# Supplementary material for: Haplotag: Software for Haplotype-Based Genotyping-by-Sequencing Analysis
Source: G3 (Bethesda). 2016 Jan 26;6(4):857–63. doi: 10.1534/g3.115.024596 (PMC4825656; doi:10.1534/g3.115.024596)
Supplement: Supporting Information [file supp_g3.115.024596_FileS2.zip]

Archive with 1 entries (1 files):
- S2 Model Selection Details.htm
