# Supplementary material for: Haplotag: Software for Haplotype-Based Genotyping-by-Sequencing Analysis
Source: G3 (Bethesda). 2016 Jan 26;6(4):857–63. doi: 10.1534/g3.115.024596 (PMC4825656; doi:10.1534/g3.115.024596)
Supplement: Supporting Information [file supp_g3.115.024596_FileS3.xlsx]

## Sheet: Sheet1
ID	Link	NA	NB	NH
avgbs_100044.1	avgbs_100044	403	389	22
avgbs_100054.1	avgbs_100054	70	764	8
avgbs_100179.1	avgbs_100179	177	625	12
avgbs_100305.1	avgbs_100305	140	603	7
avgbs_100354.1	avgbs_100354	168	648	10
avgbs_100385.1	avgbs_100385	90	716	15
avgbs_100498.1	avgbs_100498	167	576	10
avgbs_100574.1	avgbs_100574	55	811	1
avgbs_100575.1	avgbs_100575	111	653	15
avgbs_100596.1	avgbs_100596	438	294	8
avgbs_100622.1	avgbs_100622	246	509	27
avgbs_100653.1	avgbs_100653	659	130	13
avgbs_100692.1	avgbs_100692	378	418	14
avgbs_100801.1	avgbs_100801	278	528	12
avgbs_100830.1	avgbs_100830	482	247	8
avgbs_100875.1	avgbs_100875	71	717	3
avgbs_100880.1	avgbs_100880	70	768	15
avgbs_100882.1	avgbs_100882	57	685	3
avgbs_100912.1	avgbs_100912	306	475	12
avgbs_100915.1	avgbs_100915	474	350	28
avgbs_100952.1	avgbs_100952	136	660	14
avgbs_100961.1	avgbs_100961	594	185	12
avgbs_101037.1	avgbs_101037	38	701	2
avgbs_101057.1	avgbs_101057	50	765	15
avgbs_101153.1	avgbs_101153	521	286	11
avgbs_101226.1	avgbs_101226	72	684	4
avgbs_101254.1	avgbs_101254	272	523	8
avgbs_101364.1	avgbs_101364	65	645	16
avgbs_101383.1	avgbs_101383	304	440	11
avgbs_101388.1	avgbs_101388	84	698	6
avgbs_101443.1	avgbs_101443	373	359	22
avgbs_1015.1	avgbs_1015	72	656	2
avgbs_101573.1	avgbs_101573	333	381	13
avgbs_101583.1	avgbs_101583	304	459	15
avgbs_101665.1	avgbs_101665	184	575	9
avgbs_10169.1	avgbs_10169	86	723	19
avgbs_101780.1	avgbs_101780	183	584	29
avgbs_1018.1	avgbs_1018	374	413	23
avgbs_101897.1	avgbs_101897	128	676	5
avgbs_10196.1	avgbs_10196	75	739	13
avgbs_10198.1	avgbs_10198	53	728	12
avgbs_101982.1	avgbs_101982	44	807	13
avgbs_102016.1	avgbs_102016	679	51	9
avgbs_102058.1	avgbs_102058	65	674	2
avgbs_102221.1	avgbs_102221	111	615	10
avgbs_102354.1	avgbs_102354	591	188	6
avgbs_102358.1	avgbs_102358	546	186	9
avgbs_102363.1	avgbs_102363	59	668	3
avgbs_102380.1	avgbs_102380	135	671	18
avgbs_102469.1	avgbs_102469	784	46	10
avgbs_102489.1	avgbs_102489	205	543	10
avgbs_102524.1	avgbs_102524	529	228	5
avgbs_102549.1	avgbs_102549	60	749	18
avgbs_102716.1	avgbs_102716	447	294	9
avgbs_102762.1	avgbs_102762	98	708	4
avgbs_102807.1	avgbs_102807	93	716	11
avgbs_102811.1	avgbs_102811	97	656	8
avgbs_102831.1	avgbs_102831	59	775	5
avgbs_103135.1	avgbs_103135	118	691	15
avgbs_103211.1	avgbs_103211	108	729	10
avgbs_10324.1	avgbs_10324	216	546	10
avgbs_103332.1	avgbs_103332	104	670	4
avgbs_103420.1	avgbs_103420	308	452	29
avgbs_103570.1	avgbs_103570	566	269	10
avgbs_10368.1	avgbs_10368	144	617	6
avgbs_103695.1	avgbs_103695	120	641	7
avgbs_103796.1	avgbs_103796	96	622	22
avgbs_103822.1	avgbs_103822	387	378	19
avgbs_103929.1	avgbs_103929	41	723	2
avgbs_103988.1	avgbs_103988	186	623	7
avgbs_104028.1	avgbs_104028	401	400	10
avgbs_104201.1	avgbs_104201	61	673	3
avgbs_10422.1	avgbs_10422	268	502	13
avgbs_104320.1	avgbs_104320	714	55	3
avgbs_104327.1	avgbs_104327	223	616	20
avgbs_104350.1	avgbs_104350	353	410	10
avgbs_104400.1	avgbs_104400	494	332	31
avgbs_104419.1	avgbs_104419	48	755	4
avgbs_104487.1	avgbs_104487	207	605	19
avgbs_104621.1	avgbs_104621	230	501	18
avgbs_10465.1	avgbs_10465	117	681	7
avgbs_104664.1	avgbs_104664	65	750	19
avgbs_104679.1	avgbs_104679	106	689	13
avgbs_104736.1	avgbs_104736	58	747	7
avgbs_10474.1	avgbs_10474	370	416	23
avgbs_104801.1	avgbs_104801	327	419	21
avgbs_10481.1	avgbs_10481	613	126	8
avgbs_104996.1	avgbs_104996	93	660	17
avgbs_105044.1	avgbs_105044	315	480	41
avgbs_105110.1	avgbs_105110	192	569	9
avgbs_105177.1	avgbs_105177	529	194	13
avgbs_105231.1	avgbs_105231	687	49	4
avgbs_105242.1	avgbs_105242	56	676	10
avgbs_105254.1	avgbs_105254	57	731	4
avgbs_105454.1	avgbs_105454	68	759	9
avgbs_105463.1	avgbs_105463	650	79	3
avgbs_105545.1	avgbs_105545	120	614	9
avgbs_105550.1	avgbs_105550	517	245	13
avgbs_105580.1	avgbs_105580	59	775	6
avgbs_105609.1	avgbs_105609	196	558	19
avgbs_105639.1	avgbs_105639	52	676	1
avgbs_105659.1	avgbs_105659	183	592	24
avgbs_105663.1	avgbs_105663	111	670	11
avgbs_105668.1	avgbs_105668	52	681	2
avgbs_105705.1	avgbs_105705	41	770	5
avgbs_105738.1	avgbs_105738	686	58	3
avgbs_105744.1	avgbs_105744	530	236	10
avgbs_105760.1	avgbs_105760	552	249	15
avgbs_105773.1	avgbs_105773	111	721	7
avgbs_105798.1	avgbs_105798	71	679	8
avgbs_105868.1	avgbs_105868	189	645	14
avgbs_105946.1	avgbs_105946	256	579	27
avgbs_105954.1	avgbs_105954	178	564	25
avgbs_106084.1	avgbs_106084	417	308	10
avgbs_10618.1	avgbs_10618	679	97	6
avgbs_106196.1	avgbs_106196	72	739	10
avgbs_106374.1	avgbs_106374	97	683	1
avgbs_106459.1	avgbs_106459	44	739	6
avgbs_106460.1	avgbs_106460	218	627	23
avgbs_106482.1	avgbs_106482	632	111	1
avgbs_106499.1	avgbs_106499	224	514	19
avgbs_106558.1	avgbs_106558	689	79	7
avgbs_106609.1	avgbs_106609	56	755	5
avgbs_10668.1	avgbs_10668	440	302	2
avgbs_106717.1	avgbs_106717	84	705	13
avgbs_10679.1	avgbs_10679	136	718	11
avgbs_106795.1	avgbs_106795	83	741	24
avgbs_106815.1	avgbs_106815	300	500	11
avgbs_10683.1	avgbs_10683	146	652	5
avgbs_106955.1	avgbs_106955	194	660	15
avgbs_106959.1	avgbs_106959	675	56	6
avgbs_106966.1	avgbs_106966	74	766	17
avgbs_107007.1	avgbs_107007	103	723	10
avgbs_107029.1	avgbs_107029	318	489	7
avgbs_107055.1	avgbs_107055	258	518	9
avgbs_107194.1	avgbs_107194	199	561	5
avgbs_107275.1	avgbs_107275	686	120	10
avgbs_107296.1	avgbs_107296	428	315	32
avgbs_107301.1	avgbs_107301	643	97	3
avgbs_107316.1	avgbs_107316	43	739	2
avgbs_10733.1	avgbs_10733	738	50	1
avgbs_107363.1	avgbs_107363	495	285	12
avgbs_107371.1	avgbs_107371	62	778	10
avgbs_107372.1	avgbs_107372	331	413	57
avgbs_107394.1	avgbs_107394	109	608	8
avgbs_107421.1	avgbs_107421	638	133	4
avgbs_107433.1	avgbs_107433	245	585	8
avgbs_107456.1	avgbs_107456	521	299	24
avgbs_10751.1	avgbs_10751	100	635	15
avgbs_107513.1	avgbs_107513	149	666	15
avgbs_107605.1	avgbs_107605	40	721	6
avgbs_107668.1	avgbs_107668	76	722	4
avgbs_107679.1	avgbs_107679	70	770	17
avgbs_107685.1	avgbs_107685	565	259	26
avgbs_107698.1	avgbs_107698	73	666	11
avgbs_1077.1	avgbs_1077	203	577	26
avgbs_107700.1	avgbs_107700	523	225	23
avgbs_107729.1	avgbs_107729	666	70	5
avgbs_107744.1	avgbs_107744	101	653	11
avgbs_107768.1	avgbs_107768	49	672	8
avgbs_107774.1	avgbs_107774	522	272	12
avgbs_107777.1	avgbs_107777	66	752	17
avgbs_107798.1	avgbs_107798	53	762	1
avgbs_107806.1	avgbs_107806	113	709	12
avgbs_107847.1	avgbs_107847	418	351	20
avgbs_107852.1	avgbs_107852	153	648	6
avgbs_107873.1	avgbs_107873	604	214	13
avgbs_107976.1	avgbs_107976	107	688	7
avgbs_107984.1	avgbs_107984	98	709	14
avgbs_108003.1	avgbs_108003	673	116	2
avgbs_108022.1	avgbs_108022	109	731	19
avgbs_108043.1	avgbs_108043	504	321	16
avgbs_108094.1	avgbs_108094	262	516	7
avgbs_108137.1	avgbs_108137	684	66	7
avgbs_108172.1	avgbs_108172	169	616	9
avgbs_108181.1	avgbs_108181	121	703	14
avgbs_10827.1	avgbs_10827	140	600	9
avgbs_10834.1	avgbs_10834	61	751	3
avgbs_108395.1	avgbs_108395	505	267	16
avgbs_108407.1	avgbs_108407	45	693	2
avgbs_10841.1	avgbs_10841	45	772	9
avgbs_10849.1	avgbs_10849	401	326	15
avgbs_10862.1	avgbs_10862	165	555	5
avgbs_108657.1	avgbs_108657	191	570	14
avgbs_108663.1	avgbs_108663	449	327	19
avgbs_108690.1	avgbs_108690	71	774	7
avgbs_10880.1	avgbs_10880	311	407	16
avgbs_108878.1	avgbs_108878	84	691	17
avgbs_108902.1	avgbs_108902	40	773	3
avgbs_108983.1	avgbs_108983	545	226	29
avgbs_108988.1	avgbs_108988	44	772	2
avgbs_109009.1	avgbs_109009	488	265	5
avgbs_109026.1	avgbs_109026	150	621	17
avgbs_109031.1	avgbs_109031	484	296	18
avgbs_109116.1	avgbs_109116	187	575	6
avgbs_10912.1	avgbs_10912	290	458	16
avgbs_109124.1	avgbs_109124	273	449	9
avgbs_10916.1	avgbs_10916	112	642	9
avgbs_109185.1	avgbs_109185	441	393	41
avgbs_109193.1	avgbs_109193	59	684	2
avgbs_109303.1	avgbs_109303	245	519	13
avgbs_10933.1	avgbs_10933	46	702	1
avgbs_109396.1	avgbs_109396	93	633	6
avgbs_10942.1	avgbs_10942	361	465	10
avgbs_109456.1	avgbs_109456	368	367	16
avgbs_109473.1	avgbs_109473	723	57	8
avgbs_109534.1	avgbs_109534	79	756	9
avgbs_109541.1	avgbs_109541	729	42	2
avgbs_109553.1	avgbs_109553	681	75	4
avgbs_109651.1	avgbs_109651	118	599	9
avgbs_109707.1	avgbs_109707	136	616	10
avgbs_109774.1	avgbs_109774	63	682	6
avgbs_109795.1	avgbs_109795	237	579	17
avgbs_10986.1	avgbs_10986	619	165	9
avgbs_109933.1	avgbs_109933	93	654	2
avgbs_109934.1	avgbs_109934	213	619	26
avgbs_110013.1	avgbs_110013	68	711	6
avgbs_110019.1	avgbs_110019	225	554	7
avgbs_110029.1	avgbs_110029	638	95	6
avgbs_110054.1	avgbs_110054	604	137	12
avgbs_110125.1	avgbs_110125	64	674	7
avgbs_110262.1	avgbs_110262	195	578	21
avgbs_110271.1	avgbs_110271	692	114	10
avgbs_110295.1	avgbs_110295	54	746	9
avgbs_110323.1	avgbs_110323	68	672	3
avgbs_110325.1	avgbs_110325	101	729	14
avgbs_110326.1	avgbs_110326	663	97	7
avgbs_110371.1	avgbs_110371	676	105	8
avgbs_110374.1	avgbs_110374	459	306	10
avgbs_110380.1	avgbs_110380	51	774	12
avgbs_11040.1	avgbs_11040	70	745	9
avgbs_110404.1	avgbs_110404	161	597	22
avgbs_11042.1	avgbs_11042	417	336	10
avgbs_110447.1	avgbs_110447	424	363	7
avgbs_110454.1	avgbs_110454	210	589	13
avgbs_110493.1	avgbs_110493	197	558	4
avgbs_110516.1	avgbs_110516	636	80	16
avgbs_110529.1	avgbs_110529	600	134	3
avgbs_110539.1	avgbs_110539	291	497	10
avgbs_110558.1	avgbs_110558	278	537	7
avgbs_110564.1	avgbs_110564	679	45	7
avgbs_110569.1	avgbs_110569	91	742	9
avgbs_110648.1	avgbs_110648	303	441	8
avgbs_110665.1	avgbs_110665	648	192	19
avgbs_1107.1	avgbs_1107	43	730	1
avgbs_110713.1	avgbs_110713	557	205	12
avgbs_11077.1	avgbs_11077	596	176	12
avgbs_110779.1	avgbs_110779	617	191	25
avgbs_110806.1	avgbs_110806	157	628	12
avgbs_110823.1	avgbs_110823	59	788	9
avgbs_110837.1	avgbs_110837	769	40	2
avgbs_110874.1	avgbs_110874	163	682	13
avgbs_110890.1	avgbs_110890	415	328	12
avgbs_110939.1	avgbs_110939	86	663	6
avgbs_1110.1	avgbs_1110	40	722	3
avgbs_111026.1	avgbs_111026	339	411	14
avgbs_111031.1	avgbs_111031	668	87	5
avgbs_111049.1	avgbs_111049	242	504	2
avgbs_111053.1	avgbs_111053	148	595	8
avgbs_111066.1	avgbs_111066	356	388	27
avgbs_111077.1	avgbs_111077	76	707	4
avgbs_111162.1	avgbs_111162	63	747	14
avgbs_11117.1	avgbs_11117	109	724	15
avgbs_111199.1	avgbs_111199	89	618	25
avgbs_111245.1	avgbs_111245	90	622	15
avgbs_111248.1	avgbs_111248	134	731	7
avgbs_111254.1	avgbs_111254	115	683	6
avgbs_111294.1	avgbs_111294	122	601	6
avgbs_11137.1	avgbs_11137	587	140	7
avgbs_111469.1	avgbs_111469	123	633	6
avgbs_111522.1	avgbs_111522	378	437	16
avgbs_111545.1	avgbs_111545	63	659	7
avgbs_111663.1	avgbs_111663	274	453	14
avgbs_111668.1	avgbs_111668	203	555	20
avgbs_11169.1	avgbs_11169	83	689	7
avgbs_11172.1	avgbs_11172	45	743	10
avgbs_111735.1	avgbs_111735	92	711	13
avgbs_111816.1	avgbs_111816	380	418	20
avgbs_111881.1	avgbs_111881	72	777	12
avgbs_111914.1	avgbs_111914	131	714	5
avgbs_1121.1	avgbs_1121	331	476	32
avgbs_112129.1	avgbs_112129	166	587	4
avgbs_112158.1	avgbs_112158	565	153	6
avgbs_112159.1	avgbs_112159	56	728	10
avgbs_112218.1	avgbs_112218	431	323	77
avgbs_11225.1	avgbs_11225	735	67	9
avgbs_11226.1	avgbs_11226	67	783	4
avgbs_112268.1	avgbs_112268	476	265	14
avgbs_112293.1	avgbs_112293	262	548	9
avgbs_112310.1	avgbs_112310	102	738	21
avgbs_112355.1	avgbs_112355	360	418	19
avgbs_112369.1	avgbs_112369	79	716	1
avgbs_11239.1	avgbs_11239	248	478	17
avgbs_11240.1	avgbs_11240	48	699	2
avgbs_112401.1	avgbs_112401	158	641	8
avgbs_112456.1	avgbs_112456	68	772	7
avgbs_112600.1	avgbs_112600	155	671	20
avgbs_112632.1	avgbs_112632	181	658	15
avgbs_112650.1	avgbs_112650	50	782	8
avgbs_112697.1	avgbs_112697	324	404	13
avgbs_112738.1	avgbs_112738	318	491	15
avgbs_112775.1	avgbs_112775	274	541	16
avgbs_112799.1	avgbs_112799	122	657	5
avgbs_112823.1	avgbs_112823	606	109	10
avgbs_112898.1	avgbs_112898	75	675	5
avgbs_11290.1	avgbs_11290	198	549	12
avgbs_112930.1	avgbs_112930	76	729	6
avgbs_112940.1	avgbs_112940	310	435	7
avgbs_112941.1	avgbs_112941	181	543	5
avgbs_112957.1	avgbs_112957	81	756	25
avgbs_112972.1	avgbs_112972	591	174	7
avgbs_113063.1	avgbs_113063	528	265	7
avgbs_113260.1	avgbs_113260	256	562	13
avgbs_113279.1	avgbs_113279	42	776	5
avgbs_11329.1	avgbs_11329	295	450	14
avgbs_113314.1	avgbs_113314	328	459	31
avgbs_113360.1	avgbs_113360	724	65	9
avgbs_113363.1	avgbs_113363	129	722	15
avgbs_113364.1	avgbs_113364	718	70	5
avgbs_113460.1	avgbs_113460	60	768	14
avgbs_113467.1	avgbs_113467	692	44	4
avgbs_113579.1	avgbs_113579	309	457	16
avgbs_113589.1	avgbs_113589	293	429	8
avgbs_113608.1	avgbs_113608	185	582	10
avgbs_113620.1	avgbs_113620	708	92	2
avgbs_113632.1	avgbs_113632	101	634	4
avgbs_113664.1	avgbs_113664	324	511	31
avgbs_113703.1	avgbs_113703	690	39	7
avgbs_113724.1	avgbs_113724	514	284	23
avgbs_113841.1	avgbs_113841	152	645	27
avgbs_113849.1	avgbs_113849	729	100	13
avgbs_113853.1	avgbs_113853	729	77	4
avgbs_113864.1	avgbs_113864	436	309	9
avgbs_113906.1	avgbs_113906	112	710	11
avgbs_113928.1	avgbs_113928	218	541	10
avgbs_114007.1	avgbs_114007	51	798	4
avgbs_114040.1	avgbs_114040	70	723	14
avgbs_114083.1	avgbs_114083	696	39	12
avgbs_11409.1	avgbs_11409	299	503	9
avgbs_114090.1	avgbs_114090	50	708	4
avgbs_114122.1	avgbs_114122	690	77	11
avgbs_114195.1	avgbs_114195	217	565	19
avgbs_11422.1	avgbs_11422	253	464	8
avgbs_114398.1	avgbs_114398	434	382	32
avgbs_114402.1	avgbs_114402	69	724	2
avgbs_114429.1	avgbs_114429	504	238	18
avgbs_114491.1	avgbs_114491	67	722	12
avgbs_114532.1	avgbs_114532	617	148	18
avgbs_114596.1	avgbs_114596	463	314	24
avgbs_114597.1	avgbs_114597	83	652	4
avgbs_114611.1	avgbs_114611	128	713	10
avgbs_114653.1	avgbs_114653	115	680	11
avgbs_114691.1	avgbs_114691	471	257	8
avgbs_114773.1	avgbs_114773	612	161	9
avgbs_11478.1	avgbs_11478	131	652	9
avgbs_114867.1	avgbs_114867	158	681	11
avgbs_114921.1	avgbs_114921	570	188	15
avgbs_114925.1	avgbs_114925	239	565	29
avgbs_114976.1	avgbs_114976	193	561	7
avgbs_11502.1	avgbs_11502	452	332	12
avgbs_11503.1	avgbs_11503	105	676	5
avgbs_115055.1	avgbs_115055	63	779	4
avgbs_115090.1	avgbs_115090	456	275	21
avgbs_115098.1	avgbs_115098	160	556	12
avgbs_115099.1	avgbs_115099	221	593	6
avgbs_115102.1	avgbs_115102	82	687	12
avgbs_115111.1	avgbs_115111	361	449	27
avgbs_115131.1	avgbs_115131	257	593	7
avgbs_115135.1	avgbs_115135	621	176	7
avgbs_115148.1	avgbs_115148	163	672	7
avgbs_115149.1	avgbs_115149	97	740	13
avgbs_115167.1	avgbs_115167	54	770	4
avgbs_115175.1	avgbs_115175	69	754	10
avgbs_115192.1	avgbs_115192	322	487	21
avgbs_115256.1	avgbs_115256	105	709	2
avgbs_115262.1	avgbs_115262	59	769	6
avgbs_1153.1	avgbs_1153	626	114	3
avgbs_115336.1	avgbs_115336	680	42	5
avgbs_115359.1	avgbs_115359	251	596	28
avgbs_115376.1	avgbs_115376	46	793	13
avgbs_115433.1	avgbs_115433	75	788	10
avgbs_115450.1	avgbs_115450	43	705	3
avgbs_115490.1	avgbs_115490	187	633	19
avgbs_1155.1	avgbs_1155	54	670	2
avgbs_11552.1	avgbs_11552	148	635	4
avgbs_11559.1	avgbs_11559	546	231	28
avgbs_115614.1	avgbs_115614	387	436	19
avgbs_115625.1	avgbs_115625	87	692	7
avgbs_115679.1	avgbs_115679	76	648	10
avgbs_11575.1	avgbs_11575	618	107	4
avgbs_115789.1	avgbs_115789	486	263	13
avgbs_115950.1	avgbs_115950	703	85	4
avgbs_115956.1	avgbs_115956	643	98	15
avgbs_116015.1	avgbs_116015	132	669	9
avgbs_116018.1	avgbs_116018	279	479	12
avgbs_116079.1	avgbs_116079	166	582	11
avgbs_116128.1	avgbs_116128	63	777	7
avgbs_116162.1	avgbs_116162	206	610	11
avgbs_116168.1	avgbs_116168	43	721	7
avgbs_116185.1	avgbs_116185	120	609	5
avgbs_116246.1	avgbs_116246	78	751	6
avgbs_116329.1	avgbs_116329	96	707	10
avgbs_116434.1	avgbs_116434	42	694	6
avgbs_116447.1	avgbs_116447	557	189	14
avgbs_116473.1	avgbs_116473	158	673	11
avgbs_11655.1	avgbs_11655	105	724	18
avgbs_116601.1	avgbs_116601	119	728	13
avgbs_116613.1	avgbs_116613	46	682	8
avgbs_116683.1	avgbs_116683	438	278	16
avgbs_116690.1	avgbs_116690	570	171	17
avgbs_116709.1	avgbs_116709	49	738	6
avgbs_116788.1	avgbs_116788	625	85	18
avgbs_116822.1	avgbs_116822	455	262	14
avgbs_116879.1	avgbs_116879	271	569	10
avgbs_117007.1	avgbs_117007	228	487	10
avgbs_117095.1	avgbs_117095	166	631	4
avgbs_117108.1	avgbs_117108	201	570	2
avgbs_117148.1	avgbs_117148	175	631	27
avgbs_117159.1	avgbs_117159	298	491	14
avgbs_117232.1	avgbs_117232	312	491	21
avgbs_117250.1	avgbs_117250	118	685	6
avgbs_117255.1	avgbs_117255	59	682	4
avgbs_117301.1	avgbs_117301	57	790	4
avgbs_11733.1	avgbs_11733	337	467	18
avgbs_117341.1	avgbs_117341	222	552	10
avgbs_117348.1	avgbs_117348	94	647	16
avgbs_117385.1	avgbs_117385	51	689	3
avgbs_117417.1	avgbs_117417	112	674	12
avgbs_117484.1	avgbs_117484	575	162	7
avgbs_117551.1	avgbs_117551	254	482	12
avgbs_117562.1	avgbs_117562	177	629	15
avgbs_117661.1	avgbs_117661	646	72	7
avgbs_117693.1	avgbs_117693	192	652	16
avgbs_117786.1	avgbs_117786	63	696	3
avgbs_117846.1	avgbs_117846	763	59	4
avgbs_117855.1	avgbs_117855	712	101	7
avgbs_117862.1	avgbs_117862	83	734	8
avgbs_117864.1	avgbs_117864	128	727	9
avgbs_117871.1	avgbs_117871	85	671	3
avgbs_117885.1	avgbs_117885	119	619	10
avgbs_117922.1	avgbs_117922	559	197	21
avgbs_117947.1	avgbs_117947	547	199	9
avgbs_117948.1	avgbs_117948	153	612	12
avgbs_118117.1	avgbs_118117	350	383	16
avgbs_11814.1	avgbs_11814	306	453	20
avgbs_11815.1	avgbs_11815	177	592	18
avgbs_118156.1	avgbs_118156	136	705	20
avgbs_118197.1	avgbs_118197	608	152	3
avgbs_11820.1	avgbs_11820	116	661	21
avgbs_118202.1	avgbs_118202	425	295	20
avgbs_118221.1	avgbs_118221	352	364	16
avgbs_11823.1	avgbs_11823	87	707	3
avgbs_118285.1	avgbs_118285	183	592	9
avgbs_118289.1	avgbs_118289	187	627	21
avgbs_118369.1	avgbs_118369	648	140	9
avgbs_118413.1	avgbs_118413	467	306	15
avgbs_118437.1	avgbs_118437	63	677	9
avgbs_11845.1	avgbs_11845	227	580	23
avgbs_118450.1	avgbs_118450	59	731	2
avgbs_118451.1	avgbs_118451	407	320	12
avgbs_118456.1	avgbs_118456	369	458	23
avgbs_118461.1	avgbs_118461	222	527	7
avgbs_118483.1	avgbs_118483	548	216	8
avgbs_11849.1	avgbs_11849	416	374	25
avgbs_11862.1	avgbs_11862	652	112	5
avgbs_118853.1	avgbs_118853	196	602	13
avgbs_118871.1	avgbs_118871	423	415	16
avgbs_118916.1	avgbs_118916	290	482	19
avgbs_118921.1	avgbs_118921	82	688	3
avgbs_11902.1	avgbs_11902	164	662	15
avgbs_119037.1	avgbs_119037	707	39	4
avgbs_119048.1	avgbs_119048	541	263	28
avgbs_119069.1	avgbs_119069	71	752	10
avgbs_11908.1	avgbs_11908	81	700	4
avgbs_11909.1	avgbs_11909	98	710	15
avgbs_119096.1	avgbs_119096	444	281	6
avgbs_119107.1	avgbs_119107	133	705	6
avgbs_119129.1	avgbs_119129	748	68	9
avgbs_119176.1	avgbs_119176	88	762	5
avgbs_119183.1	avgbs_119183	83	656	7
avgbs_119189.1	avgbs_119189	213	591	6
avgbs_119237.1	avgbs_119237	611	100	28
avgbs_119238.1	avgbs_119238	384	426	25
avgbs_119246.1	avgbs_119246	87	714	8
avgbs_119247.1	avgbs_119247	342	428	8
avgbs_119277.1	avgbs_119277	736	51	2
avgbs_119304.1	avgbs_119304	228	586	10
avgbs_119312.1	avgbs_119312	618	124	12
avgbs_119356.1	avgbs_119356	168	571	9
avgbs_119403.1	avgbs_119403	252	489	9
avgbs_119457.1	avgbs_119457	620	105	10
avgbs_119467.1	avgbs_119467	273	485	10
avgbs_119473.1	avgbs_119473	172	671	15
avgbs_119484.1	avgbs_119484	457	365	41
avgbs_119526.1	avgbs_119526	620	100	5
avgbs_119576.1	avgbs_119576	317	425	12
avgbs_119586.1	avgbs_119586	107	692	8
avgbs_119660.1	avgbs_119660	640	128	6
avgbs_119665.1	avgbs_119665	45	698	1
avgbs_119712.1	avgbs_119712	302	422	5
avgbs_119723.1	avgbs_119723	91	755	11
avgbs_11973.1	avgbs_11973	459	340	22
avgbs_119732.1	avgbs_119732	159	601	6
avgbs_11974.1	avgbs_11974	108	615	21
avgbs_119774.1	avgbs_119774	481	284	7
avgbs_119824.1	avgbs_119824	435	370	20
avgbs_119891.1	avgbs_119891	194	533	14
avgbs_119966.1	avgbs_119966	171	590	12
avgbs_119971.1	avgbs_119971	137	672	8
avgbs_120039.1	avgbs_120039	44	777	12
avgbs_120041.1	avgbs_120041	690	111	9
avgbs_120053.1	avgbs_120053	249	529	18
avgbs_120061.1	avgbs_120061	43	788	16
avgbs_120080.1	avgbs_120080	561	180	12
avgbs_12010.1	avgbs_12010	172	559	11
avgbs_120104.1	avgbs_120104	340	436	10
avgbs_120124.1	avgbs_120124	59	770	8
avgbs_120188.1	avgbs_120188	148	683	8
avgbs_120189.1	avgbs_120189	36	692	7
avgbs_120222.1	avgbs_120222	288	458	14
avgbs_120249.1	avgbs_120249	40	697	4
avgbs_120251.1	avgbs_120251	686	42	1
avgbs_120252.1	avgbs_120252	652	110	6
avgbs_120260.1	avgbs_120260	321	384	20
avgbs_120270.1	avgbs_120270	280	460	16
avgbs_120287.1	avgbs_120287	138	636	5
avgbs_120332.1	avgbs_120332	109	651	1
avgbs_120334.1	avgbs_120334	48	774	5
avgbs_120342.1	avgbs_120342	596	142	5
avgbs_120401.1	avgbs_120401	223	531	13
avgbs_120411.1	avgbs_120411	55	642	33
avgbs_120412.1	avgbs_120412	670	105	4
avgbs_120446.1	avgbs_120446	115	693	9
avgbs_120454.1	avgbs_120454	45	729	2
avgbs_120509.1	avgbs_120509	74	710	8
avgbs_120532.1	avgbs_120532	278	562	12
avgbs_120560.1	avgbs_120560	60	777	7
avgbs_120563.1	avgbs_120563	538	267	12
avgbs_120588.1	avgbs_120588	57	784	4
avgbs_120648.1	avgbs_120648	178	564	10
avgbs_120652.1	avgbs_120652	632	161	9
avgbs_120698.1	avgbs_120698	65	667	11
avgbs_120706.1	avgbs_120706	415	361	9
avgbs_120739.1	avgbs_120739	738	66	5
avgbs_120740.1	avgbs_120740	38	722	0
avgbs_120751.1	avgbs_120751	547	267	7
avgbs_120830.1	avgbs_120830	401	377	17
avgbs_12084.1	avgbs_12084	42	709	4
avgbs_120926.1	avgbs_120926	240	511	19
avgbs_120949.1	avgbs_120949	677	64	2
avgbs_121315.1	avgbs_121315	759	58	8
avgbs_121323.1	avgbs_121323	109	625	2
avgbs_121326.1	avgbs_121326	277	562	17
avgbs_121340.1	avgbs_121340	596	142	5
avgbs_121392.1	avgbs_121392	259	568	25
avgbs_121457.1	avgbs_121457	79	669	2
avgbs_121508.1	avgbs_121508	61	699	4
avgbs_121552.1	avgbs_121552	381	354	34
avgbs_12156.1	avgbs_12156	86	650	5
avgbs_121575.1	avgbs_121575	531	271	15
avgbs_121577.1	avgbs_121577	655	171	15
avgbs_121608.1	avgbs_121608	111	672	12
avgbs_121609.1	avgbs_121609	534	200	14
avgbs_121695.1	avgbs_121695	53	678	4
avgbs_121707.1	avgbs_121707	682	54	1
avgbs_121737.1	avgbs_121737	62	676	2
avgbs_121802.1	avgbs_121802	138	660	13
avgbs_121838.1	avgbs_121838	150	663	14
avgbs_121839.1	avgbs_121839	98	694	8
avgbs_121869.1	avgbs_121869	246	549	24
avgbs_121883.1	avgbs_121883	146	685	15
avgbs_121957.1	avgbs_121957	157	620	11
avgbs_122014.1	avgbs_122014	44	809	5
avgbs_122027.1	avgbs_122027	499	342	20
avgbs_122132.1	avgbs_122132	102	744	12
avgbs_122178.1	avgbs_122178	88	661	2
avgbs_122179.1	avgbs_122179	83	725	7
avgbs_122334.1	avgbs_122334	36	689	8
avgbs_122396.1	avgbs_122396	65	681	5
avgbs_122400.1	avgbs_122400	186	556	21
avgbs_122437.1	avgbs_122437	95	663	16
avgbs_122488.1	avgbs_122488	90	681	14
avgbs_122499.1	avgbs_122499	265	539	16
avgbs_122525.1	avgbs_122525	203	534	1
avgbs_122624.1	avgbs_122624	543	160	28
avgbs_122631.1	avgbs_122631	175	535	51
avgbs_12272.1	avgbs_12272	613	145	15
avgbs_122746.1	avgbs_122746	70	733	4
avgbs_122759.1	avgbs_122759	260	550	17
avgbs_122760.1	avgbs_122760	86	722	14
avgbs_122841.1	avgbs_122841	80	773	14
avgbs_122880.1	avgbs_122880	224	619	21
avgbs_122908.1	avgbs_122908	91	660	8
avgbs_122942.1	avgbs_122942	298	536	11
avgbs_122952.1	avgbs_122952	151	659	10
avgbs_122956.1	avgbs_122956	87	657	6
avgbs_122977.1	avgbs_122977	208	625	21
avgbs_122996.1	avgbs_122996	689	37	4
avgbs_122997.1	avgbs_122997	80	760	12
avgbs_123016.1	avgbs_123016	391	338	28
avgbs_123075.1	avgbs_123075	148	586	14
avgbs_123116.1	avgbs_123116	217	576	19
avgbs_123117.1	avgbs_123117	176	571	7
avgbs_123224.1	avgbs_123224	664	68	6
avgbs_123238.1	avgbs_123238	95	637	8
avgbs_1233.1	avgbs_1233	94	657	9
avgbs_123327.1	avgbs_123327	437	282	21
avgbs_123375.1	avgbs_123375	278	543	33
avgbs_12340.1	avgbs_12340	654	72	4
avgbs_12343.1	avgbs_12343	614	159	9
avgbs_123436.1	avgbs_123436	174	673	8
avgbs_123506.1	avgbs_123506	112	691	4
avgbs_123587.1	avgbs_123587	50	796	8
avgbs_123667.1	avgbs_123667	94	723	23
avgbs_123763.1	avgbs_123763	122	639	3
avgbs_12383.1	avgbs_12383	207	595	25
avgbs_123854.1	avgbs_123854	106	710	12
avgbs_12386.1	avgbs_12386	680	49	3
avgbs_123969.1	avgbs_123969	57	687	4
avgbs_124047.1	avgbs_124047	694	64	5
avgbs_124135.1	avgbs_124135	167	554	16
avgbs_124137.1	avgbs_124137	259	532	32
avgbs_124165.1	avgbs_124165	249	495	15
avgbs_124180.1	avgbs_124180	61	685	4
avgbs_124187.1	avgbs_124187	54	680	4
avgbs_124206.1	avgbs_124206	216	549	12
avgbs_124208.1	avgbs_124208	175	598	19
avgbs_124224.1	avgbs_124224	551	221	12
avgbs_124249.1	avgbs_124249	52	676	2
avgbs_124273.1	avgbs_124273	469	326	14
avgbs_124274.1	avgbs_124274	111	667	8
avgbs_124282.1	avgbs_124282	611	108	15
avgbs_124331.1	avgbs_124331	714	41	5
avgbs_124366.1	avgbs_124366	190	577	19
avgbs_12440.1	avgbs_12440	128	670	8
avgbs_124422.1	avgbs_124422	159	595	9
avgbs_124468.1	avgbs_124468	123	693	14
avgbs_124488.1	avgbs_124488	90	714	11
avgbs_124496.1	avgbs_124496	37	745	8
avgbs_124571.1	avgbs_124571	152	656	8
avgbs_12458.1	avgbs_12458	132	629	8
avgbs_124669.1	avgbs_124669	115	709	9
avgbs_124720.1	avgbs_124720	677	73	3
avgbs_124732.1	avgbs_124732	549	192	9
avgbs_124945.1	avgbs_124945	74	731	7
avgbs_124961.1	avgbs_124961	259	542	14
avgbs_124971.1	avgbs_124971	49	697	2
avgbs_124997.1	avgbs_124997	206	566	9
avgbs_125002.1	avgbs_125002	705	121	5
avgbs_125050.1	avgbs_125050	286	454	21
avgbs_125121.1	avgbs_125121	147	589	11
avgbs_125141.1	avgbs_125141	616	149	3
avgbs_125149.1	avgbs_125149	79	666	5
avgbs_125179.1	avgbs_125179	173	661	20
avgbs_125203.1	avgbs_125203	50	737	4
avgbs_125290.1	avgbs_125290	98	660	7
avgbs_125306.1	avgbs_125306	460	298	12
avgbs_125333.1	avgbs_125333	276	466	7
avgbs_125361.1	avgbs_125361	656	98	8
avgbs_125423.1	avgbs_125423	573	259	21
avgbs_125426.1	avgbs_125426	139	636	9
avgbs_125487.1	avgbs_125487	400	339	27
avgbs_12549.1	avgbs_12549	126	649	6
avgbs_125494.1	avgbs_125494	41	701	1
avgbs_125505.1	avgbs_125505	599	207	15
avgbs_125553.1	avgbs_125553	107	727	9
avgbs_125554.1	avgbs_125554	57	708	5
avgbs_125555.1	avgbs_125555	93	705	6
avgbs_125585.1	avgbs_125585	67	794	4
avgbs_125592.1	avgbs_125592	67	672	10
avgbs_125668.1	avgbs_125668	191	578	18
avgbs_125679.1	avgbs_125679	288	498	20
avgbs_125750.1	avgbs_125750	555	187	10
avgbs_125774.1	avgbs_125774	569	163	19
avgbs_125823.1	avgbs_125823	444	368	23
avgbs_125854.1	avgbs_125854	207	557	14
avgbs_125866.1	avgbs_125866	552	236	12
avgbs_125874.1	avgbs_125874	67	748	4
avgbs_125942.1	avgbs_125942	713	50	1
avgbs_125943.1	avgbs_125943	149	670	23
avgbs_125968.1	avgbs_125968	514	274	4
avgbs_125970.1	avgbs_125970	550	275	20
avgbs_125981.1	avgbs_125981	123	711	12
avgbs_126020.1	avgbs_126020	230	619	16
avgbs_126111.1	avgbs_126111	585	134	17
avgbs_126133.1	avgbs_126133	133	629	4
avgbs_126262.1	avgbs_126262	131	653	5
avgbs_126263.1	avgbs_126263	45	743	4
avgbs_126285.1	avgbs_126285	147	618	5
avgbs_126328.1	avgbs_126328	524	252	16
avgbs_126333.1	avgbs_126333	174	550	12
avgbs_12681.1	avgbs_12681	542	219	11
avgbs_12770.1	avgbs_12770	379	343	8
avgbs_12792.1	avgbs_12792	90	667	5
avgbs_12813.1	avgbs_12813	129	728	5
avgbs_12899.1	avgbs_12899	78	675	11
avgbs_12900.1	avgbs_12900	196	559	3
avgbs_12931.1	avgbs_12931	125	664	13
avgbs_13104.1	avgbs_13104	73	683	7
avgbs_13128.1	avgbs_13128	216	529	16
avgbs_13142.1	avgbs_13142	462	310	18
avgbs_13155.1	avgbs_13155	679	95	7
avgbs_13180.1	avgbs_13180	509	221	8
avgbs_13252.1	avgbs_13252	41	700	5
avgbs_13284.1	avgbs_13284	226	557	16
avgbs_13425.1	avgbs_13425	149	551	38
avgbs_13466.1	avgbs_13466	489	275	5
avgbs_13556.1	avgbs_13556	425	308	7
avgbs_13616.1	avgbs_13616	84	684	7
avgbs_13620.1	avgbs_13620	303	446	11
avgbs_13639.1	avgbs_13639	66	736	16
avgbs_13692.1	avgbs_13692	93	698	6
avgbs_13724.1	avgbs_13724	101	705	21
avgbs_13745.1	avgbs_13745	83	727	8
avgbs_13935.1	avgbs_13935	225	583	12
avgbs_13956.1	avgbs_13956	117	617	4
avgbs_13970.1	avgbs_13970	199	561	5
avgbs_1403.1	avgbs_1403	535	209	13
avgbs_1404.1	avgbs_1404	704	73	5
avgbs_1406.1	avgbs_1406	83	698	12
avgbs_1408.1	avgbs_1408	85	739	5
avgbs_14081.1	avgbs_14081	36	751	8
avgbs_14083.1	avgbs_14083	85	746	7
avgbs_1409.1	avgbs_1409	753	40	3
avgbs_14112.1	avgbs_14112	53	769	4
avgbs_14134.1	avgbs_14134	157	587	13
avgbs_14163.1	avgbs_14163	79	663	13
avgbs_1432.1	avgbs_1432	354	365	17
avgbs_14332.1	avgbs_14332	48	684	4
avgbs_14383.1	avgbs_14383	99	681	12
avgbs_14388.1	avgbs_14388	354	394	5
avgbs_14397.1	avgbs_14397	91	748	13
avgbs_14438.1	avgbs_14438	630	183	18
avgbs_14444.1	avgbs_14444	138	669	9
avgbs_14460.1	avgbs_14460	61	724	2
avgbs_14529.1	avgbs_14529	274	462	18
avgbs_14556.1	avgbs_14556	130	671	10
avgbs_14566.1	avgbs_14566	333	385	14
avgbs_14671.1	avgbs_14671	745	50	5
avgbs_14696.1	avgbs_14696	52	774	11
avgbs_14699.1	avgbs_14699	669	109	12
avgbs_14717.1	avgbs_14717	45	797	6
avgbs_14740.1	avgbs_14740	242	541	32
avgbs_1476.1	avgbs_1476	88	734	3
avgbs_14767.1	avgbs_14767	44	726	3
avgbs_14837.1	avgbs_14837	596	170	9
avgbs_14850.1	avgbs_14850	613	170	10
avgbs_14913.1	avgbs_14913	179	604	10
avgbs_14935.1	avgbs_14935	734	74	10
avgbs_14966.1	avgbs_14966	690	93	18
avgbs_14968.1	avgbs_14968	178	607	15
avgbs_15000.1	avgbs_15000	217	490	17
avgbs_15058.1	avgbs_15058	702	129	6
avgbs_15073.1	avgbs_15073	314	509	25
avgbs_15089.1	avgbs_15089	73	747	11
avgbs_15124.1	avgbs_15124	712	43	4
avgbs_15249.1	avgbs_15249	99	747	14
avgbs_15271.1	avgbs_15271	193	646	20
avgbs_15288.1	avgbs_15288	89	737	9
avgbs_15294.1	avgbs_15294	572	234	24
avgbs_15301.1	avgbs_15301	171	594	25
avgbs_15320.1	avgbs_15320	714	51	8
avgbs_1533.1	avgbs_1533	41	742	2
avgbs_15332.1	avgbs_15332	176	661	20
avgbs_15362.1	avgbs_15362	84	656	14
avgbs_15363.1	avgbs_15363	141	665	6
avgbs_15383.1	avgbs_15383	365	405	23
avgbs_15480.1	avgbs_15480	99	708	15
avgbs_15507.1	avgbs_15507	48	744	0
avgbs_15520.1	avgbs_15520	502	310	12
avgbs_15527.1	avgbs_15527	62	685	7
avgbs_15539.1	avgbs_15539	500	254	9
avgbs_1556.1	avgbs_1556	299	510	25
avgbs_15611.1	avgbs_15611	329	456	9
avgbs_1567.1	avgbs_1567	173	633	10
avgbs_15781.1	avgbs_15781	66	753	4
avgbs_15784.1	avgbs_15784	646	74	7
avgbs_15886.1	avgbs_15886	544	276	9
avgbs_1591.1	avgbs_1591	65	766	9
avgbs_15935.1	avgbs_15935	175	675	15
avgbs_16012.1	avgbs_16012	588	213	12
avgbs_16036.1	avgbs_16036	593	131	11
avgbs_16038.1	avgbs_16038	80	677	4
avgbs_16078.1	avgbs_16078	104	699	17
avgbs_16098.1	avgbs_16098	134	702	9
avgbs_16138.1	avgbs_16138	723	51	7
avgbs_16190.1	avgbs_16190	61	692	3
avgbs_16216.1	avgbs_16216	51	771	11
avgbs_16306.1	avgbs_16306	125	676	23
avgbs_1676.1	avgbs_1676	724	103	12
avgbs_1694.1	avgbs_1694	60	773	11
avgbs_17067.1	avgbs_17067	490	283	9
avgbs_17152.1	avgbs_17152	193	521	13
avgbs_17219.1	avgbs_17219	94	646	2
avgbs_1722.1	avgbs_1722	644	109	6
avgbs_17253.1	avgbs_17253	124	652	18
avgbs_17275.1	avgbs_17275	84	745	20
avgbs_17299.1	avgbs_17299	105	715	16
avgbs_17328.1	avgbs_17328	653	168	9
avgbs_17331.1	avgbs_17331	439	383	23
avgbs_17334.1	avgbs_17334	75	730	9
avgbs_17464.1	avgbs_17464	148	666	11
avgbs_17579.1	avgbs_17579	37	733	4
avgbs_17588.1	avgbs_17588	533	242	12
avgbs_17593.1	avgbs_17593	683	35	7
avgbs_17617.1	avgbs_17617	75	768	12
avgbs_17665.1	avgbs_17665	260	552	36
avgbs_17695.1	avgbs_17695	73	672	6
avgbs_17698.1	avgbs_17698	51	772	5
avgbs_1772.1	avgbs_1772	53	739	6
avgbs_17765.1	avgbs_17765	229	551	5
avgbs_17901.1	avgbs_17901	41	693	3
avgbs_17902.1	avgbs_17902	619	141	10
avgbs_17929.1	avgbs_17929	515	299	12
avgbs_17994.1	avgbs_17994	199	571	9
avgbs_17996.1	avgbs_17996	138	692	14
avgbs_1812.1	avgbs_1812	149	692	6
avgbs_1822.1	avgbs_1822	655	95	11
avgbs_18284.1	avgbs_18284	225	490	18
avgbs_18526.1	avgbs_18526	682	100	6
avgbs_18592.1	avgbs_18592	162	576	8
avgbs_18607.1	avgbs_18607	88	676	6
avgbs_18635.1	avgbs_18635	42	701	4
avgbs_18648.1	avgbs_18648	657	131	10
avgbs_18694.1	avgbs_18694	125	713	3
avgbs_18727.1	avgbs_18727	114	618	10
avgbs_18744.1	avgbs_18744	557	201	15
avgbs_188.1	avgbs_188	681	101	8
avgbs_18811.1	avgbs_18811	131	684	19
avgbs_18871.1	avgbs_18871	182	635	14
avgbs_18891.1	avgbs_18891	40	798	9
avgbs_1891.1	avgbs_1891	55	732	6
avgbs_18990.1	avgbs_18990	274	472	17
avgbs_18995.1	avgbs_18995	121	689	4
avgbs_19022.1	avgbs_19022	425	367	30
avgbs_19038.1	avgbs_19038	244	480	15
avgbs_19047.1	avgbs_19047	110	646	14
avgbs_1905.1	avgbs_1905	59	703	7
avgbs_19077.1	avgbs_19077	146	595	10
avgbs_19097.1	avgbs_19097	111	727	5
avgbs_19205.1	avgbs_19205	49	766	12
avgbs_19223.1	avgbs_19223	755	67	13
avgbs_19224.1	avgbs_19224	211	623	14
avgbs_19279.1	avgbs_19279	40	744	2
avgbs_19288.1	avgbs_19288	536	254	11
avgbs_19291.1	avgbs_19291	450	344	14
avgbs_19491.1	avgbs_19491	630	103	10
avgbs_19524.1	avgbs_19524	267	549	27
avgbs_1953.1	avgbs_1953	209	501	16
avgbs_19549.1	avgbs_19549	77	738	7
avgbs_19579.1	avgbs_19579	283	534	19
avgbs_19589.1	avgbs_19589	72	668	3
avgbs_19593.1	avgbs_19593	97	639	4
avgbs_19594.1	avgbs_19594	409	401	11
avgbs_19638.1	avgbs_19638	340	459	26
avgbs_19689.1	avgbs_19689	401	422	12
avgbs_19699.1	avgbs_19699	211	532	12
avgbs_19719.1	avgbs_19719	178	548	6
avgbs_19758.1	avgbs_19758	229	540	13
avgbs_19775.1	avgbs_19775	751	49	2
avgbs_19783.1	avgbs_19783	63	720	9
avgbs_19801.1	avgbs_19801	69	789	3
avgbs_19850.1	avgbs_19850	184	636	16
avgbs_1986.1	avgbs_1986	738	69	19
avgbs_1987.1	avgbs_1987	143	612	13
avgbs_200000.1	avgbs_200000	603	143	12
avgbs_200009.1	avgbs_200009	681	93	7
avgbs_200016.1	avgbs_200016	447	388	17
avgbs_200025.1	avgbs_200025	674	155	18
avgbs_200035.1	avgbs_200035	689	96	2
avgbs_200040.1	avgbs_200040	525	188	18
avgbs_200044.1	avgbs_200044	667	158	22
avgbs_200045.1	avgbs_200045	580	197	28
avgbs_200049.1	avgbs_200049	680	88	7
avgbs_200053.1	avgbs_200053	255	548	21
avgbs_200059.1	avgbs_200059	756	79	11
avgbs_200063.1	avgbs_200063	370	448	31
avgbs_200064.1	avgbs_200064	642	145	11
avgbs_200073.1	avgbs_200073	705	127	13
avgbs_200074.1	avgbs_200074	675	75	9
avgbs_200076.1	avgbs_200076	650	81	10
avgbs_200082.1	avgbs_200082	529	221	5
avgbs_200085.1	avgbs_200085	747	85	10
avgbs_200089.1	avgbs_200089	593	165	14
avgbs_200103.1	avgbs_200103	595	193	18
avgbs_200106.1	avgbs_200106	746	99	9
avgbs_200107.1	avgbs_200107	724	88	19
avgbs_200110.1	avgbs_200110	595	174	14
avgbs_200116.1	avgbs_200116	648	123	12
avgbs_200118.1	avgbs_200118	613	202	12
avgbs_200124.1	avgbs_200124	665	90	11
avgbs_200126.1	avgbs_200126	654	178	24
avgbs_200130.1	avgbs_200130	650	163	18
avgbs_200134.1	avgbs_200134	668	137	17
avgbs_200148.1	avgbs_200148	737	100	11
avgbs_200172.1	avgbs_200172	109	723	25
avgbs_200173.1	avgbs_200173	125	623	7
avgbs_200174.1	avgbs_200174	771	55	8
avgbs_200178.1	avgbs_200178	535	202	18
avgbs_200195.1	avgbs_200195	496	297	19
avgbs_200203.1	avgbs_200203	490	306	17
avgbs_200204.1	avgbs_200204	105	686	9
avgbs_200216.1	avgbs_200216	659	119	20
avgbs_200217.1	avgbs_200217	487	319	24
avgbs_200221.1	avgbs_200221	623	92	10
avgbs_200226.1	avgbs_200226	614	106	12
avgbs_200239.1	avgbs_200239	481	333	22
avgbs_200240.1	avgbs_200240	187	559	13
avgbs_200270.1	avgbs_200270	542	280	19
avgbs_200273.1	avgbs_200273	737	65	6
avgbs_200275.1	avgbs_200275	506	227	10
avgbs_200286.1	avgbs_200286	564	208	13
avgbs_20030.1	avgbs_20030	197	583	35
avgbs_200307.1	avgbs_200307	488	321	22
avgbs_200312.1	avgbs_200312	607	126	12
avgbs_200327.1	avgbs_200327	148	636	28
avgbs_200331.1	avgbs_200331	641	155	8
avgbs_200333.1	avgbs_200333	519	287	14
avgbs_200335.1	avgbs_200335	736	101	14
avgbs_200342.1	avgbs_200342	715	93	18
avgbs_200345.1	avgbs_200345	562	207	19
avgbs_200352.1	avgbs_200352	92	625	7
avgbs_200368.1	avgbs_200368	672	98	11
avgbs_200376.1	avgbs_200376	683	88	9
avgbs_200383.1	avgbs_200383	621	140	5
avgbs_200384.1	avgbs_200384	676	96	9
avgbs_200385.1	avgbs_200385	487	288	25
avgbs_200386.1	avgbs_200386	670	91	8
avgbs_20039.1	avgbs_20039	83	710	9
avgbs_200391.1	avgbs_200391	89	705	4
avgbs_200407.1	avgbs_200407	491	267	23
avgbs_200413.1	avgbs_200413	518	204	12
avgbs_20045.1	avgbs_20045	557	215	26
avgbs_200450.1	avgbs_200450	673	160	12
avgbs_200457.1	avgbs_200457	465	333	18
avgbs_200459.1	avgbs_200459	728	106	23
avgbs_200462.1	avgbs_200462	115	709	19
avgbs_200476.1	avgbs_200476	688	128	16
avgbs_200480.1	avgbs_200480	657	154	22
avgbs_200490.1	avgbs_200490	507	274	26
avgbs_200499.1	avgbs_200499	682	136	18
avgbs_200500.1	avgbs_200500	630	163	5
avgbs_200509.1	avgbs_200509	690	80	10
avgbs_200516.1	avgbs_200516	720	51	11
avgbs_200525.1	avgbs_200525	621	164	12
avgbs_200528.1	avgbs_200528	64	685	10
avgbs_200541.1	avgbs_200541	739	98	23
avgbs_200545.1	avgbs_200545	319	437	2
avgbs_200556.1	avgbs_200556	95	751	13
avgbs_200557.1	avgbs_200557	641	94	10
avgbs_200567.1	avgbs_200567	726	101	13
avgbs_200569.1	avgbs_200569	442	346	24
avgbs_200574.1	avgbs_200574	748	43	4
avgbs_200585.1	avgbs_200585	562	223	22
avgbs_200586.1	avgbs_200586	539	186	25
avgbs_200590.1	avgbs_200590	388	387	17
avgbs_200620.1	avgbs_200620	471	265	15
avgbs_200631.1	avgbs_200631	645	105	4
avgbs_200634.1	avgbs_200634	101	648	11
avgbs_200635.1	avgbs_200635	727	67	14
avgbs_200644.1	avgbs_200644	544	200	15
avgbs_200647.1	avgbs_200647	521	223	8
avgbs_200649.1	avgbs_200649	615	138	17
avgbs_200650.1	avgbs_200650	689	94	4
avgbs_200653.1	avgbs_200653	603	118	6
avgbs_200656.1	avgbs_200656	668	153	15
avgbs_200659.1	avgbs_200659	516	235	18
avgbs_200679.1	avgbs_200679	606	111	10
avgbs_200688.1	avgbs_200688	755	90	7
avgbs_200692.1	avgbs_200692	675	139	10
avgbs_200707.1	avgbs_200707	330	480	38
avgbs_200712.1	avgbs_200712	660	130	10
avgbs_200722.1	avgbs_200722	538	238	17
avgbs_200725.1	avgbs_200725	660	90	7
avgbs_200728.1	avgbs_200728	523	207	15
avgbs_200729.1	avgbs_200729	670	99	8
avgbs_200746.1	avgbs_200746	649	123	8
avgbs_200761.1	avgbs_200761	693	108	7
avgbs_200771.1	avgbs_200771	585	219	16
avgbs_200775.1	avgbs_200775	612	233	16
avgbs_200780.1	avgbs_200780	737	53	4
avgbs_200787.1	avgbs_200787	752	46	1
avgbs_200788.1	avgbs_200788	615	219	22
avgbs_200811.1	avgbs_200811	741	106	13
avgbs_200812.1	avgbs_200812	743	77	6
avgbs_200815.1	avgbs_200815	364	378	14
avgbs_200816.1	avgbs_200816	485	275	9
avgbs_200820.1	avgbs_200820	471	358	32
avgbs_200833.1	avgbs_200833	679	127	15
avgbs_200835.1	avgbs_200835	665	58	3
avgbs_200843.1	avgbs_200843	372	428	33
avgbs_200847.1	avgbs_200847	492	256	4
avgbs_200851.1	avgbs_200851	511	267	25
avgbs_200854.1	avgbs_200854	800	62	11
avgbs_200856.1	avgbs_200856	740	101	16
avgbs_200865.1	avgbs_200865	515	233	11
avgbs_200869.1	avgbs_200869	517	274	20
avgbs_200877.1	avgbs_200877	801	54	8
avgbs_200886.1	avgbs_200886	374	339	29
avgbs_200893.1	avgbs_200893	750	45	6
avgbs_200902.1	avgbs_200902	182	671	13
avgbs_200917.1	avgbs_200917	680	95	7
avgbs_20092.1	avgbs_20092	203	583	14
avgbs_200921.1	avgbs_200921	690	71	4
avgbs_200936.1	avgbs_200936	353	485	26
avgbs_200941.1	avgbs_200941	633	183	19
avgbs_200945.1	avgbs_200945	595	229	42
avgbs_201020.1	avgbs_201020	532	269	27
avgbs_201051.1	avgbs_201051	611	123	15
avgbs_201058.1	avgbs_201058	607	222	17
avgbs_20107.1	avgbs_20107	89	717	23
avgbs_201126.1	avgbs_201126	794	67	6
avgbs_201139.1	avgbs_201139	187	629	27
avgbs_201152.1	avgbs_201152	655	184	20
avgbs_201177.1	avgbs_201177	767	65	8
avgbs_201229.1	avgbs_201229	268	545	24
avgbs_201245.1	avgbs_201245	590	234	20
avgbs_201249.1	avgbs_201249	680	160	13
avgbs_201260.1	avgbs_201260	488	301	21
avgbs_201264.1	avgbs_201264	438	375	14
avgbs_201287.1	avgbs_201287	195	630	31
avgbs_201339.1	avgbs_201339	611	204	17
avgbs_201346.1	avgbs_201346	395	409	10
avgbs_201358.1	avgbs_201358	751	74	9
avgbs_201432.1	avgbs_201432	685	148	16
avgbs_201441.1	avgbs_201441	707	63	18
avgbs_201475.1	avgbs_201475	781	43	11
avgbs_201533.1	avgbs_201533	741	58	8
avgbs_201564.1	avgbs_201564	726	90	4
avgbs_201593.1	avgbs_201593	630	205	18
avgbs_201603.1	avgbs_201603	684	150	18
avgbs_201608.1	avgbs_201608	708	127	13
avgbs_201642.1	avgbs_201642	549	293	23
avgbs_201649.1	avgbs_201649	70	742	16
avgbs_201667.1	avgbs_201667	603	210	19
avgbs_201702.1	avgbs_201702	791	69	15
avgbs_201754.1	avgbs_201754	554	255	12
avgbs_201759.1	avgbs_201759	416	338	12
avgbs_201770.1	avgbs_201770	503	213	11
avgbs_201776.1	avgbs_201776	41	684	6
avgbs_201779.1	avgbs_201779	765	58	7
avgbs_201782.1	avgbs_201782	662	169	17
avgbs_20179.1	avgbs_20179	360	415	21
avgbs_201794.1	avgbs_201794	683	151	11
avgbs_201805.1	avgbs_201805	678	164	18
avgbs_20181.1	avgbs_20181	119	669	15
avgbs_201810.1	avgbs_201810	752	62	11
avgbs_201814.1	avgbs_201814	745	68	9
avgbs_201832.1	avgbs_201832	795	45	9
avgbs_201838.1	avgbs_201838	444	384	12
avgbs_201840.1	avgbs_201840	712	128	9
avgbs_201900.1	avgbs_201900	182	608	18
avgbs_201909.1	avgbs_201909	434	378	25
avgbs_201931.1	avgbs_201931	750	76	12
avgbs_201990.1	avgbs_201990	553	273	25
avgbs_202033.1	avgbs_202033	151	684	11
avgbs_20209.1	avgbs_20209	68	680	10
avgbs_202116.1	avgbs_202116	631	193	13
avgbs_20213.1	avgbs_20213	116	607	5
avgbs_202329.1	avgbs_202329	228	599	32
avgbs_202348.1	avgbs_202348	285	446	23
avgbs_202363.1	avgbs_202363	776	61	9
avgbs_202376.1	avgbs_202376	726	105	11
avgbs_202417.1	avgbs_202417	652	83	15
avgbs_202518.1	avgbs_202518	707	51	2
avgbs_202531.1	avgbs_202531	628	152	9
avgbs_202609.1	avgbs_202609	631	158	17
avgbs_20261.1	avgbs_20261	46	740	5
avgbs_202617.1	avgbs_202617	470	313	37
avgbs_202628.1	avgbs_202628	67	751	8
avgbs_202642.1	avgbs_202642	614	152	10
avgbs_202657.1	avgbs_202657	398	344	10
avgbs_202660.1	avgbs_202660	767	62	14
avgbs_202711.1	avgbs_202711	80	746	13
avgbs_202725.1	avgbs_202725	647	166	30
avgbs_202728.1	avgbs_202728	420	306	21
avgbs_202748.1	avgbs_202748	648	174	23
avgbs_202751.1	avgbs_202751	633	187	20
avgbs_202772.1	avgbs_202772	762	73	10
avgbs_202777.1	avgbs_202777	60	655	9
avgbs_202790.1	avgbs_202790	110	697	8
avgbs_202793.1	avgbs_202793	109	733	7
avgbs_202805.1	avgbs_202805	331	425	22
avgbs_202811.1	avgbs_202811	586	242	17
avgbs_202812.1	avgbs_202812	724	115	16
avgbs_202839.1	avgbs_202839	710	121	10
avgbs_202851.1	avgbs_202851	706	117	12
avgbs_202856.1	avgbs_202856	626	150	15
avgbs_202886.1	avgbs_202886	454	357	21
avgbs_202893.1	avgbs_202893	611	176	8
avgbs_202898.1	avgbs_202898	724	84	8
avgbs_202907.1	avgbs_202907	98	655	4
avgbs_202918.1	avgbs_202918	711	114	13
avgbs_202946.1	avgbs_202946	743	74	8
avgbs_202978.1	avgbs_202978	760	60	6
avgbs_203034.1	avgbs_203034	752	71	6
avgbs_203037.1	avgbs_203037	534	306	17
avgbs_20306.1	avgbs_20306	115	731	14
avgbs_203075.1	avgbs_203075	111	656	11
avgbs_203084.1	avgbs_203084	659	104	12
avgbs_203131.1	avgbs_203131	726	108	17
avgbs_203133.1	avgbs_203133	711	97	14
avgbs_203139.1	avgbs_203139	775	81	10
avgbs_20315.1	avgbs_20315	569	172	9
avgbs_20316.1	avgbs_20316	690	118	6
avgbs_203241.1	avgbs_203241	536	198	21
avgbs_203303.1	avgbs_203303	652	196	12
avgbs_203330.1	avgbs_203330	420	394	24
avgbs_203350.1	avgbs_203350	604	182	13
avgbs_203360.1	avgbs_203360	504	218	14
avgbs_203383.1	avgbs_203383	108	690	8
avgbs_203385.1	avgbs_203385	671	143	9
avgbs_203388.1	avgbs_203388	63	762	2
avgbs_203396.1	avgbs_203396	89	753	12
avgbs_203420.1	avgbs_203420	509	284	11
avgbs_203471.1	avgbs_203471	203	623	11
avgbs_203476.1	avgbs_203476	154	659	21
avgbs_203477.1	avgbs_203477	627	211	14
avgbs_203498.1	avgbs_203498	501	260	19
avgbs_203525.1	avgbs_203525	126	604	22
avgbs_203542.1	avgbs_203542	84	754	10
avgbs_203553.1	avgbs_203553	556	271	31
avgbs_203561.1	avgbs_203561	595	195	35
avgbs_203585.1	avgbs_203585	765	86	10
avgbs_203588.1	avgbs_203588	427	360	14
avgbs_203603.1	avgbs_203603	759	76	12
avgbs_203606.1	avgbs_203606	442	385	12
avgbs_203629.1	avgbs_203629	659	152	9
avgbs_203634.1	avgbs_203634	788	52	7
avgbs_203654.1	avgbs_203654	695	143	16
avgbs_203709.1	avgbs_203709	513	253	18
avgbs_203776.1	avgbs_203776	728	122	9
avgbs_203781.1	avgbs_203781	144	682	11
avgbs_203790.1	avgbs_203790	599	202	17
avgbs_203797.1	avgbs_203797	661	134	8
avgbs_203899.1	avgbs_203899	141	597	8
avgbs_20398.1	avgbs_20398	571	281	16
avgbs_203980.1	avgbs_203980	653	103	12
avgbs_204039.1	avgbs_204039	664	95	7
avgbs_204060.1	avgbs_204060	745	48	22
avgbs_204150.1	avgbs_204150	678	89	7
avgbs_204170.1	avgbs_204170	107	741	20
avgbs_204191.1	avgbs_204191	510	326	18
avgbs_204213.1	avgbs_204213	248	597	18
avgbs_204229.1	avgbs_204229	592	148	13
avgbs_204261.1	avgbs_204261	547	294	18
avgbs_204280.1	avgbs_204280	588	224	22
avgbs_204287.1	avgbs_204287	706	98	9
avgbs_204292.1	avgbs_204292	483	298	32
avgbs_204337.1	avgbs_204337	670	173	5
avgbs_204361.1	avgbs_204361	743	90	17
avgbs_204374.1	avgbs_204374	393	403	55
avgbs_204401.1	avgbs_204401	198	595	16
avgbs_204406.1	avgbs_204406	494	304	19
avgbs_204448.1	avgbs_204448	749	63	14
avgbs_204450.1	avgbs_204450	302	491	23
avgbs_204469.1	avgbs_204469	786	70	10
avgbs_204470.1	avgbs_204470	190	581	24
avgbs_204550.1	avgbs_204550	688	112	8
avgbs_204557.1	avgbs_204557	639	113	5
avgbs_204560.1	avgbs_204560	715	88	5
avgbs_204602.1	avgbs_204602	89	715	9
avgbs_204607.1	avgbs_204607	381	353	11
avgbs_204642.1	avgbs_204642	743	42	4
avgbs_204659.1	avgbs_204659	627	194	21
avgbs_204661.1	avgbs_204661	537	236	6
avgbs_204693.1	avgbs_204693	719	116	10
avgbs_204694.1	avgbs_204694	687	171	12
avgbs_204699.1	avgbs_204699	238	603	18
avgbs_204717.1	avgbs_204717	661	66	4
avgbs_204743.1	avgbs_204743	518	287	28
avgbs_204771.1	avgbs_204771	211	620	16
avgbs_204774.1	avgbs_204774	602	120	5
avgbs_20479.1	avgbs_20479	228	593	9
avgbs_204847.1	avgbs_204847	175	636	24
avgbs_204859.1	avgbs_204859	491	340	28
avgbs_204866.1	avgbs_204866	683	128	12
avgbs_204904.1	avgbs_204904	606	234	14
avgbs_204910.1	avgbs_204910	558	189	16
avgbs_204921.1	avgbs_204921	150	661	7
avgbs_204930.1	avgbs_204930	675	181	16
avgbs_205004.1	avgbs_205004	684	134	10
avgbs_205015.1	avgbs_205015	593	139	7
avgbs_205025.1	avgbs_205025	600	203	23
avgbs_205031.1	avgbs_205031	740	107	18
avgbs_205038.1	avgbs_205038	720	110	28
avgbs_205063.1	avgbs_205063	253	559	14
avgbs_205090.1	avgbs_205090	761	66	7
avgbs_205091.1	avgbs_205091	539	197	13
avgbs_205093.1	avgbs_205093	717	89	22
avgbs_205109.1	avgbs_205109	674	141	13
avgbs_205119.1	avgbs_205119	571	230	17
avgbs_205123.1	avgbs_205123	573	186	11
avgbs_205250.1	avgbs_205250	720	120	16
avgbs_205287.1	avgbs_205287	84	675	9
avgbs_205314.1	avgbs_205314	729	126	12
avgbs_205323.1	avgbs_205323	417	411	26
avgbs_205330.1	avgbs_205330	449	302	19
avgbs_205331.1	avgbs_205331	280	538	25
avgbs_205337.1	avgbs_205337	608	180	30
avgbs_205346.1	avgbs_205346	459	351	14
avgbs_205354.1	avgbs_205354	333	475	14
avgbs_205371.1	avgbs_205371	628	173	26
avgbs_205416.1	avgbs_205416	662	175	13
avgbs_205485.1	avgbs_205485	722	69	13
avgbs_205514.1	avgbs_205514	590	210	22
avgbs_205525.1	avgbs_205525	623	161	12
avgbs_205558.1	avgbs_205558	333	395	13
avgbs_205560.1	avgbs_205560	751	93	10
avgbs_205574.1	avgbs_205574	669	147	11
avgbs_205608.1	avgbs_205608	509	327	18
avgbs_205616.1	avgbs_205616	511	228	21
avgbs_205624.1	avgbs_205624	646	92	6
avgbs_205679.1	avgbs_205679	601	249	17
avgbs_205690.1	avgbs_205690	598	158	18
avgbs_205702.1	avgbs_205702	715	109	11
avgbs_205716.1	avgbs_205716	700	78	5
avgbs_205721.1	avgbs_205721	777	60	15
avgbs_205722.1	avgbs_205722	687	83	4
avgbs_205728.1	avgbs_205728	668	96	6
avgbs_205739.1	avgbs_205739	676	135	7
avgbs_205740.1	avgbs_205740	704	146	13
avgbs_205744.1	avgbs_205744	725	61	3
avgbs_205745.1	avgbs_205745	557	236	21
avgbs_205764.1	avgbs_205764	727	57	1
avgbs_205774.1	avgbs_205774	100	737	15
avgbs_20580.1	avgbs_20580	39	706	2
avgbs_205819.1	avgbs_205819	711	102	14
avgbs_205820.1	avgbs_205820	453	326	48
avgbs_205821.1	avgbs_205821	695	109	19
avgbs_205822.1	avgbs_205822	66	764	16
avgbs_205824.1	avgbs_205824	584	208	13
avgbs_205831.1	avgbs_205831	728	123	6
avgbs_205839.1	avgbs_205839	520	282	18
avgbs_205869.1	avgbs_205869	501	348	10
avgbs_205882.1	avgbs_205882	739	94	8
avgbs_2059.1	avgbs_2059	70	768	11
avgbs_205905.1	avgbs_205905	430	384	18
avgbs_205917.1	avgbs_205917	668	175	17
avgbs_205923.1	avgbs_205923	79	698	18
avgbs_205937.1	avgbs_205937	608	150	16
avgbs_205959.1	avgbs_205959	642	192	16
avgbs_205966.1	avgbs_205966	544	179	11
avgbs_205994.1	avgbs_205994	727	115	6
avgbs_205995.1	avgbs_205995	690	69	12
avgbs_206012.1	avgbs_206012	154	651	31
avgbs_206029.1	avgbs_206029	205	569	15
avgbs_20605.1	avgbs_20605	549	222	20
avgbs_206068.1	avgbs_206068	289	517	10
avgbs_206084.1	avgbs_206084	90	672	6
avgbs_206165.1	avgbs_206165	630	199	28
avgbs_206194.1	avgbs_206194	171	567	35
avgbs_206197.1	avgbs_206197	761	74	6
avgbs_206198.1	avgbs_206198	315	462	21
avgbs_20620.1	avgbs_20620	464	340	24
avgbs_20621.1	avgbs_20621	728	106	11
avgbs_206210.1	avgbs_206210	68	776	7
avgbs_206281.1	avgbs_206281	118	719	18
avgbs_206291.1	avgbs_206291	725	111	21
avgbs_206300.1	avgbs_206300	622	104	7
avgbs_206330.1	avgbs_206330	751	93	15
avgbs_206354.1	avgbs_206354	691	74	12
avgbs_206361.1	avgbs_206361	377	364	15
avgbs_20643.1	avgbs_20643	95	733	24
avgbs_206523.1	avgbs_206523	664	110	11
avgbs_206599.1	avgbs_206599	336	488	26
avgbs_206605.1	avgbs_206605	168	660	15
avgbs_206613.1	avgbs_206613	600	235	18
avgbs_206615.1	avgbs_206615	686	144	16
avgbs_206616.1	avgbs_206616	654	166	13
avgbs_206662.1	avgbs_206662	618	141	27
avgbs_206670.1	avgbs_206670	717	89	10
avgbs_206674.1	avgbs_206674	693	102	11
avgbs_206688.1	avgbs_206688	771	43	3
avgbs_206709.1	avgbs_206709	772	69	18
avgbs_206725.1	avgbs_206725	528	242	76
avgbs_206774.1	avgbs_206774	686	65	8
avgbs_206798.1	avgbs_206798	723	119	11
avgbs_206876.1	avgbs_206876	84	650	13
avgbs_206981.1	avgbs_206981	598	182	13
avgbs_207223.1	avgbs_207223	569	266	10
avgbs_207370.1	avgbs_207370	675	98	17
avgbs_207397.1	avgbs_207397	754	101	11
avgbs_207470.1	avgbs_207470	698	98	6
avgbs_207512.1	avgbs_207512	630	201	10
avgbs_207513.1	avgbs_207513	799	46	11
avgbs_207517.1	avgbs_207517	773	73	8
avgbs_207528.1	avgbs_207528	669	154	16
avgbs_207530.1	avgbs_207530	778	70	11
avgbs_207558.1	avgbs_207558	748	69	6
avgbs_207563.1	avgbs_207563	607	123	3
avgbs_207584.1	avgbs_207584	728	83	7
avgbs_207593.1	avgbs_207593	725	36	11
avgbs_207603.1	avgbs_207603	651	137	27
avgbs_207640.1	avgbs_207640	663	131	18
avgbs_207674.1	avgbs_207674	430	404	24
avgbs_207700.1	avgbs_207700	684	69	7
avgbs_207711.1	avgbs_207711	692	156	16
avgbs_207716.1	avgbs_207716	769	70	15
avgbs_207759.1	avgbs_207759	642	208	15
avgbs_207925.1	avgbs_207925	745	74	5
avgbs_207972.1	avgbs_207972	739	71	13
avgbs_208.1	avgbs_208	447	283	10
avgbs_208042.1	avgbs_208042	704	123	17
avgbs_208084.1	avgbs_208084	662	107	12
avgbs_208123.1	avgbs_208123	622	137	8
avgbs_208173.1	avgbs_208173	704	115	14
avgbs_208342.1	avgbs_208342	180	598	18
avgbs_208343.1	avgbs_208343	166	561	10
avgbs_208389.1	avgbs_208389	362	356	23
avgbs_20842.1	avgbs_20842	169	563	6
avgbs_20863.1	avgbs_20863	275	482	7
avgbs_20900.1	avgbs_20900	53	711	2
avgbs_20905.1	avgbs_20905	670	98	11
avgbs_20924.1	avgbs_20924	274	446	24
avgbs_20926.1	avgbs_20926	670	84	5
avgbs_21028.1	avgbs_21028	147	595	10
avgbs_21031.1	avgbs_21031	222	609	20
avgbs_21087.1	avgbs_21087	81	780	13
avgbs_21157.1	avgbs_21157	78	708	16
avgbs_21198.1	avgbs_21198	600	177	7
avgbs_21214.1	avgbs_21214	79	691	4
avgbs_21225.1	avgbs_21225	59	729	11
avgbs_21253.1	avgbs_21253	729	83	11
avgbs_21292.1	avgbs_21292	201	613	37
avgbs_213025.1	avgbs_213025	675	159	18
avgbs_213035.1	avgbs_213035	730	103	24
avgbs_213048.1	avgbs_213048	727	88	5
avgbs_213052.1	avgbs_213052	122	707	9
avgbs_213059.1	avgbs_213059	757	96	8
avgbs_213066.1	avgbs_213066	526	211	9
avgbs_213069.1	avgbs_213069	104	626	14
avgbs_213079.1	avgbs_213079	154	688	26
avgbs_213087.1	avgbs_213087	740	98	10
avgbs_213104.1	avgbs_213104	775	84	8
avgbs_213123.1	avgbs_213123	751	93	11
avgbs_213138.1	avgbs_213138	568	211	19
avgbs_213168.1	avgbs_213168	509	213	13
avgbs_213169.1	avgbs_213169	713	90	6
avgbs_213190.1	avgbs_213190	800	64	4
avgbs_213195.1	avgbs_213195	437	309	22
avgbs_213213.1	avgbs_213213	784	66	3
avgbs_213249.1	avgbs_213249	433	393	18
avgbs_213258.1	avgbs_213258	664	181	17
avgbs_213293.1	avgbs_213293	367	458	19
avgbs_213299.1	avgbs_213299	74	773	11
avgbs_213305.1	avgbs_213305	361	414	10
avgbs_213309.1	avgbs_213309	246	543	15
avgbs_213317.1	avgbs_213317	586	157	21
avgbs_213320.1	avgbs_213320	300	452	25
avgbs_213339.1	avgbs_213339	551	256	16
avgbs_213361.1	avgbs_213361	633	158	20
avgbs_213366.1	avgbs_213366	310	448	22
avgbs_213393.1	avgbs_213393	230	586	27
avgbs_213394.1	avgbs_213394	528	208	19
avgbs_213442.1	avgbs_213442	637	192	9
avgbs_213445.1	avgbs_213445	379	456	29
avgbs_213448.1	avgbs_213448	572	225	16
avgbs_213482.1	avgbs_213482	740	112	11
avgbs_213509.1	avgbs_213509	459	337	16
avgbs_213526.1	avgbs_213526	765	62	3
avgbs_213531.1	avgbs_213531	738	110	23
avgbs_213541.1	avgbs_213541	242	467	16
avgbs_213543.1	avgbs_213543	733	76	6
avgbs_213577.1	avgbs_213577	564	260	14
avgbs_213586.1	avgbs_213586	276	564	12
avgbs_213598.1	avgbs_213598	745	75	7
avgbs_213601.1	avgbs_213601	759	41	3
avgbs_213604.1	avgbs_213604	685	106	16
avgbs_213644.1	avgbs_213644	740	87	5
avgbs_213654.1	avgbs_213654	563	256	14
avgbs_213660.1	avgbs_213660	466	328	44
avgbs_213693.1	avgbs_213693	756	70	7
avgbs_213718.1	avgbs_213718	744	91	9
avgbs_213732.1	avgbs_213732	764	62	7
avgbs_213744.1	avgbs_213744	586	163	10
avgbs_213761.1	avgbs_213761	232	588	12
avgbs_213768.1	avgbs_213768	365	463	14
avgbs_213774.1	avgbs_213774	431	314	21
avgbs_213777.1	avgbs_213777	741	45	5
avgbs_213813.1	avgbs_213813	152	638	25
avgbs_213850.1	avgbs_213850	156	572	11
avgbs_213876.1	avgbs_213876	765	75	9
avgbs_213885.1	avgbs_213885	663	116	10
avgbs_213929.1	avgbs_213929	318	420	14
avgbs_213992.1	avgbs_213992	306	520	23
avgbs_214012.1	avgbs_214012	523	311	17
avgbs_214022.1	avgbs_214022	190	560	11
avgbs_214025.1	avgbs_214025	564	255	29
avgbs_214038.1	avgbs_214038	709	135	19
avgbs_214046.1	avgbs_214046	523	267	29
avgbs_214056.1	avgbs_214056	390	433	17
avgbs_214063.1	avgbs_214063	554	276	20
avgbs_214073.1	avgbs_214073	518	269	10
avgbs_214133.1	avgbs_214133	268	520	19
avgbs_214206.1	avgbs_214206	601	192	20
avgbs_214213.1	avgbs_214213	574	260	21
avgbs_214236.1	avgbs_214236	224	574	10
avgbs_214265.1	avgbs_214265	533	273	24
avgbs_214298.1	avgbs_214298	592	196	13
avgbs_214316.1	avgbs_214316	583	210	17
avgbs_214374.1	avgbs_214374	694	60	6
avgbs_214396.1	avgbs_214396	575	161	10
avgbs_214408.1	avgbs_214408	483	313	13
avgbs_214477.1	avgbs_214477	267	517	9
avgbs_214484.1	avgbs_214484	490	326	16
avgbs_214526.1	avgbs_214526	525	272	18
avgbs_214563.1	avgbs_214563	671	152	23
avgbs_214573.1	avgbs_214573	520	310	14
avgbs_214595.1	avgbs_214595	508	285	14
avgbs_214634.1	avgbs_214634	784	54	14
avgbs_214676.1	avgbs_214676	373	400	19
avgbs_214704.1	avgbs_214704	736	49	2
avgbs_214750.1	avgbs_214750	530	297	28
avgbs_214751.1	avgbs_214751	149	671	23
avgbs_214752.1	avgbs_214752	212	535	28
avgbs_214782.1	avgbs_214782	683	93	9
avgbs_214786.1	avgbs_214786	540	262	22
avgbs_214831.1	avgbs_214831	627	168	14
avgbs_214855.1	avgbs_214855	342	444	20
avgbs_214858.1	avgbs_214858	597	200	24
avgbs_214873.1	avgbs_214873	422	313	12
avgbs_214877.1	avgbs_214877	566	273	12
avgbs_214894.1	avgbs_214894	760	99	7
avgbs_214923.1	avgbs_214923	770	78	10
avgbs_214958.1	avgbs_214958	621	134	11
avgbs_214967.1	avgbs_214967	738	107	9
avgbs_21497.1	avgbs_21497	442	376	29
avgbs_215012.1	avgbs_215012	625	184	11
avgbs_21503.1	avgbs_21503	160	655	15
avgbs_215112.1	avgbs_215112	558	268	11
avgbs_215126.1	avgbs_215126	813	44	3
avgbs_215129.1	avgbs_215129	647	141	14
avgbs_215155.1	avgbs_215155	343	424	13
avgbs_215158.1	avgbs_215158	728	114	16
avgbs_215159.1	avgbs_215159	658	147	14
avgbs_215162.1	avgbs_215162	317	438	13
avgbs_215163.1	avgbs_215163	504	265	18
avgbs_215186.1	avgbs_215186	782	67	7
avgbs_215196.1	avgbs_215196	532	273	18
avgbs_215252.1	avgbs_215252	628	196	11
avgbs_215256.1	avgbs_215256	632	202	13
avgbs_215263.1	avgbs_215263	198	583	13
avgbs_215268.1	avgbs_215268	455	334	26
avgbs_215311.1	avgbs_215311	632	167	17
avgbs_215343.1	avgbs_215343	678	84	7
avgbs_215344.1	avgbs_215344	760	84	6
avgbs_215355.1	avgbs_215355	720	111	7
avgbs_215394.1	avgbs_215394	306	507	18
avgbs_215413.1	avgbs_215413	452	366	14
avgbs_215420.1	avgbs_215420	751	54	3
avgbs_215422.1	avgbs_215422	609	175	15
avgbs_215434.1	avgbs_215434	554	253	18
avgbs_215435.1	avgbs_215435	45	784	3
avgbs_21544.1	avgbs_21544	216	600	7
avgbs_215450.1	avgbs_215450	700	85	8
avgbs_215454.1	avgbs_215454	576	138	16
avgbs_215467.1	avgbs_215467	323	500	17
avgbs_21547.1	avgbs_21547	57	668	3
avgbs_215507.1	avgbs_215507	799	49	8
avgbs_215519.1	avgbs_215519	201	643	14
avgbs_215527.1	avgbs_215527	640	108	7
avgbs_215533.1	avgbs_215533	720	130	13
avgbs_215553.1	avgbs_215553	736	65	10
avgbs_215559.1	avgbs_215559	704	50	4
avgbs_215561.1	avgbs_215561	449	267	11
avgbs_215596.1	avgbs_215596	724	92	21
avgbs_215601.1	avgbs_215601	584	208	13
avgbs_215641.1	avgbs_215641	204	516	8
avgbs_215650.1	avgbs_215650	762	72	14
avgbs_215652.1	avgbs_215652	729	62	12
avgbs_215681.1	avgbs_215681	756	65	15
avgbs_215688.1	avgbs_215688	733	109	23
avgbs_215700.1	avgbs_215700	765	91	9
avgbs_215705.1	avgbs_215705	476	295	21
avgbs_215728.1	avgbs_215728	537	275	34
avgbs_215769.1	avgbs_215769	475	335	28
avgbs_215770.1	avgbs_215770	699	112	15
avgbs_215774.1	avgbs_215774	148	703	19
avgbs_215781.1	avgbs_215781	292	545	12
avgbs_215790.1	avgbs_215790	300	539	16
avgbs_215802.1	avgbs_215802	314	526	27
avgbs_215808.1	avgbs_215808	495	324	28
avgbs_21581.1	avgbs_21581	642	130	13
avgbs_215812.1	avgbs_215812	728	114	16
avgbs_215828.1	avgbs_215828	244	567	23
avgbs_215829.1	avgbs_215829	286	544	15
avgbs_215841.1	avgbs_215841	279	517	22
avgbs_215869.1	avgbs_215869	196	573	14
avgbs_215873.1	avgbs_215873	685	162	19
avgbs_215876.1	avgbs_215876	633	201	25
avgbs_215887.1	avgbs_215887	729	95	23
avgbs_215894.1	avgbs_215894	584	183	14
avgbs_215944.1	avgbs_215944	714	48	2
avgbs_215961.1	avgbs_215961	478	237	16
avgbs_215972.1	avgbs_215972	124	714	9
avgbs_215973.1	avgbs_215973	258	443	27
avgbs_215976.1	avgbs_215976	754	84	7
avgbs_215995.1	avgbs_215995	556	268	18
avgbs_216038.1	avgbs_216038	376	396	17
avgbs_216046.1	avgbs_216046	604	245	12
avgbs_216058.1	avgbs_216058	292	556	14
avgbs_216059.1	avgbs_216059	686	60	17
avgbs_216083.1	avgbs_216083	303	547	16
avgbs_216100.1	avgbs_216100	671	172	25
avgbs_216114.1	avgbs_216114	586	188	21
avgbs_216125.1	avgbs_216125	542	250	19
avgbs_216137.1	avgbs_216137	195	636	14
avgbs_216146.1	avgbs_216146	546	288	10
avgbs_216157.1	avgbs_216157	693	154	25
avgbs_216179.1	avgbs_216179	671	124	19
avgbs_216182.1	avgbs_216182	349	397	70
avgbs_216184.1	avgbs_216184	557	277	14
avgbs_216226.1	avgbs_216226	744	101	6
avgbs_216247.1	avgbs_216247	738	83	8
avgbs_216255.1	avgbs_216255	641	165	9
avgbs_216269.1	avgbs_216269	596	154	7
avgbs_216351.1	avgbs_216351	49	692	3
avgbs_216354.1	avgbs_216354	706	91	5
avgbs_216360.1	avgbs_216360	685	120	17
avgbs_216378.1	avgbs_216378	555	275	12
avgbs_216389.1	avgbs_216389	88	733	6
avgbs_216443.1	avgbs_216443	719	49	6
avgbs_216452.1	avgbs_216452	424	372	57
avgbs_216469.1	avgbs_216469	639	168	13
avgbs_216491.1	avgbs_216491	141	705	10
avgbs_216520.1	avgbs_216520	660	134	3
avgbs_216553.1	avgbs_216553	722	120	8
avgbs_216583.1	avgbs_216583	631	129	3
avgbs_2166.1	avgbs_2166	687	47	5
avgbs_216614.1	avgbs_216614	145	691	29
avgbs_216617.1	avgbs_216617	628	204	18
avgbs_216626.1	avgbs_216626	722	110	11
avgbs_216628.1	avgbs_216628	131	710	9
avgbs_216646.1	avgbs_216646	559	239	24
avgbs_216656.1	avgbs_216656	761	96	2
avgbs_21673.1	avgbs_21673	135	585	8
avgbs_216735.1	avgbs_216735	724	105	11
avgbs_216754.1	avgbs_216754	544	257	17
avgbs_216759.1	avgbs_216759	767	43	2
avgbs_216762.1	avgbs_216762	107	703	9
avgbs_216763.1	avgbs_216763	717	98	7
avgbs_21677.1	avgbs_21677	148	615	1
avgbs_216804.1	avgbs_216804	786	59	2
avgbs_216816.1	avgbs_216816	593	252	14
avgbs_216822.1	avgbs_216822	507	318	24
avgbs_216830.1	avgbs_216830	602	141	5
avgbs_216834.1	avgbs_216834	114	680	14
avgbs_216842.1	avgbs_216842	379	397	10
avgbs_216860.1	avgbs_216860	777	89	7
avgbs_216863.1	avgbs_216863	665	133	20
avgbs_216884.1	avgbs_216884	565	235	27
avgbs_216905.1	avgbs_216905	717	105	7
avgbs_216918.1	avgbs_216918	776	55	6
avgbs_216939.1	avgbs_216939	742	53	9
avgbs_216943.1	avgbs_216943	677	137	6
avgbs_216967.1	avgbs_216967	711	121	9
avgbs_216978.1	avgbs_216978	573	156	8
avgbs_217000.1	avgbs_217000	41	770	8
avgbs_217029.1	avgbs_217029	634	162	13
avgbs_217069.1	avgbs_217069	689	136	10
avgbs_217070.1	avgbs_217070	728	96	7
avgbs_217082.1	avgbs_217082	756	64	6
avgbs_217083.1	avgbs_217083	674	105	6
avgbs_217094.1	avgbs_217094	462	316	13
avgbs_217100.1	avgbs_217100	736	102	9
avgbs_217106.1	avgbs_217106	97	666	1
avgbs_217122.1	avgbs_217122	67	741	6
avgbs_217134.1	avgbs_217134	753	50	7
avgbs_217135.1	avgbs_217135	744	108	6
avgbs_217139.1	avgbs_217139	799	56	10
avgbs_217155.1	avgbs_217155	645	100	6
avgbs_217159.1	avgbs_217159	703	143	33
avgbs_217161.1	avgbs_217161	125	717	5
avgbs_217167.1	avgbs_217167	673	164	30
avgbs_217202.1	avgbs_217202	584	245	21
avgbs_217214.1	avgbs_217214	751	90	6
avgbs_217240.1	avgbs_217240	47	803	10
avgbs_217295.1	avgbs_217295	751	95	15
avgbs_217338.1	avgbs_217338	789	49	1
avgbs_217343.1	avgbs_217343	746	127	16
avgbs_217401.1	avgbs_217401	734	57	5
avgbs_217425.1	avgbs_217425	683	106	17
avgbs_217426.1	avgbs_217426	708	62	2
avgbs_217428.1	avgbs_217428	713	105	18
avgbs_217434.1	avgbs_217434	585	250	25
avgbs_21744.1	avgbs_21744	98	737	8
avgbs_21745.1	avgbs_21745	171	589	11
avgbs_217450.1	avgbs_217450	499	322	40
avgbs_217513.1	avgbs_217513	623	195	20
avgbs_217523.1	avgbs_217523	756	58	3
avgbs_217529.1	avgbs_217529	700	61	5
avgbs_217557.1	avgbs_217557	717	97	16
avgbs_217605.1	avgbs_217605	619	157	26
avgbs_217619.1	avgbs_217619	723	78	8
avgbs_217697.1	avgbs_217697	119	703	9
avgbs_2177.1	avgbs_2177	649	181	16
avgbs_217706.1	avgbs_217706	704	62	1
avgbs_217714.1	avgbs_217714	122	678	10
avgbs_217773.1	avgbs_217773	725	42	5
avgbs_217814.1	avgbs_217814	758	76	3
avgbs_217815.1	avgbs_217815	463	287	7
avgbs_217824.1	avgbs_217824	743	75	12
avgbs_217833.1	avgbs_217833	632	177	15
avgbs_217863.1	avgbs_217863	676	138	6
avgbs_21789.1	avgbs_21789	396	317	17
avgbs_217925.1	avgbs_217925	621	178	11
avgbs_21793.1	avgbs_21793	202	549	12
avgbs_217956.1	avgbs_217956	692	98	5
avgbs_217984.1	avgbs_217984	622	175	11
avgbs_217993.1	avgbs_217993	662	123	13
avgbs_217995.1	avgbs_217995	609	162	16
avgbs_218012.1	avgbs_218012	648	150	17
avgbs_218023.1	avgbs_218023	745	63	3
avgbs_218037.1	avgbs_218037	648	103	9
avgbs_218041.1	avgbs_218041	659	71	5
avgbs_218115.1	avgbs_218115	671	126	18
avgbs_218123.1	avgbs_218123	630	124	8
avgbs_218166.1	avgbs_218166	765	47	3
avgbs_218216.1	avgbs_218216	621	209	28
avgbs_218235.1	avgbs_218235	787	53	2
avgbs_218243.1	avgbs_218243	278	524	25
avgbs_218244.1	avgbs_218244	747	78	12
avgbs_218271.1	avgbs_218271	56	802	8
avgbs_21829.1	avgbs_21829	38	690	2
avgbs_218324.1	avgbs_218324	680	129	29
avgbs_218355.1	avgbs_218355	706	135	8
avgbs_218358.1	avgbs_218358	720	69	6
avgbs_218420.1	avgbs_218420	684	143	12
avgbs_218421.1	avgbs_218421	728	60	8
avgbs_218422.1	avgbs_218422	719	75	17
avgbs_218430.1	avgbs_218430	606	158	6
avgbs_218452.1	avgbs_218452	349	488	17
avgbs_218456.1	avgbs_218456	717	123	13
avgbs_218458.1	avgbs_218458	735	70	4
avgbs_218460.1	avgbs_218460	89	685	7
avgbs_218464.1	avgbs_218464	682	140	17
avgbs_218471.1	avgbs_218471	682	105	15
avgbs_218479.1	avgbs_218479	674	166	6
avgbs_218503.1	avgbs_218503	684	107	16
avgbs_21852.1	avgbs_21852	181	538	9
avgbs_218576.1	avgbs_218576	597	185	17
avgbs_218589.1	avgbs_218589	678	124	15
avgbs_218612.1	avgbs_218612	766	42	4
avgbs_218613.1	avgbs_218613	662	115	5
avgbs_218662.1	avgbs_218662	693	125	5
avgbs_218714.1	avgbs_218714	581	201	22
avgbs_218733.1	avgbs_218733	168	547	16
avgbs_218765.1	avgbs_218765	694	129	7
avgbs_218794.1	avgbs_218794	749	79	12
avgbs_218800.1	avgbs_218800	676	129	9
avgbs_218804.1	avgbs_218804	120	682	6
avgbs_218820.1	avgbs_218820	760	66	3
avgbs_218821.1	avgbs_218821	718	72	4
avgbs_218854.1	avgbs_218854	403	407	43
avgbs_218868.1	avgbs_218868	95	678	3
avgbs_218908.1	avgbs_218908	760	88	4
avgbs_218915.1	avgbs_218915	620	231	19
avgbs_218971.1	avgbs_218971	678	127	11
avgbs_219017.1	avgbs_219017	495	229	12
avgbs_219019.1	avgbs_219019	647	116	9
avgbs_219021.1	avgbs_219021	563	220	25
avgbs_219036.1	avgbs_219036	524	303	29
avgbs_219095.1	avgbs_219095	709	96	11
avgbs_219118.1	avgbs_219118	680	98	15
avgbs_219144.1	avgbs_219144	721	83	16
avgbs_219150.1	avgbs_219150	709	78	4
avgbs_21916.1	avgbs_21916	549	267	8
avgbs_219184.1	avgbs_219184	129	637	12
avgbs_219192.1	avgbs_219192	257	529	12
avgbs_219209.1	avgbs_219209	499	253	12
avgbs_219240.1	avgbs_219240	73	744	3
avgbs_219258.1	avgbs_219258	674	96	13
avgbs_219298.1	avgbs_219298	729	60	6
avgbs_219317.1	avgbs_219317	743	50	8
avgbs_219327.1	avgbs_219327	726	55	8
avgbs_219337.1	avgbs_219337	154	648	14
avgbs_219420.1	avgbs_219420	527	195	11
avgbs_219428.1	avgbs_219428	710	87	9
avgbs_219435.1	avgbs_219435	48	738	3
avgbs_219450.1	avgbs_219450	601	115	16
avgbs_21946.1	avgbs_21946	601	149	10
avgbs_219460.1	avgbs_219460	570	241	21
avgbs_219476.1	avgbs_219476	651	92	13
avgbs_219566.1	avgbs_219566	711	113	11
avgbs_219592.1	avgbs_219592	393	412	13
avgbs_219632.1	avgbs_219632	53	703	6
avgbs_219640.1	avgbs_219640	690	83	11
avgbs_219663.1	avgbs_219663	127	654	16
avgbs_219697.1	avgbs_219697	98	692	3
avgbs_219698.1	avgbs_219698	741	99	3
avgbs_219712.1	avgbs_219712	761	85	16
avgbs_219724.1	avgbs_219724	671	173	10
avgbs_219733.1	avgbs_219733	780	53	1
avgbs_219751.1	avgbs_219751	611	122	16
avgbs_219793.1	avgbs_219793	549	263	27
avgbs_219811.1	avgbs_219811	728	100	12
avgbs_219818.1	avgbs_219818	704	79	4
avgbs_219862.1	avgbs_219862	586	239	33
avgbs_219889.1	avgbs_219889	712	94	8
avgbs_219959.1	avgbs_219959	662	121	7
avgbs_219991.1	avgbs_219991	89	730	4
avgbs_219996.1	avgbs_219996	744	103	20
avgbs_220028.1	avgbs_220028	715	99	6
avgbs_220049.1	avgbs_220049	765	50	4
avgbs_220054.1	avgbs_220054	520	222	10
avgbs_220103.1	avgbs_220103	517	295	11
avgbs_220139.1	avgbs_220139	716	130	12
avgbs_220161.1	avgbs_220161	360	456	33
avgbs_220171.1	avgbs_220171	131	675	4
avgbs_220221.1	avgbs_220221	730	48	2
avgbs_220289.1	avgbs_220289	654	117	13
avgbs_220294.1	avgbs_220294	768	76	3
avgbs_220316.1	avgbs_220316	624	117	7
avgbs_220369.1	avgbs_220369	622	131	12
avgbs_220380.1	avgbs_220380	751	89	15
avgbs_220401.1	avgbs_220401	749	95	7
avgbs_220406.1	avgbs_220406	144	690	9
avgbs_220435.1	avgbs_220435	701	75	8
avgbs_220461.1	avgbs_220461	655	186	21
avgbs_220470.1	avgbs_220470	703	123	22
avgbs_220499.1	avgbs_220499	605	228	15
avgbs_220504.1	avgbs_220504	788	50	3
avgbs_220525.1	avgbs_220525	47	703	4
avgbs_220551.1	avgbs_220551	700	129	13
avgbs_220563.1	avgbs_220563	755	94	11
avgbs_220564.1	avgbs_220564	423	390	30
avgbs_220580.1	avgbs_220580	635	163	16
avgbs_22059.1	avgbs_22059	280	481	14
avgbs_220600.1	avgbs_220600	155	623	13
avgbs_220604.1	avgbs_220604	721	115	6
avgbs_220621.1	avgbs_220621	688	116	13
avgbs_220648.1	avgbs_220648	764	56	10
avgbs_220652.1	avgbs_220652	708	128	6
avgbs_220683.1	avgbs_220683	724	106	11
avgbs_220708.1	avgbs_220708	752	77	10
avgbs_220709.1	avgbs_220709	201	585	22
avgbs_220746.1	avgbs_220746	633	111	10
avgbs_22076.1	avgbs_22076	191	564	8
avgbs_220815.1	avgbs_220815	759	70	4
avgbs_220816.1	avgbs_220816	626	109	8
avgbs_220824.1	avgbs_220824	688	54	6
avgbs_220834.1	avgbs_220834	573	244	35
avgbs_220849.1	avgbs_220849	753	95	15
avgbs_220897.1	avgbs_220897	597	233	25
avgbs_220961.1	avgbs_220961	254	578	18
avgbs_220977.1	avgbs_220977	733	59	10
avgbs_220989.1	avgbs_220989	714	111	14
avgbs_221033.1	avgbs_221033	640	99	8
avgbs_221051.1	avgbs_221051	690	106	17
avgbs_221187.1	avgbs_221187	694	68	2
avgbs_22120.1	avgbs_22120	210	602	11
avgbs_221225.1	avgbs_221225	680	50	5
avgbs_221243.1	avgbs_221243	646	140	9
avgbs_221251.1	avgbs_221251	291	432	19
avgbs_221281.1	avgbs_221281	680	93	9
avgbs_221293.1	avgbs_221293	747	85	18
avgbs_221340.1	avgbs_221340	705	95	12
avgbs_221341.1	avgbs_221341	687	93	5
avgbs_221343.1	avgbs_221343	715	110	13
avgbs_221361.1	avgbs_221361	730	101	11
avgbs_221365.1	avgbs_221365	650	137	10
avgbs_221377.1	avgbs_221377	119	672	8
avgbs_221391.1	avgbs_221391	700	116	4
avgbs_221397.1	avgbs_221397	267	471	29
avgbs_221421.1	avgbs_221421	756	59	2
avgbs_221458.1	avgbs_221458	459	366	22
avgbs_221481.1	avgbs_221481	388	380	10
avgbs_221488.1	avgbs_221488	754	70	11
avgbs_221490.1	avgbs_221490	647	169	12
avgbs_221497.1	avgbs_221497	83	726	8
avgbs_221508.1	avgbs_221508	717	46	6
avgbs_221513.1	avgbs_221513	674	131	8
avgbs_221514.1	avgbs_221514	738	53	6
avgbs_221537.1	avgbs_221537	733	65	5
avgbs_221547.1	avgbs_221547	564	242	12
avgbs_221628.1	avgbs_221628	681	79	11
avgbs_221630.1	avgbs_221630	666	119	16
avgbs_221657.1	avgbs_221657	637	165	29
avgbs_221659.1	avgbs_221659	710	70	8
avgbs_22168.1	avgbs_22168	409	387	24
avgbs_22170.1	avgbs_22170	148	649	17
avgbs_221716.1	avgbs_221716	540	274	16
avgbs_221735.1	avgbs_221735	636	166	24
avgbs_221748.1	avgbs_221748	750	45	3
avgbs_221779.1	avgbs_221779	786	64	6
avgbs_221790.1	avgbs_221790	538	299	29
avgbs_221816.1	avgbs_221816	773	52	6
avgbs_221837.1	avgbs_221837	555	274	31
avgbs_22185.1	avgbs_22185	179	602	15
avgbs_221867.1	avgbs_221867	724	52	1
avgbs_221886.1	avgbs_221886	643	192	24
avgbs_221889.1	avgbs_221889	633	149	8
avgbs_221890.1	avgbs_221890	651	91	8
avgbs_221897.1	avgbs_221897	64	761	9
avgbs_221927.1	avgbs_221927	656	179	17
avgbs_221930.1	avgbs_221930	657	135	4
avgbs_221941.1	avgbs_221941	604	122	4
avgbs_221943.1	avgbs_221943	763	73	9
avgbs_221960.1	avgbs_221960	635	163	13
avgbs_221967.1	avgbs_221967	740	94	13
avgbs_221973.1	avgbs_221973	774	74	3
avgbs_221979.1	avgbs_221979	139	703	10
avgbs_221980.1	avgbs_221980	791	47	8
avgbs_221999.1	avgbs_221999	95	752	9
avgbs_222003.1	avgbs_222003	767	46	2
avgbs_222011.1	avgbs_222011	622	165	13
avgbs_222049.1	avgbs_222049	447	351	29
avgbs_222053.1	avgbs_222053	757	55	8
avgbs_222071.1	avgbs_222071	520	313	32
avgbs_222085.1	avgbs_222085	700	88	6
avgbs_22209.1	avgbs_22209	60	709	3
avgbs_222125.1	avgbs_222125	712	56	2
avgbs_222153.1	avgbs_222153	605	211	31
avgbs_222177.1	avgbs_222177	571	226	14
avgbs_222188.1	avgbs_222188	632	132	10
avgbs_222216.1	avgbs_222216	769	53	3
avgbs_222219.1	avgbs_222219	387	392	31
avgbs_222220.1	avgbs_222220	358	485	21
avgbs_222224.1	avgbs_222224	675	78	6
avgbs_222229.1	avgbs_222229	767	86	16
avgbs_222236.1	avgbs_222236	793	60	7
avgbs_222278.1	avgbs_222278	48	800	8
avgbs_222296.1	avgbs_222296	720	122	10
avgbs_222317.1	avgbs_222317	592	200	16
avgbs_222324.1	avgbs_222324	277	512	12
avgbs_222335.1	avgbs_222335	600	130	11
avgbs_222348.1	avgbs_222348	694	110	5
avgbs_222381.1	avgbs_222381	190	547	20
avgbs_222402.1	avgbs_222402	111	745	19
avgbs_222407.1	avgbs_222407	747	79	7
avgbs_222408.1	avgbs_222408	712	127	20
avgbs_222414.1	avgbs_222414	68	652	10
avgbs_222443.1	avgbs_222443	634	187	28
avgbs_222445.1	avgbs_222445	254	586	28
avgbs_222481.1	avgbs_222481	710	118	2
avgbs_222489.1	avgbs_222489	136	677	24
avgbs_222491.1	avgbs_222491	569	280	23
avgbs_222507.1	avgbs_222507	776	49	4
avgbs_222513.1	avgbs_222513	700	128	8
avgbs_222519.1	avgbs_222519	674	100	5
avgbs_22253.1	avgbs_22253	205	557	13
avgbs_222603.1	avgbs_222603	717	125	8
avgbs_222604.1	avgbs_222604	673	99	20
avgbs_222616.1	avgbs_222616	131	641	13
avgbs_222624.1	avgbs_222624	159	623	11
avgbs_222626.1	avgbs_222626	192	643	35
avgbs_222630.1	avgbs_222630	556	255	36
avgbs_222678.1	avgbs_222678	660	60	10
avgbs_222700.1	avgbs_222700	268	547	43
avgbs_222716.1	avgbs_222716	759	50	2
avgbs_222718.1	avgbs_222718	325	446	19
avgbs_22273.1	avgbs_22273	131	684	10
avgbs_222788.1	avgbs_222788	188	623	38
avgbs_222801.1	avgbs_222801	751	55	4
avgbs_222805.1	avgbs_222805	104	734	15
avgbs_222813.1	avgbs_222813	368	478	18
avgbs_222818.1	avgbs_222818	516	314	25
avgbs_222841.1	avgbs_222841	625	124	8
avgbs_222876.1	avgbs_222876	364	404	12
avgbs_222881.1	avgbs_222881	542	301	22
avgbs_222890.1	avgbs_222890	78	729	24
avgbs_222916.1	avgbs_222916	699	139	7
avgbs_222944.1	avgbs_222944	453	323	30
avgbs_222982.1	avgbs_222982	760	104	12
avgbs_222984.1	avgbs_222984	288	468	28
avgbs_222998.1	avgbs_222998	693	123	28
avgbs_223017.1	avgbs_223017	133	709	17
avgbs_223022.1	avgbs_223022	480	308	8
avgbs_223034.1	avgbs_223034	163	681	33
avgbs_223079.1	avgbs_223079	782	62	8
avgbs_223112.1	avgbs_223112	718	70	7
avgbs_223120.1	avgbs_223120	546	290	20
avgbs_223124.1	avgbs_223124	752	71	22
avgbs_223126.1	avgbs_223126	138	678	5
avgbs_223155.1	avgbs_223155	770	44	2
avgbs_223170.1	avgbs_223170	664	121	29
avgbs_223176.1	avgbs_223176	757	83	11
avgbs_223247.1	avgbs_223247	104	703	22
avgbs_223267.1	avgbs_223267	620	179	17
avgbs_223274.1	avgbs_223274	630	187	15
avgbs_223289.1	avgbs_223289	378	368	19
avgbs_223290.1	avgbs_223290	615	185	5
avgbs_223295.1	avgbs_223295	389	336	22
avgbs_223297.1	avgbs_223297	588	168	13
avgbs_2233.1	avgbs_2233	422	355	27
avgbs_223315.1	avgbs_223315	678	154	29
avgbs_223320.1	avgbs_223320	541	233	12
avgbs_223321.1	avgbs_223321	773	40	15
avgbs_223348.1	avgbs_223348	485	331	37
avgbs_22344.1	avgbs_22344	41	768	1
avgbs_223448.1	avgbs_223448	706	93	10
avgbs_223451.1	avgbs_223451	626	184	10
avgbs_223482.1	avgbs_223482	599	171	12
avgbs_223490.1	avgbs_223490	780	65	17
avgbs_223501.1	avgbs_223501	649	158	15
avgbs_223511.1	avgbs_223511	110	675	19
avgbs_223517.1	avgbs_223517	288	440	12
avgbs_223523.1	avgbs_223523	657	191	10
avgbs_223524.1	avgbs_223524	781	65	4
avgbs_223527.1	avgbs_223527	763	65	13
avgbs_223551.1	avgbs_223551	743	61	11
avgbs_223642.1	avgbs_223642	794	70	6
avgbs_22368.1	avgbs_22368	145	639	15
avgbs_223723.1	avgbs_223723	642	80	8
avgbs_223777.1	avgbs_223777	467	365	19
avgbs_223859.1	avgbs_223859	686	111	17
avgbs_223908.1	avgbs_223908	191	536	3
avgbs_223915.1	avgbs_223915	586	214	21
avgbs_2240.1	avgbs_2240	687	109	16
avgbs_224017.1	avgbs_224017	701	104	14
avgbs_224089.1	avgbs_224089	412	356	30
avgbs_22412.1	avgbs_22412	43	817	4
avgbs_224156.1	avgbs_224156	705	83	13
avgbs_224229.1	avgbs_224229	430	413	17
avgbs_224238.1	avgbs_224238	670	97	28
avgbs_224293.1	avgbs_224293	799	34	17
avgbs_224315.1	avgbs_224315	578	220	15
avgbs_224382.1	avgbs_224382	497	245	14
avgbs_224406.1	avgbs_224406	639	188	7
avgbs_224489.1	avgbs_224489	278	436	17
avgbs_224510.1	avgbs_224510	109	694	22
avgbs_224513.1	avgbs_224513	319	460	37
avgbs_224639.1	avgbs_224639	722	109	15
avgbs_224642.1	avgbs_224642	562	206	8
avgbs_224661.1	avgbs_224661	705	60	12
avgbs_224700.1	avgbs_224700	38	690	10
avgbs_224708.1	avgbs_224708	93	740	9
avgbs_224723.1	avgbs_224723	562	257	16
avgbs_224766.1	avgbs_224766	700	88	13
avgbs_224768.1	avgbs_224768	711	66	5
avgbs_224789.1	avgbs_224789	599	228	27
avgbs_224798.1	avgbs_224798	714	117	5
avgbs_224821.1	avgbs_224821	70	780	2
avgbs_224911.1	avgbs_224911	542	247	10
avgbs_224924.1	avgbs_224924	112	719	9
avgbs_224937.1	avgbs_224937	610	205	12
avgbs_224953.1	avgbs_224953	543	288	14
avgbs_224974.1	avgbs_224974	582	230	24
avgbs_224985.1	avgbs_224985	40	770	5
avgbs_224996.1	avgbs_224996	537	253	37
avgbs_225012.1	avgbs_225012	50	803	10
avgbs_225027.1	avgbs_225027	644	164	23
avgbs_225097.1	avgbs_225097	646	103	16
avgbs_225221.1	avgbs_225221	714	85	5
avgbs_225228.1	avgbs_225228	766	57	7
avgbs_225310.1	avgbs_225310	754	74	1
avgbs_225324.1	avgbs_225324	106	730	25
avgbs_225325.1	avgbs_225325	565	238	9
avgbs_225326.1	avgbs_225326	146	598	48
avgbs_225385.1	avgbs_225385	192	572	11
avgbs_225448.1	avgbs_225448	758	70	13
avgbs_225512.1	avgbs_225512	285	540	34
avgbs_225530.1	avgbs_225530	665	181	17
avgbs_225541.1	avgbs_225541	731	106	16
avgbs_225574.1	avgbs_225574	619	202	31
avgbs_225629.1	avgbs_225629	769	48	2
avgbs_225630.1	avgbs_225630	42	776	14
avgbs_225653.1	avgbs_225653	599	188	11
avgbs_225655.1	avgbs_225655	631	173	14
avgbs_225664.1	avgbs_225664	598	245	18
avgbs_225669.1	avgbs_225669	62	755	9
avgbs_225670.1	avgbs_225670	750	38	5
avgbs_225697.1	avgbs_225697	51	746	12
avgbs_225741.1	avgbs_225741	415	388	17
avgbs_225780.1	avgbs_225780	647	184	21
avgbs_225806.1	avgbs_225806	566	269	19
avgbs_225814.1	avgbs_225814	533	225	21
avgbs_225834.1	avgbs_225834	672	152	20
avgbs_225854.1	avgbs_225854	672	165	21
avgbs_225894.1	avgbs_225894	708	64	7
avgbs_225914.1	avgbs_225914	253	542	6
avgbs_22604.1	avgbs_22604	637	105	5
avgbs_226254.1	avgbs_226254	667	145	32
avgbs_226315.1	avgbs_226315	102	699	12
avgbs_226364.1	avgbs_226364	116	682	6
avgbs_226439.1	avgbs_226439	668	100	5
avgbs_22645.1	avgbs_22645	522	244	9
avgbs_226526.1	avgbs_226526	360	376	15
avgbs_226647.1	avgbs_226647	672	68	8
avgbs_226843.1	avgbs_226843	251	477	9
avgbs_2269.1	avgbs_2269	224	509	6
avgbs_22716.1	avgbs_22716	196	635	21
avgbs_22742.1	avgbs_22742	101	738	10
avgbs_22768.1	avgbs_22768	130	698	12
avgbs_227762.1	avgbs_227762	660	60	5
avgbs_227968.1	avgbs_227968	666	99	8
avgbs_228264.1	avgbs_228264	674	57	13
avgbs_228352.1	avgbs_228352	608	113	12
avgbs_228378.1	avgbs_228378	683	118	14
avgbs_228534.1	avgbs_228534	487	360	12
avgbs_228615.1	avgbs_228615	140	567	25
avgbs_228681.1	avgbs_228681	132	688	20
avgbs_228692.1	avgbs_228692	85	660	9
avgbs_228709.1	avgbs_228709	755	91	15
avgbs_228786.1	avgbs_228786	635	145	26
avgbs_22880.1	avgbs_22880	444	350	9
avgbs_228849.1	avgbs_228849	654	156	22
avgbs_22887.1	avgbs_22887	152	622	13
[truncated: 5,344 more rows]

## Sheet: Sheet2
File S3 This report shows legacy loci from other work including Huang et al 2014 that match consensus sequences in the current Haplotag production model. The links to passport files show results of fitting this Haplotag model in a set of demonstration data. Although prior SNPs may match a shown passport, the SNPs may not be present in this data.
GBSLocus (legacy locus from published work)	Link to pasport for this locus in sample data	Alleles (legacy locus)	Pos (legacy)	ID (in Haplotag model)	Consensus sequence for locus in Haplotag	NA major allele count	NB count of combined minor haplotypes	NH number of heterozygotes
avgbs_6K_116440	avgbs_cluster_1	C/T	11	avgbs_cluster_1.1	TGCAGTTTTTYTACTTCCAGAATGAACTTGAATCAGACCCAGCAGCAAAGGAAGCTCTCTGCTC	60	669	0
avgbs_278869	avgbs_cluster_1	A/C	21	avgbs_cluster_1.1	TGCAGTTTTTYTACTTCCAGAATGAACTTGAATCAGACCCAGCAGCAAAGGAAGCTCTCTGCTC	60	669	0
avgbs_255395	avgbs_cluster_10008	G/T	29	avgbs_cluster_10008.1	TGCAGCAGACGGACCATCCAWCAACCAAGTATCATCTCAGAAAACACGCAGTGCCAGCATTATA	99	636	3
avgbs_30284	avgbs_cluster_10008	A/T	21	avgbs_cluster_10008.1	TGCAGCAGACGGACCATCCAWCAACCAAGTATCATCTCAGAAAACACGCAGTGCCAGCATTATA	99	636	3
avgbs_390246	avgbs_cluster_10038	G/T	29	avgbs_cluster_10038.1	TGCAGYAGAGAAGCTGAATTGGGCYAGGTTTGTGCCTTTTGTGGCCTGTRAAGCTAAAGCGAAA	615	187	8
avgbs_30382	avgbs_cluster_10038	C/T	6	avgbs_cluster_10038.1	TGCAGYAGAGAAGCTGAATTGGGCYAGGTTTGTGCCTTTTGTGGCCTGTRAAGCTAAAGCGAAA	615	187	8
avgbs_375585	avgbs_cluster_10038	G/T	29	avgbs_cluster_10038.1	TGCAGYAGAGAAGCTGAATTGGGCYAGGTTTGTGCCTTTTGTGGCCTGTRAAGCTAAAGCGAAA	615	187	8
avgbs_213759	avgbs_cluster_10052	A/G	11	avgbs_cluster_10052.1	TGCAGCAGAGRCTGAGCCTCCCCAACCACTCCTTCATCCCTATCTCCTCCCCTCTTCGTCTTTC	551	282	11
avgbs_30427	avgbs_cluster_10052	A/G	11	avgbs_cluster_10052.1	TGCAGCAGAGRCTGAGCCTCCCCAACCACTCCTTCATCCCTATCTCCTCCCCTCTTCGTCTTTC	551	282	11
avgbs_236228	avgbs_cluster_10056	G/T	51	avgbs_cluster_10056.1	TGCAGCAKAGATTGTCGGTCTACTCATTGTTGTTGTCACACCGCTTGTCAGCGCGACGAGGCCC	158	670	6
avgbs_30442	avgbs_cluster_10056	G/T	8	avgbs_cluster_10056.1	TGCAGCAKAGATTGTCGGTCTACTCATTGTTGTTGTCACACCGCTTGTCAGCGCGACGAGGCCC	158	670	6
avgbs_30526	avgbs_cluster_10083	A/C	12	avgbs_cluster_10083.1	TGCAGCAGAGGCCRATCATGGCATTGTACATTGGGAGGTTTGGAACCAGTCCTGCATCTGAGAC	85	667	2
avgbs_280063	avgbs_cluster_10083	A/G	23	avgbs_cluster_10083.1	TGCAGCAGAGGCCRATCATGGCATTGTACATTGGGAGGTTTGGAACCAGTCCTGCATCTGAGAC	85	667	2
avgbs_30583	avgbs_cluster_10083	A/G	14	avgbs_cluster_10083.1	TGCAGCAGAGGCCRATCATGGCATTGTACATTGGGAGGTTTGGAACCAGTCCTGCATCTGAGAC	85	667	2
avgbs_213762	avgbs_cluster_10102	A/G	30	avgbs_cluster_10102.1	TGCAGCAGAGGCCAGGCRCAAGGAAGACGRCCGCGTGAATTTGTTCCCCGAGATCGGAAGAGCG	61	755	6
avgbs_30584	avgbs_cluster_10102	A/G	18	avgbs_cluster_10102.1	TGCAGCAGAGGCCAGGCRCAAGGAAGACGRCCGCGTGAATTTGTTCCCCGAGATCGGAAGAGCG	61	755	6
avgbs_30585	avgbs_cluster_10102	A/G	30	avgbs_cluster_10102.1	TGCAGCAGAGGCCAGGCRCAAGGAAGACGRCCGCGTGAATTTGTTCCCCGAGATCGGAAGAGCG	61	755	6
avgbs_213763	avgbs_cluster_10104	G/T	24	avgbs_cluster_10104.1	TGCAGCAGAGGCCGAGAGGGCAAKAGATACCTTCGGCCGAGATCGGAAGAGCGGTTCAGCAGGA	216	587	22
avgbs_255457	avgbs_cluster_10104	G/T	55	avgbs_cluster_10104.1	TGCAGCAGAGGCCGAGAGGGCAAKAGATACCTTCGGCCGAGATCGGAAGAGCGGTTCAGCAGGA	216	587	22
avgbs_30589	avgbs_cluster_10104	G/T	24	avgbs_cluster_10104.1	TGCAGCAGAGGCCGAGAGGGCAAKAGATACCTTCGGCCGAGATCGGAAGAGCGGTTCAGCAGGA	216	587	22
avgbs_30616	avgbs_cluster_10112	A/G	62	avgbs_cluster_10112.1	TGCAGCAGAGGTGATGTGCCCAAGTCGTTATGCGCCGTCACACCACACAAACCTCGGCGCARCA	68	673	4
avgbs_30608	avgbs_cluster_10112	G/A	62	avgbs_cluster_10112.1	TGCAGCAGAGGTGATGTGCCCAAGTCGTTATGCGCCGTCACACCACACAAACCTCGGCGCARCA	68	673	4
avgbs_558808	avgbs_cluster_1012	A/G	7	avgbs_cluster_1012.1	TGCAGAACACAAAGAATCCATCATGCGGTGCCTGATCGTGATCGATAAGATCARRGACGATCAA	50	726	1
avgbs_2696	avgbs_cluster_1012	A/G	54	avgbs_cluster_1012.1	TGCAGAACACAAAGAATCCATCATGCGGTGCCTGATCGTGATCGATAAGATCARRGACGATCAA	50	726	1
avgbs_2697	avgbs_cluster_1012	G/A	55	avgbs_cluster_1012.1	TGCAGAACACAAAGAATCCATCATGCGGTGCCTGATCGTGATCGATAAGATCARRGACGATCAA	50	726	1
avgbs_30708	avgbs_cluster_10138	C/T	42	avgbs_cluster_10138.1	TGCAGCAGAGTTGACGTCATCTGGTGCTTAAACAAGAACAAYTTACAAAAAGGAATAGTTCCTA	172	558	20
avgbs_235908	avgbs_cluster_10138	C/T	42	avgbs_cluster_10138.1	TGCAGCAGAGTTGACGTCATCTGGTGCTTAAACAAGAACAAYTTACAAAAAGGAATAGTTCCTA	172	558	20
avgbs_2707	avgbs_cluster_1014	C/G	13	avgbs_cluster_1014.1	TGCAGAAYACAASTCGARCTCAAAGAAAAAGTGACACTCCACCAATATGCACGAGTCATCACAC	355	368	6
avgbs_2706	avgbs_cluster_1014	C/T	8	avgbs_cluster_1014.1	TGCAGAAYACAASTCGARCTCAAAGAAAAAGTGACACTCCACCAATATGCACGAGTCATCACAC	355	368	6
avgbs_2708	avgbs_cluster_1014	A/G	18	avgbs_cluster_1014.1	TGCAGAAYACAASTCGARCTCAAAGAAAAAGTGACACTCCACCAATATGCACGAGTCATCACAC	355	368	6
avgbs_432567	avgbs_cluster_1014	C/T	8	avgbs_cluster_1014.1	TGCAGAAYACAASTCGARCTCAAAGAAAAAGTGACACTCCACCAATATGCACGAGTCATCACAC	355	368	6
avgbs_30736	avgbs_cluster_10149	A/G	13	avgbs_cluster_10149.1	TGCAGCAGATAGRGCGCCCAACTCCTATCGTGGCCATCCGAATGCTTCAAGGTTACTTGACRAT	88	686	16
avgbs_566948	avgbs_cluster_10149	G/T	12	avgbs_cluster_10149.1	TGCAGCAGATAGRGCGCCCAACTCCTATCGTGGCCATCCGAATGCTTCAAGGTTACTTGACRAT	88	686	16
avgbs_30737	avgbs_cluster_10149	G/A	62	avgbs_cluster_10149.1	TGCAGCAGATAGRGCGCCCAACTCCTATCGTGGCCATCCGAATGCTTCAAGGTTACTTGACRAT	88	686	16
avgbs_217909	avgbs_cluster_10162	C/T	6	avgbs_cluster_10162.1	TGCAGYAGATCAGAACCAAATGAATAAAGCAAAGGCAAGAGCGTGTCACCCTGCCGAGATCGGA	739	73	4
avgbs_30767	avgbs_cluster_10162	C/T	6	avgbs_cluster_10162.1	TGCAGYAGATCAGAACCAAATGAATAAAGCAAAGGCAAGAGCGTGTCACCCTGCCGAGATCGGA	739	73	4
avgbs_30819	avgbs_cluster_10165	C/T	16	avgbs_cluster_10165.1	TGCAGCAGATCTCCAYAAAGAGAAGAAATCTGAAGGGGCGACCCCGAGATCGGAAGAGCGGTTC	88	727	12
avgbs_30778	avgbs_cluster_10165	T/C	16	avgbs_cluster_10165.1	TGCAGCAGATCTCCAYAAAGAGAAGAAATCTGAAGGGGCGACCCCGAGATCGGAAGAGCGGTTC	88	727	12
avgbs_200209	avgbs_cluster_10178	A/C	9	avgbs_cluster_10178.1	TGCAGCAGMTCGCCGATGCCGCGCACTCGCCGCCATCGCCCCTGCCCTCCCCACAGMAGCTCTT	364	391	10
avgbs_30806	avgbs_cluster_10178	A/C	9	avgbs_cluster_10178.1	TGCAGCAGMTCGCCGATGCCGCGCACTCGCCGCCATCGCCCCTGCCCTCCCCACAGMAGCTCTT	364	391	10
avgbs_30807	avgbs_cluster_10178	A/C	57	avgbs_cluster_10178.1	TGCAGCAGMTCGCCGATGCCGCGCACTCGCCGCCATCGCCCCTGCCCTCCCCACAGMAGCTCTT	364	391	10
avgbs_390348	avgbs_cluster_10187	G/T	51	avgbs_cluster_10187.1	TGCAGCAGRTGCCTGTTTTTGCTTCTCTGTCGCCGAGATCGGAAGAGCGGTTCAGCAGGAATGC	538	236	21
avgbs_30845	avgbs_cluster_10187	A/G	9	avgbs_cluster_10187.1	TGCAGCAGRTGCCTGTTTTTGCTTCTCTGTCGCCGAGATCGGAAGAGCGGTTCAGCAGGAATGC	538	236	21
avgbs_465870	avgbs_cluster_10187	G/T	51	avgbs_cluster_10187.1	TGCAGCAGRTGCCTGTTTTTGCTTCTCTGTCGCCGAGATCGGAAGAGCGGTTCAGCAGGAATGC	538	236	21
avgbs_202892	avgbs_cluster_10208	C/T	55	avgbs_cluster_10208.1	TGCAGCAGATTGGGTATCCGTTCATWAGAGCATCTCCACTCGGTTTCTTAGGTTYGGAYGTTAA	168	592	9
avgbs_428034	avgbs_cluster_10208	C/T	59	avgbs_cluster_10208.1	TGCAGCAGATTGGGTATCCGTTCATWAGAGCATCTCCACTCGGTTTCTTAGGTTYGGAYGTTAA	168	592	9
avgbs_30901	avgbs_cluster_10208	A/T	26	avgbs_cluster_10208.1	TGCAGCAGATTGGGTATCCGTTCATWAGAGCATCTCCACTCGGTTTCTTAGGTTYGGAYGTTAA	168	592	9
avgbs_213769	avgbs_cluster_10226	C/G	28	avgbs_cluster_10226.1	TGCAGCAGCAACAGCATTTGGTGAAAASGATCTCACACAACACTGGACTGTATTTAGAGTTGTA	314	474	14
avgbs_30966	avgbs_cluster_10226	C/G	28	avgbs_cluster_10226.1	TGCAGCAGCAACAGCATTTGGTGAAAASGATCTCACACAACACTGGACTGTATTTAGAGTTGTA	314	474	14
avgbs_2735	avgbs_cluster_1023	A/T	11	avgbs_cluster_1023.1	TGCAGAACACCGAGCCCACCGCCACMTTCGCCGACTTCGGGGACGACGCGCACTTCGTCGCCGA	106	712	10
avgbs_558848	avgbs_cluster_1023	G/T	40	avgbs_cluster_1023.1	TGCAGAACACCGAGCCCACCGCCACMTTCGCCGACTTCGGGGACGACGCGCACTTCGTCGCCGA	106	712	10
avgbs_248998	avgbs_cluster_1023	A/C	11	avgbs_cluster_1023.1	TGCAGAACACCGAGCCCACCGCCACMTTCGCCGACTTCGGGGACGACGCGCACTTCGTCGCCGA	106	712	10
avgbs_202894	avgbs_cluster_10242	T/C	33	avgbs_cluster_10242.1	TGCAGCAGCAAGCTTGGCAGCTTCGTCAGACATGGCGATRGAGTCGAGGAAGCCGAGATCGGAA	295	453	15
avgbs_31015	avgbs_cluster_10242	A/G	40	avgbs_cluster_10242.1	TGCAGCAGCAAGCTTGGCAGCTTCGTCAGACATGGCGATRGAGTCGAGGAAGCCGAGATCGGAA	295	453	15
avgbs_31014	avgbs_cluster_10242	T/C	33	avgbs_cluster_10242.1	TGCAGCAGCAAGCTTGGCAGCTTCGTCAGACATGGCGATRGAGTCGAGGAAGCCGAGATCGGAA	295	453	15
avgbs_200210	avgbs_cluster_10247	C/G	52	avgbs_cluster_10247.1	TGCAGCAGCAATCTCCTAGCCAGGGGACGATGGCGGCTGATCTGTGTTGAGSCAATGCCGCCGT	393	416	14
avgbs_31029	avgbs_cluster_10247	C/G	52	avgbs_cluster_10247.1	TGCAGCAGCAATCTCCTAGCCAGGGGACGATGGCGGCTGATCTGTGTTGAGSCAATGCCGCCGT	393	416	14
avgbs_31114	avgbs_cluster_10274	C/G	12	avgbs_cluster_10274.1	TGCAGCAGCACSACGCCTCCGCTCCACATGACATGCCTAAACGTGGGTACAGCAAAACCGCCAA	271	479	19
avgbs_255569	avgbs_cluster_10274	A/C	17	avgbs_cluster_10274.1	TGCAGCAGCACSACGCCTCCGCTCCACATGACATGCCTAAACGTGGGTACAGCAAAACCGCCAA	271	479	19
avgbs_213085	avgbs_cluster_1028	C/G	34	avgbs_cluster_1028.1	TGCAGAACACCAACGTCTCGACGTTCGTCCACCSAGGAGAGCATAGAATACAACGCCGAGATCG	186	631	9
avgbs_2750	avgbs_cluster_1028	C/T	34	avgbs_cluster_1028.1	TGCAGAACACCAACGTCTCGACGTTCGTCCACCSAGGAGAGCATAGAATACAACGCCGAGATCG	186	631	9
avgbs_217924	avgbs_cluster_10280	C/T	18	avgbs_cluster_10280.1	TGCAGCAGCACCCGATGYTGTACCCAGATTCAGCCCTGCCAGTTCTCCTCCAACTTAGATAGGG	658	70	4
avgbs_31125	avgbs_cluster_10280	C/T	18	avgbs_cluster_10280.1	TGCAGCAGCACCCGATGYTGTACCCAGATTCAGCCCTGCCAGTTCTCCTCCAACTTAGATAGGG	658	70	4
avgbs_200211	avgbs_cluster_10281	C/G	47	avgbs_cluster_10281.1	TGCAGCAGCACCCGTCGCAGTCAAGTCGGCACCAGCAGCAGCAGCASCACCACCACCACCACCA	361	381	18
avgbs_31126	avgbs_cluster_10281	C/G	47	avgbs_cluster_10281.1	TGCAGCAGCACCCGTCGCAGTCAAGTCGGCACCAGCAGCAGCAGCASCACCACCACCACCACCA	361	381	18
avgbs_462915	avgbs_cluster_10281	C/G	47	avgbs_cluster_10281.1	TGCAGCAGCACCCGTCGCAGTCAAGTCGGCACCAGCAGCAGCAGCASCACCACCACCACCACCA	361	381	18
avgbs_290142	avgbs_cluster_10284	G/T	50	avgbs_cluster_10284.1	TGCAGCAGCACCGTTTCGTCGTCGCGCACRGCGTCCCCGCGGCGCGTGGTCACCGCCCGAGATC	122	659	4
avgbs_590206	avgbs_cluster_10284	A/G	30	avgbs_cluster_10284.1	TGCAGCAGCACCGTTTCGTCGTCGCGCACRGCGTCCCCGCGGCGCGTGGTCACCGCCCGAGATC	122	659	4
avgbs_31138	avgbs_cluster_10284	A/G	30	avgbs_cluster_10284.1	TGCAGCAGCACCGTTTCGTCGTCGCGCACRGCGTCCCCGCGGCGCGTGGTCACCGCCCGAGATC	122	659	4
avgbs_567072	avgbs_cluster_10295	A/C	29	avgbs_cluster_10295.1	TGCAGCAGCACGCCCAARTCGTCGTCATCGTCCCAGCCTGGGCCCTAGGCAGCATCGCGTCRAC	103	676	0
avgbs_31174	avgbs_cluster_10295	A/G	62	avgbs_cluster_10295.1	TGCAGCAGCACGCCCAARTCGTCGTCATCGTCCCAGCCTGGGCCCTAGGCAGCATCGCGTCRAC	103	676	0
avgbs_31173	avgbs_cluster_10295	A/G	18	avgbs_cluster_10295.1	TGCAGCAGCACGCCCAARTCGTCGTCATCGTCCCAGCCTGGGCCCTAGGCAGCATCGCGTCRAC	103	676	0
avgbs_280084	avgbs_cluster_10308	C/T	27	avgbs_cluster_10308.1	TGCAGCAGCACYAGCTTGAAGTAGGCTGWAGAAAGAGCAGGAAACGTAATTAAACAGTCGATGA	406	347	10
avgbs_31211	avgbs_cluster_10308	A/T	29	avgbs_cluster_10308.1	TGCAGCAGCACYAGCTTGAAGTAGGCTGWAGAAAGAGCAGGAAACGTAATTAAACAGTCGATGA	406	347	10
avgbs_280148	avgbs_cluster_10309	G/T	52	avgbs_cluster_10309.1	TGCAGCAGCRCTGCCACTTTCTCTCGGCAGCCGCCGAGATCGGAAGAGCGGTTCAGCAGGAATG	333	427	20
avgbs_308005	avgbs_cluster_10309	G/T	52	avgbs_cluster_10309.1	TGCAGCAGCRCTGCCACTTTCTCTCGGCAGCCGCCGAGATCGGAAGAGCGGTTCAGCAGGAATG	333	427	20
avgbs_31216	avgbs_cluster_10309	A/G	10	avgbs_cluster_10309.1	TGCAGCAGCRCTGCCACTTTCTCTCGGCAGCCGCCGAGATCGGAAGAGCGGTTCAGCAGGAATG	333	427	20
avgbs_567083	avgbs_cluster_10311	G/T	50	avgbs_cluster_10311.1	TGCAGCAGCAGAAAAATAAACCGAAAATCCTRGCGCGGCACAAAACCCTGCCGCGGCACAGAGA	54	696	4
avgbs_31220	avgbs_cluster_10311	A/G	32	avgbs_cluster_10311.1	TGCAGCAGCAGAAAAATAAACCGAAAATCCTRGCGCGGCACAAAACCCTGCCGCGGCACAGAGA	54	696	4
avgbs_235942	avgbs_cluster_10369	A/G	17	avgbs_cluster_10369.1	TGCAGCAGCAGATGAGRCCGCTAGCACTAGTGCACACCCCCCTCTAACACCGAGATCGGAAGAG	628	120	26
avgbs_31410	avgbs_cluster_10369	A/G	17	avgbs_cluster_10369.1	TGCAGCAGCAGATGAGRCCGCTAGCACTAGTGCACACCCCCCTCTAACACCGAGATCGGAAGAG	628	120	26
avgbs_255653	avgbs_cluster_10371	G/T	44	avgbs_cluster_10371.1	TGCAGCAGCAGCMACCGCAGTCGCGCCGAGATCGGAAGAGCGGTTCAGCAGGAATGCCGAGACC	70	656	5
avgbs_31417	avgbs_cluster_10371	A/C	13	avgbs_cluster_10371.1	TGCAGCAGCAGCMACCGCAGTCGCGCCGAGATCGGAAGAGCGGTTCAGCAGGAATGCCGAGACC	70	656	5
avgbs_567105	avgbs_cluster_10372	G/T	47	avgbs_cluster_10372.1	TGCAGCAGCAGCAACCTACTCCTCCTCTTGAATGRAACCMGAGCRGTAAACCCCGAGATCTCGC	159	623	11
avgbs_31418	avgbs_cluster_10372	A/G	35	avgbs_cluster_10372.1	TGCAGCAGCAGCAACCTACTCCTCCTCTTGAATGRAACCMGAGCRGTAAACCCCGAGATCTCGC	159	623	11
avgbs_31419	avgbs_cluster_10372	C/A	40	avgbs_cluster_10372.1	TGCAGCAGCAGCAACCTACTCCTCCTCTTGAATGRAACCMGAGCRGTAAACCCCGAGATCTCGC	159	623	11
avgbs_31420	avgbs_cluster_10372	G/A	45	avgbs_cluster_10372.1	TGCAGCAGCAGCAACCTACTCCTCCTCTTGAATGRAACCMGAGCRGTAAACCCCGAGATCTCGC	159	623	11
avgbs_31439	avgbs_cluster_10380	C/T	27	avgbs_cluster_10380.1	TGCAGCAGCAGCAGCAGAGGCCTCATYGCCATGCACAGTGCCGCTCCGAGATCGGAAGAGCGGT	349	370	27
avgbs_213779	avgbs_cluster_10380	C/T	27	avgbs_cluster_10380.1	TGCAGCAGCAGCAGCAGAGGCCTCATYGCCATGCACAGTGCCGCTCCGAGATCGGAAGAGCGGT	349	370	27
avgbs_255625	avgbs_cluster_10380	G/T	64	avgbs_cluster_10380.1	TGCAGCAGCAGCAGCAGAGGCCTCATYGCCATGCACAGTGCCGCTCCGAGATCGGAAGAGCGGT	349	370	27
avgbs_31450	avgbs_cluster_10383	G/T	14	avgbs_cluster_10383.1	TGCAGCAGCAGCAKCAGCTGGGACATGCCCAGGGCAATGGCGGAAAGACGAGGACGTACAAGGG	664	71	7
avgbs_223843	avgbs_cluster_10383	G/T	14	avgbs_cluster_10383.1	TGCAGCAGCAGCAKCAGCTGGGACATGCCCAGGGCAATGGCGGAAAGACGAGGACGTACAAGGG	664	71	7
avgbs_217940	avgbs_cluster_10401	A/C	41	avgbs_cluster_10401.1	TGCAGCAGCAGCCGCTGCACATCCTCTTCTTCCCCTTCTTMGCGCCCGAGATCGGAAGAGCGGT	236	567	16
avgbs_31483	avgbs_cluster_10401	A/C	41	avgbs_cluster_10401.1	TGCAGCAGCAGCCGCTGCACATCCTCTTCTTCCCCTTCTTMGCGCCCGAGATCGGAAGAGCGGT	236	567	16
avgbs_255661	avgbs_cluster_10406	C/T	48	avgbs_cluster_10406.1	TGCAGCAGCAGCCTGTGCGATCTCCAGACCGAGTGCAGCACCRAGACTAGCAGCTGCCCCTACA	417	317	21
avgbs_31493	avgbs_cluster_10406	A/G	43	avgbs_cluster_10406.1	TGCAGCAGCAGCCTGTGCGATCTCCAGACCGAGTGCAGCACCRAGACTAGCAGCTGCCCCTACA	417	317	21
avgbs_2790	avgbs_cluster_1041	A/G	6	avgbs_cluster_1041.1	TGCAGRACACCTTGAGGTYGTGAGTTCGACTCCCATTGTGGCTATTTTTGCCTCTATATATTAA	640	130	9
avgbs_278951	avgbs_cluster_1041	C/T	19	avgbs_cluster_1041.1	TGCAGRACACCTTGAGGTYGTGAGTTCGACTCCCATTGTGGCTATTTTTGCCTCTATATATTAA	640	130	9
avgbs_249006	avgbs_cluster_1045	G/T	53	avgbs_cluster_1045.1	TGCAGAACACGCAAGACGGCGAGTGGCCACGCRTTCGCGGTGAAGAAGCGGGTGAATCGACCAA	98	666	10
avgbs_201089	avgbs_cluster_1045	G/A	33	avgbs_cluster_1045.1	TGCAGAACACGCAAGACGGCGAGTGGCCACGCRTTCGCGGTGAAGAAGCGGGTGAATCGACCAA	98	666	10
avgbs_2802	avgbs_cluster_1045	G/A	33	avgbs_cluster_1045.1	TGCAGAACACGCAAGACGGCGAGTGGCCACGCRTTCGCGGTGAAGAAGCGGGTGAATCGACCAA	98	666	10
avgbs_463364	avgbs_cluster_10473	G/T	47	avgbs_cluster_10473.1	TGCAGCAGCATCCAGCYCCTCGCCACCGCCGAGATCGGAAGAGCGGTTCAGCAGGAATGCCGAG	694	89	10
avgbs_31677	avgbs_cluster_10473	C/T	17	avgbs_cluster_10473.1	TGCAGCAGCATCCAGCYCCTCGCCACCGCCGAGATCGGAAGAGCGGTTCAGCAGGAATGCCGAG	694	89	10
avgbs_341429	avgbs_cluster_10473	G/T	47	avgbs_cluster_10473.1	TGCAGCAGCATCCAGCYCCTCGCCACCGCCGAGATCGGAAGAGCGGTTCAGCAGGAATGCCGAG	694	89	10
avgbs_202903	avgbs_cluster_10482	C/T	26	avgbs_cluster_10482.1	TGCAGCAGCATGCTGGCGGCTTCGAYGACGAGACAATGGAGGAGATACCGAGGTTCTTCCGAGA	410	370	23
avgbs_255768	avgbs_cluster_10482	A/G	63	avgbs_cluster_10482.1	TGCAGCAGCATGCTGGCGGCTTCGAYGACGAGACAATGGAGGAGATACCGAGGTTCTTCCGAGA	410	370	23
avgbs_31711	avgbs_cluster_10482	C/T	26	avgbs_cluster_10482.1	TGCAGCAGCATGCTGGCGGCTTCGAYGACGAGACAATGGAGGAGATACCGAGGTTCTTCCGAGA	410	370	23
avgbs_308015	avgbs_cluster_10482	A/G	63	avgbs_cluster_10482.1	TGCAGCAGCATGCTGGCGGCTTCGAYGACGAGACAATGGAGGAGATACCGAGGTTCTTCCGAGA	410	370	23
avgbs_31738	avgbs_cluster_10489	G/T	16	avgbs_cluster_10489.1	TGCAGCAGCATTTCGKCCCAGCCGCCGAGCGATGGTGGCCACTGGCAGGAGAACATCTGGCGAC	102	709	8
avgbs_305257	avgbs_cluster_10489	A/G	52	avgbs_cluster_10489.1	TGCAGCAGCATTTCGKCCCAGCCGCCGAGCGATGGTGGCCACTGGCAGGAGAACATCTGGCGAC	102	709	8
avgbs_6K_62243	avgbs_cluster_105	C/T	51	avgbs_cluster_105.1	TGCAGCTAGGTCCGCCAATCGCTTCCCGAGCTCCAAGCCATTCTTGAGGWTCTCATGCTTCGAT	694	73	4
avgbs_219809	avgbs_cluster_105	A/T	50	avgbs_cluster_105.1	TGCAGCTAGGTCCGCCAATCGCTTCCCGAGCTCCAAGCCATTCTTGAGGWTCTCATGCTTCGAT	694	73	4
avgbs_31816	avgbs_cluster_10515	G/A	30	avgbs_cluster_10515.1	TGCAGCAGCCACAGGTGGTAYCATGGTCARAAGGTGGCACCGAGATCGGAAGAGCGGTTCAGCA	65	739	9
avgbs_31815	avgbs_cluster_10515	C/T	21	avgbs_cluster_10515.1	TGCAGCAGCCACAGGTGGTAYCATGGTCARAAGGTGGCACCGAGATCGGAAGAGCGGTTCAGCA	65	739	9
avgbs_255786	avgbs_cluster_10527	A/T	7	avgbs_cluster_10527.1	TGCAGCAGCCAGAGCAGTCTTTGTGAGTTCYGAGACCTGGTARCGCTCGTCCACTTCCTTGACC	51	756	6
avgbs_31852	avgbs_cluster_10527	A/G	43	avgbs_cluster_10527.1	TGCAGCAGCCAGAGCAGTCTTTGTGAGTTCYGAGACCTGGTARCGCTCGTCCACTTCCTTGACC	51	756	6
avgbs_31851	avgbs_cluster_10527	C/T	31	avgbs_cluster_10527.1	TGCAGCAGCCAGAGCAGTCTTTGTGAGTTCYGAGACCTGGTARCGCTCGTCCACTTCCTTGACC	51	756	6
avgbs_390634	avgbs_cluster_10543	G/T	33	avgbs_cluster_10543.1	TGCAGCAGCCCACCGTGTCGTCCTCYGCATGGTACAAGGAGGCGCACATGGCCGCGCGCTTCAC	37	690	7
avgbs_31916	avgbs_cluster_10543	C/T	26	avgbs_cluster_10543.1	TGCAGCAGCCCACCGTGTCGTCCTCYGCATGGTACAAGGAGGCGCACATGGCCGCGCGCTTCAC	37	690	7
avgbs_213795	avgbs_cluster_10546	C/T	13	avgbs_cluster_10546.1	TGCAGCAGCCCAYCGTGTCGTCCTTCGTGTGGTACAAGGATGCGTGCATGGCCGCGTGCTRCCC	43	710	1
avgbs_31921	avgbs_cluster_10546	A/G	61	avgbs_cluster_10546.1	TGCAGCAGCCCAYCGTGTCGTCCTTCGTGTGGTACAAGGATGCGTGCATGGCCGCGTGCTRCCC	43	710	1
avgbs_32012	avgbs_cluster_10577	A/G	47	avgbs_cluster_10577.1	TGCAGCAGCCCTTCTGAYCCTCCTCCCTYCCTCCATCTCGTAGGCGRCCATGTTCCTCCTCAGG	146	635	8
avgbs_32011	avgbs_cluster_10577	C/T	29	avgbs_cluster_10577.1	TGCAGCAGCCCTTCTGAYCCTCCTCCCTYCCTCCATCTCGTAGGCGRCCATGTTCCTCCTCAGG	146	635	8
avgbs_32010	avgbs_cluster_10577	C/T	18	avgbs_cluster_10577.1	TGCAGCAGCCCTTCTGAYCCTCCTCCCTYCCTCCATCTCGTAGGCGRCCATGTTCCTCCTCAGG	146	635	8
avgbs_32053	avgbs_cluster_10587	C/T	52	avgbs_cluster_10587.1	TGCAGCAGCCGCCCCACCACCTGCTTCCGCCACCGCGTCGCGCCGCCACGCYTCRCGTGCTCCA	379	374	13
avgbs_32054	avgbs_cluster_10587	G/A	55	avgbs_cluster_10587.1	TGCAGCAGCCGCCCCACCACCTGCTTCCGCCACCGCGTCGCGCCGCCACGCYTCRCGTGCTCCA	379	374	13
avgbs_217974	avgbs_cluster_10602	A/G	20	avgbs_cluster_10602.1	TGCAGCAGCCGCTCATCGTRTACTGAAGGCTGAGGGCATGTTTGGTAGCACGGGTGAATCCAGA	692	55	6
avgbs_390672	avgbs_cluster_10602	G/T	55	avgbs_cluster_10602.1	TGCAGCAGCCGCTCATCGTRTACTGAAGGCTGAGGGCATGTTTGGTAGCACGGGTGAATCCAGA	692	55	6
avgbs_32091	avgbs_cluster_10602	A/G	20	avgbs_cluster_10602.1	TGCAGCAGCCGCTCATCGTRTACTGAAGGCTGAGGGCATGTTTGGTAGCACGGGTGAATCCAGA	692	55	6
avgbs_200220	avgbs_cluster_10613	C/T	19	avgbs_cluster_10613.1	TGCAGCAGCCTACCGTGCYGTCCTCGACGCGATCCAAAGAGCATGTATGGCCTGCTCTGGCCCA	611	192	14
avgbs_32122	avgbs_cluster_10613	C/T	19	avgbs_cluster_10613.1	TGCAGCAGCCTACCGTGCYGTCCTCGACGCGATCCAAAGAGCATGTATGGCCTGCTCTGGCCCA	611	192	14
avgbs_2846	avgbs_cluster_1062	A/G	31	avgbs_cluster_1062.1	TGCAGAACAGAACCAKACGTGCTCGGCATTRTCTTTCAAAAAYGATGCCCCGATCCGTGACCTT	471	264	22
avgbs_2847	avgbs_cluster_1062	C/T	43	avgbs_cluster_1062.1	TGCAGAACAGAACCAKACGTGCTCGGCATTRTCTTTCAAAAAYGATGCCCCGATCCGTGACCTT	471	264	22
avgbs_2845	avgbs_cluster_1062	G/T	16	avgbs_cluster_1062.1	TGCAGAACAGAACCAKACGTGCTCGGCATTRTCTTTCAAAAAYGATGCCCCGATCCGTGACCTT	471	264	22
avgbs_32180	avgbs_cluster_10628	A/G	58	avgbs_cluster_10628.1	TGCAGCAGCCTGTCGTRTCGTCCTCGGTGCGATCCAAAGAGGCGCGCATGGCCACTCRCTGGCC	99	625	6
avgbs_463780	avgbs_cluster_10628	G/T	28	avgbs_cluster_10628.1	TGCAGCAGCCTGTCGTRTCGTCCTCGGTGCGATCCAAAGAGGCGCGCATGGCCACTCRCTGGCC	99	625	6
avgbs_32179	avgbs_cluster_10628	A/G	17	avgbs_cluster_10628.1	TGCAGCAGCCTGTCGTRTCGTCCTCGGTGCGATCCAAAGAGGCGCGCATGGCCACTCRCTGGCC	99	625	6
avgbs_200012	avgbs_cluster_1063	C/T	54	avgbs_cluster_1063.1	TGCAGAACAGAAGTAAACARAACCTTAAGGGCTTGTTTGGTAGGACGGGAACCYAGCCTTTTCC	506	292	24
avgbs_2850	avgbs_cluster_1063	A/G	20	avgbs_cluster_1063.1	TGCAGAACAGAAGTAAACARAACCTTAAGGGCTTGTTTGGTAGGACGGGAACCYAGCCTTTTCC	506	292	24
avgbs_33991	avgbs_cluster_10630	A/G	36	avgbs_cluster_10630.1	TGCAGCAGGCTGTTCCTTGCAGTTCTCTGACAGCTRAACTTTCGTAGTCAGTACGAGCGACAAT	122	659	10
avgbs_32183	avgbs_cluster_10630	C/G	9	avgbs_cluster_10630.1	TGCAGCAGGCTGTTCCTTGCAGTTCTCTGACAGCTRAACTTTCGTAGTCAGTACGAGCGACAAT	122	659	10
avgbs_33991	avgbs_cluster_10630	A/G	36	avgbs_cluster_10630.2	TGCAGCAGSCTGTTCCTTGCAGTTCTCTGATAGCTGAACTTTCGTAGTCAGTACGAGCGACAAT	57	722	0
avgbs_32183	avgbs_cluster_10630	C/G	9	avgbs_cluster_10630.2	TGCAGCAGSCTGTTCCTTGCAGTTCTCTGATAGCTGAACTTTCGTAGTCAGTACGAGCGACAAT	57	722	0
avgbs_217981	avgbs_cluster_10644	C/T	14	avgbs_cluster_10644.1	TGCAGCAGCGACAYGGCAAGGCCGACTTCAAATTAAATCCGCCGAGATCGGAAGAGCGGTTCAG	685	150	9
avgbs_32222	avgbs_cluster_10644	C/T	14	avgbs_cluster_10644.1	TGCAGCAGCGACAYGGCAAGGCCGACTTCAAATTAAATCCGCCGAGATCGGAAGAGCGGTTCAG	685	150	9
avgbs_32264	avgbs_cluster_10654	C/G	12	avgbs_cluster_10654.1	TGCAGCAGCGASGTMTTCCTAACCAAGGCATGTGTCCGAGATCGGAAGAGCGGTTCAGCAGGAA	102	676	7
avgbs_32265	avgbs_cluster_10654	C/A	15	avgbs_cluster_10654.1	TGCAGCAGCGASGTMTTCCTAACCAAGGCATGTGTCCGAGATCGGAAGAGCGGTTCAGCAGGAA	102	676	7
avgbs_32354	avgbs_cluster_10687	A/G	43	avgbs_cluster_10687.1	TGCAGCAGCGCAGCGACAAACGTCCTAGGGAGCCATCAAACTRGTTATCCTCACYAATGAAAAA	106	702	7
avgbs_32355	avgbs_cluster_10687	C/T	55	avgbs_cluster_10687.1	TGCAGCAGCGCAGCGACAAACGTCCTAGGGAGCCATCAAACTRGTTATCCTCACYAATGAAAAA	106	702	7
avgbs_223861	avgbs_cluster_10687	C/T	55	avgbs_cluster_10687.1	TGCAGCAGCGCAGCGACAAACGTCCTAGGGAGCCATCAAACTRGTTATCCTCACYAATGAAAAA	106	702	7
avgbs_390819	avgbs_cluster_10707	A/G	35	avgbs_cluster_10707.1	TGCAGCAGCGSGCCTCCTCKCCGCACAAGGGAGGAGAGGACCGCGCCGACACCGAGATCGGAAG	65	663	1
avgbs_32419	avgbs_cluster_10707	G/T	20	avgbs_cluster_10707.1	TGCAGCAGCGSGCCTCCTCKCCGCACAAGGGAGGAGAGGACCGCGCCGACACCGAGATCGGAAG	65	663	1
avgbs_32418	avgbs_cluster_10707	C/G	11	avgbs_cluster_10707.1	TGCAGCAGCGSGCCTCCTCKCCGCACAAGGGAGGAGAGGACCGCGCCGACACCGAGATCGGAAG	65	663	1
avgbs_32500	avgbs_cluster_10729	A/G	64	avgbs_cluster_10729.1	TGCAGCAGCGGAGGCAACAAGACGGAGAGGACCAGCGGCGCGGGAGAGAGGAGCAGCGTGCGGR	221	519	28
avgbs_32499	avgbs_cluster_10729	A/G	58	avgbs_cluster_10729.1	TGCAGCAGCGGAGGCAACAAGACGGAGAGGACCAGCGGCGCGGGAGAGAGGAGCAGCGTGCGGR	221	519	28
avgbs_32502	avgbs_cluster_10730	C/A	52	avgbs_cluster_10730.1	TGCAGCAGCGGAGTCAAGTGATGTTGGAAGCACCTCAAAAGAGGAYAATGTMGATGTCAGCYTG	55	689	6
avgbs_226563	avgbs_cluster_10730	C/T	62	avgbs_cluster_10730.1	TGCAGCAGCGGAGTCAAGTGATGTTGGAAGCACCTCAAAAGAGGAYAATGTMGATGTCAGCYTG	55	689	6
avgbs_32501	avgbs_cluster_10730	C/T	46	avgbs_cluster_10730.1	TGCAGCAGCGGAGTCAAGTGATGTTGGAAGCACCTCAAAAGAGGAYAATGTMGATGTCAGCYTG	55	689	6
avgbs_216340	avgbs_cluster_1075	G/T	38	avgbs_cluster_1075.1	TGCAGAACAGTCGATGATAGTGGATCAACCACCATTGKCCGCCAGCAAGGGGCACGCAGGACTG	633	164	14
avgbs_2896	avgbs_cluster_1075	G/T	38	avgbs_cluster_1075.1	TGCAGAACAGTCGATGATAGTGGATCAACCACCATTGKCCGCCAGCAAGGGGCACGCAGGACTG	633	164	14
avgbs_213803	avgbs_cluster_10758	A/G	36	avgbs_cluster_10758.1	TGCAGCAGCGGCGTCGACTGCACCTGCGCGGCATCRCCGAGATCGGAAGAGCGGTTCAGCAGGA	418	306	18
avgbs_256005	avgbs_cluster_10758	G/T	55	avgbs_cluster_10758.1	TGCAGCAGCGGCGTCGACTGCACCTGCGCGGCATCRCCGAGATCGGAAGAGCGGTTCAGCAGGA	418	306	18
avgbs_32581	avgbs_cluster_10758	A/G	36	avgbs_cluster_10758.1	TGCAGCAGCGGCGTCGACTGCACCTGCGCGGCATCRCCGAGATCGGAAGAGCGGTTCAGCAGGA	418	306	18
avgbs_383647	avgbs_cluster_1076	A/G	7	avgbs_cluster_1076.1	TGCAGARCAGTGGAGCACTCAGGACGCGTTCATCCCCCCGCTTGGGTGTGTGCCTCTCTGTTGT	164	605	16
avgbs_2897	avgbs_cluster_1076	A/G	7	avgbs_cluster_1076.1	TGCAGARCAGTGGAGCACTCAGGACGCGTTCATCCCCCCGCTTGGGTGTGTGCCTCTCTGTTGT	164	605	16
avgbs_2906	avgbs_cluster_1078	T/C	55	avgbs_cluster_1078.1	TGCAGAACATAACAGAACAGCAGTAGYGTAAGTTTCATCTACAATACCAAACTAYACGCACGGT	158	605	8
avgbs_2905	avgbs_cluster_1078	C/T	27	avgbs_cluster_1078.1	TGCAGAACATAACAGAACAGCAGTAGYGTAAGTTTCATCTACAATACCAAACTAYACGCACGGT	158	605	8
avgbs_6K_61252	avgbs_cluster_108	A/G	64	avgbs_cluster_108.1	TGCAGCTACGCAGCCAAGAACTCGAAGGCGAATCACAAGAGAACTCCAGTCCAGTGGTGTGTTR	717	64	4
avgbs_219758	avgbs_cluster_108	A/G	64	avgbs_cluster_108.1	TGCAGCTACGCAGCCAAGAACTCGAAGGCGAATCACAAGAGAACTCCAGTCCAGTGGTGTGTTR	717	64	4
avgbs_32712	avgbs_cluster_10805	C/T	32	avgbs_cluster_10805.1	TGCAGCAGCGTGTCAGGGCGTCTRGCTTAGTYGCCTCCTTGGCGAGCTAACTGGACGAGTGCCT	683	74	3
avgbs_567468	avgbs_cluster_10805	G/T	60	avgbs_cluster_10805.1	TGCAGCAGCGTGTCAGGGCGTCTRGCTTAGTYGCCTCCTTGGCGAGCTAACTGGACGAGTGCCT	683	74	3
avgbs_32711	avgbs_cluster_10805	A/G	24	avgbs_cluster_10805.1	TGCAGCAGCGTGTCAGGGCGTCTRGCTTAGTYGCCTCCTTGGCGAGCTAACTGGACGAGTGCCT	683	74	3
avgbs_201098	avgbs_cluster_1081	A/G	11	avgbs_cluster_1081.1	TGCAGAACATRATATCCCGAGCCTACTGGATACCTCGTCAATTGTGGTGTTGAATGCAACGATC	464	318	24
avgbs_2911	avgbs_cluster_1081	A/G	11	avgbs_cluster_1081.1	TGCAGAACATRATATCCCGAGCCTACTGGATACCTCGTCAATTGTGGTGTTGAATGCAACGATC	464	318	24
avgbs_61147	avgbs_cluster_10837	A/T	19	avgbs_cluster_10837.1	TGCAGCRGCTAATCATCCWAGTTGTTGGCGAGTCGMTGTAGGCCTCCTCGTCGGAAATCTTGAC	102	657	4
avgbs_397140	avgbs_cluster_10837	G/T	33	avgbs_cluster_10837.1	TGCAGCRGCTAATCATCCWAGTTGTTGGCGAGTCGMTGTAGGCCTCCTCGTCGGAAATCTTGAC	102	657	4
avgbs_312925	avgbs_cluster_10837	A/T	19	avgbs_cluster_10837.1	TGCAGCRGCTAATCATCCWAGTTGTTGGCGAGTCGMTGTAGGCCTCCTCGTCGGAAATCTTGAC	102	657	4
avgbs_32805	avgbs_cluster_10837	A/G	7	avgbs_cluster_10837.1	TGCAGCRGCTAATCATCCWAGTTGTTGGCGAGTCGMTGTAGGCCTCCTCGTCGGAAATCTTGAC	102	657	4
avgbs_32806	avgbs_cluster_10837	A/T	19	avgbs_cluster_10837.1	TGCAGCRGCTAATCATCCWAGTTGTTGGCGAGTCGMTGTAGGCCTCCTCGTCGGAAATCTTGAC	102	657	4
avgbs_32807	avgbs_cluster_10837	C/A	36	avgbs_cluster_10837.1	TGCAGCRGCTAATCATCCWAGTTGTTGGCGAGTCGMTGTAGGCCTCCTCGTCGGAAATCTTGAC	102	657	4
avgbs_2916	avgbs_cluster_1084	A/T	25	avgbs_cluster_1084.1	TGCAGAACATACCAGGACATGTTAWKAAAAAGATGAAGAAATGAGGAGGAATAAAAAYTGTGTG	278	506	8
avgbs_2918	avgbs_cluster_1084	C/T	58	avgbs_cluster_1084.1	TGCAGAACATACCAGGACATGTTAWKAAAAAGATGAAGAAATGAGGAGGAATAAAAAYTGTGTG	278	506	8
avgbs_2917	avgbs_cluster_1084	G/T	26	avgbs_cluster_1084.1	TGCAGAACATACCAGGACATGTTAWKAAAAAGATGAAGAAATGAGGAGGAATAAAAAYTGTGTG	278	506	8
avgbs_200013	avgbs_cluster_1085	A/G	7	avgbs_cluster_1085.1	TGCAGARCATAGGTGATGCTTGCAGAGGAGGCATGATCCTCGTGTAAAGAAAGAGGAAAAAAAT	660	120	10
avgbs_2921	avgbs_cluster_1085	A/G	7	avgbs_cluster_1085.1	TGCAGARCATAGGTGATGCTTGCAGAGGAGGCATGATCCTCGTGTAAAGAAAGAGGAAAAAAAT	660	120	10
avgbs_200229	avgbs_cluster_10850	G/T	49	avgbs_cluster_10850.1	TGCAGCAGCTAGCTACTTGCTTACCTGAGATCACCGAGATGCACCGCCKCCGCCGCCGCTTCGG	556	222	29
avgbs_32844	avgbs_cluster_10850	G/T	49	avgbs_cluster_10850.1	TGCAGCAGCTAGCTACTTGCTTACCTGAGATCACCGAGATGCACCGCCKCCGCCGCCGCTTCGG	556	222	29
avgbs_218013	avgbs_cluster_10858	C/G	27	avgbs_cluster_10858.1	TGCAGCAGCTCAGCGCTAAGGCCGACSAGGCTGAAGACGCCCTTGACGAGCTTCACTACTTCAT	56	710	5
avgbs_297173	avgbs_cluster_10858	C/G	51	avgbs_cluster_10858.1	TGCAGCAGCTCAGCGCTAAGGCCGACSAGGCTGAAGACGCCCTTGACGAGCTTCACTACTTCAT	56	710	5
avgbs_32872	avgbs_cluster_10858	G/A	33	avgbs_cluster_10858.1	TGCAGCAGCTCAGCGCTAAGGCCGACSAGGCTGAAGACGCCCTTGACGAGCTTCACTACTTCAT	56	710	5
avgbs_32904	avgbs_cluster_10870	A/G	22	avgbs_cluster_10870.1	TGCAGCAGCTCCCTTCCTCCTRATTGGTGGGCTTCTCCTTGGCATGTCCTTCCACACTACAAGT	676	117	14
avgbs_200230	avgbs_cluster_10870	A/G	22	avgbs_cluster_10870.1	TGCAGCAGCTCCCTTCCTCCTRATTGGTGGGCTTCTCCTTGGCATGTCCTTCCACACTACAAGT	676	117	14
avgbs_218017	avgbs_cluster_10878	C/T	35	avgbs_cluster_10878.1	TGCAGSAGCTCCTTGCCAAGAGCGCGCACGCCCTYGACAATCTCCGCGGAGACGGCGGCGGCGA	255	459	14
avgbs_32921	avgbs_cluster_10878	C/G	6	avgbs_cluster_10878.1	TGCAGSAGCTCCTTGCCAAGAGCGCGCACGCCCTYGACAATCTCCGCGGAGACGGCGGCGGCGA	255	459	14
avgbs_229729	avgbs_cluster_10881	A/T	13	avgbs_cluster_10881.1	TGCAGCAGCTCGWGGCGGACATGTCAATGTCGTGCTCCGAGATCGGAAGAGCGGTTCAGCAGGA	103	681	10
avgbs_32931	avgbs_cluster_10881	A/T	13	avgbs_cluster_10881.1	TGCAGCAGCTCGWGGCGGACATGTCAATGTCGTGCTCCGAGATCGGAAGAGCGGTTCAGCAGGA	103	681	10
avgbs_32955	avgbs_cluster_10889	C/T	64	avgbs_cluster_10889.1	TGCAGCAGCTCTGCTTCCTCGGCGAGCTGTTGKTCGGCACGCAGCTATTTAAGCAGGAGAAAAT	473	216	35
avgbs_32954	avgbs_cluster_10889	G/T	33	avgbs_cluster_10889.1	TGCAGCAGCTCTGCTTCCTCGGCGAGCTGTTGKTCGGCACGCAGCTATTTAAGCAGGAGAAAAT	473	216	35
avgbs_200231	avgbs_cluster_10903	C/T	6	avgbs_cluster_10903.1	TGCAGYAGCTGCTCCTCCTCCTCTCCCAGCTGCGTCCATCTCCTTTTCGGCCTTTCCCCTGTTC	362	359	8
avgbs_33010	avgbs_cluster_10903	C/T	6	avgbs_cluster_10903.1	TGCAGYAGCTGCTCCTCCTCCTCTCCCAGCTGCGTCCATCTCCTTTTCGGCCTTTCCCCTGTTC	362	359	8
avgbs_213820	avgbs_cluster_10904	C/T	6	avgbs_cluster_10904.1	TGCAGYAGCTGCTGACCGTCGCCGCGGGCCATCTTAACCCTGGCCCAATGGGCATGCAGGGGAG	540	192	18
avgbs_33013	avgbs_cluster_10904	C/T	6	avgbs_cluster_10904.1	TGCAGYAGCTGCTGACCGTCGCCGCGGGCCATCTTAACCCTGGCCCAATGGGCATGCAGGGGAG	540	192	18
avgbs_33017	avgbs_cluster_10905	C/T	37	avgbs_cluster_10905.1	TGCAGCAGCTGCTGGATCCTGCCGCGGATGAAGCTCYGTTGCTGAGCATAGTCCTCTCTTTTCC	46	707	4
avgbs_280190	avgbs_cluster_10905	G/T	33	avgbs_cluster_10905.1	TGCAGCAGCTGCTGGATCCTGCCGCGGATGAAGCTCYGTTGCTGAGCATAGTCCTCTCTTTTCC	46	707	4
avgbs_33163	avgbs_cluster_10953	G/A	64	avgbs_cluster_10953.1	TGCAGCAGCTTTAAAACGTGTAGGAGTTTACTGAAAATGAGGTCGAAAATCGACGAAGAAAAGR	186	564	18
avgbs_33164	avgbs_cluster_10953	A/G	64	avgbs_cluster_10953.1	TGCAGCAGCTTTAAAACGTGTAGGAGTTTACTGAAAATGAGGTCGAAAATCGACGAAGAAAAGR	186	564	18
avgbs_33181	avgbs_cluster_10958	C/T	36	avgbs_cluster_10958.1	TGCAGCAGGAAAAGCTSGTCGTCGGCGATCGATGGBCSTGGACACGGAGAAGCCGCCCGTCCCC	332	419	28
avgbs_33180	avgbs_cluster_10958	C/G	17	avgbs_cluster_10958.1	TGCAGCAGGAAAAGCTSGTCGTCGGCGATCGATGGBCSTGGACACGGAGAAGCCGCCCGTCCCC	332	419	28
avgbs_464711	avgbs_cluster_10958	C/G	36	avgbs_cluster_10958.1	TGCAGCAGGAAAAGCTSGTCGTCGGCGATCGATGGBCSTGGACACGGAGAAGCCGCCCGTCCCC	332	419	28
avgbs_218030	avgbs_cluster_10960	A/G	10	avgbs_cluster_10960.1	TGCAGCAGGRAACCTTTAGTCCTTGTTCATGTTACGAACCGAGATCGGAAGAGCGGTTCAGCAG	633	109	11
avgbs_33188	avgbs_cluster_10960	A/G	10	avgbs_cluster_10960.1	TGCAGCAGGRAACCTTTAGTCCTTGTTCATGTTACGAACCGAGATCGGAAGAGCGGTTCAGCAG	633	109	11
avgbs_218033	avgbs_cluster_10965	G/T	20	avgbs_cluster_10965.1	TGCAGCAGGAACCATACAGKCAGATCCAACTGTATGTGTACGAATACCACCACATAAATACAGG	603	163	20
avgbs_33207	avgbs_cluster_10965	G/T	20	avgbs_cluster_10965.1	TGCAGCAGGAACCATACAGKCAGATCCAACTGTATGTGTACGAATACCACCACATAAATACAGG	603	163	20
avgbs_236024	avgbs_cluster_10980	A/G	37	avgbs_cluster_10980.1	TGCAGCAGGAATCTAAAAGAAAAGCGTGAATGAATGRATGTGATAAGTCCGAGATCGGAAGAGC	698	93	17
avgbs_33251	avgbs_cluster_10980	A/G	37	avgbs_cluster_10980.1	TGCAGCAGGAATCTAAAAGAAAAGCGTGAATGAATGRATGTGATAAGTCCGAGATCGGAAGAGC	698	93	17
avgbs_33315	avgbs_cluster_11003	C/G	21	avgbs_cluster_11003.1	TGCAGCAGGACGCGCCCGTCSTGCTCTGGATGCGCGCGKTCGGGACGCACGTCGTCTTCTACGT	86	658	4
avgbs_33316	avgbs_cluster_11003	G/T	39	avgbs_cluster_11003.1	TGCAGCAGGACGCGCCCGTCSTGCTCTGGATGCGCGCGKTCGGGACGCACGTCGTCTTCTACGT	86	658	4
avgbs_33314	avgbs_cluster_11003	G/C	21	avgbs_cluster_11003.1	TGCAGCAGGACGCGCCCGTCSTGCTCTGGATGCGCGCGKTCGGGACGCACGTCGTCTTCTACGT	86	658	4
avgbs_256277	avgbs_cluster_11048	G/T	56	avgbs_cluster_11048.1	TGCAGCAGGAGGRCGGCAAGGGCGAGGACCGCGGCGACCGAGATCGGAAGAGCGGTTCAGCAGG	219	576	15
avgbs_290253	avgbs_cluster_11048	G/T	56	avgbs_cluster_11048.1	TGCAGCAGGAGGRCGGCAAGGGCGAGGACCGCGGCGACCGAGATCGGAAGAGCGGTTCAGCAGG	219	576	15
avgbs_33446	avgbs_cluster_11048	A/G	13	avgbs_cluster_11048.1	TGCAGCAGGAGGRCGGCAAGGGCGAGGACCGCGGCGACCGAGATCGGAAGAGCGGTTCAGCAGG	219	576	15
avgbs_424221	avgbs_cluster_11048	A/G	13	avgbs_cluster_11048.1	TGCAGCAGGAGGRCGGCAAGGGCGAGGACCGCGGCGACCGAGATCGGAAGAGCGGTTCAGCAGG	219	576	15
avgbs_200233	avgbs_cluster_11057	G/T	41	avgbs_cluster_11057.1	TGCAGCAGGAGGCATATGTTTCGTTGGTCAACAAGCATGTKTCAGATAGCAAAAGGCAGCAGAT	374	402	17
avgbs_33472	avgbs_cluster_11057	G/T	41	avgbs_cluster_11057.1	TGCAGCAGGAGGCATATGTTTCGTTGGTCAACAAGCATGTKTCAGATAGCAAAAGGCAGCAGAT	374	402	17
avgbs_33607	avgbs_cluster_11100	G/T	26	avgbs_cluster_11100.1	TGCAGCAGGATCAGTGGAAGAAGCAKAGCTCGACGTAGCTTGCTCCGAGATCGGAAGAGCGGTT	90	671	10
avgbs_620272	avgbs_cluster_11100	G/T	26	avgbs_cluster_11100.1	TGCAGCAGGATCAGTGGAAGAAGCAKAGCTCGACGTAGCTTGCTCCGAGATCGGAAGAGCGGTT	90	671	10
avgbs_33695	avgbs_cluster_11123	A/G	16	avgbs_cluster_11123.1	TGCAGCAGGCACCGCRTCGTCGTTGTCACCACCCCGATCAACAATCGCACGTCAGACTACCGAG	740	63	5
avgbs_256299	avgbs_cluster_11123	A/G	64	avgbs_cluster_11123.1	TGCAGCAGGCACCGCRTCGTCGTTGTCACCACCCCGATCAACAATCGCACGTCAGACTACCGAG	740	63	5
avgbs_223881	avgbs_cluster_11123	A/G	16	avgbs_cluster_11123.1	TGCAGCAGGCACCGCRTCGTCGTTGTCACCACCCCGATCAACAATCGCACGTCAGACTACCGAG	740	63	5
avgbs_213836	avgbs_cluster_11132	A/G	17	avgbs_cluster_11132.1	TGCAGCAGGCAGCGGARCCGAGGTCGAGATGTTTAGTACCACCTCGCTTGGCGAAGCCGAGATC	200	595	14
avgbs_33722	avgbs_cluster_11132	A/G	17	avgbs_cluster_11132.1	TGCAGCAGGCAGCGGARCCGAGGTCGAGATGTTTAGTACCACCTCGCTTGGCGAAGCCGAGATC	200	595	14
avgbs_201113	avgbs_cluster_1115	C/G	46	avgbs_cluster_1115.1	TGCAGAACATGGATGGATGTGTATTAGGAAGATTAGTGATGCCTGSATCGATCTAGATATATAG	381	401	19
avgbs_3008	avgbs_cluster_1115	C/G	46	avgbs_cluster_1115.1	TGCAGAACATGGATGGATGTGTATTAGGAAGATTAGTGATGCCTGSATCGATCTAGATATATAG	381	401	19
avgbs_201114	avgbs_cluster_1116	A/G	9	avgbs_cluster_1116.1	TGCAGAACRTGGGCGCCATCACGTCGCCAGGGCCTCCTTCCTCTCGACGCCGTCCTCGTCTGCC	581	196	22
avgbs_3012	avgbs_cluster_1116	A/G	9	avgbs_cluster_1116.1	TGCAGAACRTGGGCGCCATCACGTCGCCAGGGCCTCCTTCCTCTCGACGCCGTCCTCGTCTGCC	581	196	22
avgbs_256326	avgbs_cluster_11161	G/T	56	avgbs_cluster_11161.1	TGCAGCAGGCCGTCCAGCTCGGGRCAGCAGGGCTTGTCCGAGATCGGAAGAGCGGTTCAGCAGG	46	748	4
avgbs_33819	avgbs_cluster_11161	A/G	24	avgbs_cluster_11161.1	TGCAGCAGGCCGTCCAGCTCGGGRCAGCAGGGCTTGTCCGAGATCGGAAGAGCGGTTCAGCAGG	46	748	4
avgbs_202954	avgbs_cluster_11184	A/T	40	avgbs_cluster_11184.1	TGCAGCAGGCGCGGYGACGATACCGCCACCCTTGTCACGWTCTCTTCGTCAAGCCAATCGGAGG	408	321	13
avgbs_256360	avgbs_cluster_11184	G/T	15	avgbs_cluster_11184.1	TGCAGCAGGCGCGGYGACGATACCGCCACCCTTGTCACGWTCTCTTCGTCAAGCCAATCGGAGG	408	321	13
avgbs_33897	avgbs_cluster_11184	C/T	15	avgbs_cluster_11184.1	TGCAGCAGGCGCGGYGACGATACCGCCACCCTTGTCACGWTCTCTTCGTCAAGCCAATCGGAGG	408	321	13
avgbs_218074	avgbs_cluster_11185	C/G	6	avgbs_cluster_11185.1	TGCAGSAGGCGCGGGCCCGACATGAGGTCAAACGGACGCATGGTCCCAAATCTACGGCTCCACT	722	46	1
avgbs_33898	avgbs_cluster_11185	C/G	6	avgbs_cluster_11185.1	TGCAGSAGGCGCGGGCCCGACATGAGGTCAAACGGACGCATGGTCCCAAATCTACGGCTCCACT	722	46	1
avgbs_465239	avgbs_cluster_11185	G/T	28	avgbs_cluster_11185.1	TGCAGSAGGCGCGGGCCCGACATGAGGTCAAACGGACGCATGGTCCCAAATCTACGGCTCCACT	722	46	1
avgbs_280222	avgbs_cluster_11210	G/T	61	avgbs_cluster_11210.1	TGCAGCAGGCTCACGCCGMGGACGGACGGTGACGGCGGCRTCCCGAGCTGCGGGGCGAGGTKGA	150	597	13
avgbs_308049	avgbs_cluster_11210	G/T	61	avgbs_cluster_11210.1	TGCAGCAGGCTCACGCCGMGGACGGACGGTGACGGCGGCRTCCCGAGCTGCGGGGCGAGGTKGA	150	597	13
avgbs_33965	avgbs_cluster_11210	A/C	19	avgbs_cluster_11210.1	TGCAGCAGGCTCACGCCGMGGACGGACGGTGACGGCGGCRTCCCGAGCTGCGGGGCGAGGTKGA	150	597	13
avgbs_33966	avgbs_cluster_11210	A/G	40	avgbs_cluster_11210.1	TGCAGCAGGCTCACGCCGMGGACGGACGGTGACGGCGGCRTCCCGAGCTGCGGGGCGAGGTKGA	150	597	13
avgbs_34004	avgbs_cluster_11224	A/G	46	avgbs_cluster_11224.1	TGCAGCAGGGACACAGCATCATGTATTTTTTTAGACKGAAGGCTCRAAGTGAGYCCGAGATCGG	358	414	41
avgbs_245773	avgbs_cluster_11224	C/T	54	avgbs_cluster_11224.1	TGCAGCAGGGACACAGCATCATGTATTTTTTTAGACKGAAGGCTCRAAGTGAGYCCGAGATCGG	358	414	41
avgbs_218079	avgbs_cluster_11224	G/T	37	avgbs_cluster_11224.1	TGCAGCAGGGACACAGCATCATGTATTTTTTTAGACKGAAGGCTCRAAGTGAGYCCGAGATCGG	358	414	41
avgbs_34280	avgbs_cluster_11226	A/G	57	avgbs_cluster_11226.1	TGCAGCAGGTACAGCTAGAGGACATGCCAGACTCAATACGCTGGAACTTAACAACARACGGTCA	480	317	19
avgbs_34007	avgbs_cluster_11226	G/A	57	avgbs_cluster_11226.1	TGCAGCAGGTACAGCTAGAGGACATGCCAGACTCAATACGCTGGAACTTAACAACARACGGTCA	480	317	19
avgbs_202979	avgbs_cluster_11283	A/G	44	avgbs_cluster_11283.1	TGCAGCAGGTGGAGGGCTCCCATGCCCGCGATCGCACGTGGAGRCAGGGCCGAGATCGGAAGAG	204	519	15
avgbs_34205	avgbs_cluster_11283	G/A	44	avgbs_cluster_11283.1	TGCAGCAGGTGGAGGGCTCCCATGCCCGCGATCGCACGTGGAGRCAGGGCCGAGATCGGAAGAG	204	519	15
avgbs_34437	avgbs_cluster_11283	A/G	44	avgbs_cluster_11283.1	TGCAGCAGGTGGAGGGCTCCCATGCCCGCGATCGCACGTGGAGRCAGGGCCGAGATCGGAAGAG	204	519	15
avgbs_3049	avgbs_cluster_1130	A/G	21	avgbs_cluster_1130.1	TGCAGAACATTATATATGTTRTTCAAGAAGAATATGTACCTTTGTCCCTTTTCCTTTTCTTGGA	172	582	16
avgbs_249053	avgbs_cluster_1130	C/T	48	avgbs_cluster_1130.1	TGCAGAACATTATATATGTTRTTCAAGAAGAATATGTACCTTTGTCCCTTTTCCTTTTCTTGGA	172	582	16
avgbs_34285	avgbs_cluster_11311	C/T	39	avgbs_cluster_11311.1	TGCAGCAGGTACTCGCAACTATTTCGCAGTTAATTTGAYCTTGATCGTTTCCTAACTACTACTM	468	262	14
avgbs_391238	avgbs_cluster_11311	A/C	62	avgbs_cluster_11311.1	TGCAGCAGGTACTCGCAACTATTTCGCAGTTAATTTGAYCTTGATCGTTTCCTAACTACTACTM	468	262	14
avgbs_34286	avgbs_cluster_11311	A/C	64	avgbs_cluster_11311.1	TGCAGCAGGTACTCGCAACTATTTCGCAGTTAATTTGAYCTTGATCGTTTCCTAACTACTACTM	468	262	14
avgbs_202970	avgbs_cluster_11312	G/T	20	avgbs_cluster_11312.1	TGCAGCAGGTAGCTAGGACKGATTATTCCTTCCCCCGAGATCGGAAGAGCGGTTCAGCAGGAAT	724	62	22
avgbs_34288	avgbs_cluster_11312	G/T	20	avgbs_cluster_11312.1	TGCAGCAGGTAGCTAGGACKGATTATTCCTTCCCCCGAGATCGGAAGAGCGGTTCAGCAGGAAT	724	62	22
avgbs_256491	avgbs_cluster_11331	A/C	48	avgbs_cluster_11331.2	TGCAGCAGGTCCGACGACTACTGCTACAGCTACTCCGCCTCCCCGTCCTCCTCCTCGCGCTCCY	202	545	16
avgbs_34334	avgbs_cluster_11331	C/T	64	avgbs_cluster_11331.2	TGCAGCAGGTCCGACGACTACTGCTACAGCTACTCCGCCTCCCCGTCCTCCTCCTCGCGCTCCY	202	545	16
avgbs_34321	avgbs_cluster_11331	A/C	12	avgbs_cluster_11331.2	TGCAGCAGGTCCGACGACTACTGCTACAGCTACTCCGCCTCCCCGTCCTCCTCCTCGCGCTCCY	202	545	16
avgbs_213853	avgbs_cluster_11396	C/T	12	avgbs_cluster_11396.1	TGCAGCAGTAAYTTATGTGAAGACAGGTTGCATTATTGCCAGACAGATTATGATCATGTAATGC	793	49	7
avgbs_34539	avgbs_cluster_11396	C/T	12	avgbs_cluster_11396.1	TGCAGCAGTAAYTTATGTGAAGACAGGTTGCATTATTGCCAGACAGATTATGATCATGTAATGC	793	49	7
avgbs_34552	avgbs_cluster_11400	C/G	52	avgbs_cluster_11400.1	TGCAGCAGTAATACTTTGAYGTGTACTGCRATCTTTGCTTCAATGCTTTGTSGATCTTGCCGTT	149	680	8
avgbs_34549	avgbs_cluster_11400	C/T	20	avgbs_cluster_11400.1	TGCAGCAGTAATACTTTGAYGTGTACTGCRATCTTTGCTTCAATGCTTTGTSGATCTTGCCGTT	149	680	8
avgbs_34550	avgbs_cluster_11400	A/G	45	avgbs_cluster_11400.1	TGCAGCAGTAATACTTTGAYGTGTACTGCRATCTTTGCTTCAATGCTTTGTSGATCTTGCCGTT	149	680	8
avgbs_34551	avgbs_cluster_11400	A/G	30	avgbs_cluster_11400.1	TGCAGCAGTAATACTTTGAYGTGTACTGCRATCTTTGCTTCAATGCTTTGTSGATCTTGCCGTT	149	680	8
avgbs_200238	avgbs_cluster_11411	A/G	34	avgbs_cluster_11411.1	TGCAGCAGTACTACCGCTCAAAGAGGTTGGGGCRGGATAGGGCTGGACGGAAGTTCCAGTCCAA	654	87	9
avgbs_34586	avgbs_cluster_11411	A/G	34	avgbs_cluster_11411.1	TGCAGCAGTACTACCGCTCAAAGAGGTTGGGGCRGGATAGGGCTGGACGGAAGTTCCAGTCCAA	654	87	9
avgbs_213854	avgbs_cluster_11412	A/G	10	avgbs_cluster_11412.1	TGCAGCAGTRCTACTGATTTAGCCAGCCGACGAGGCTACCGAGATCGGAAGAGCGGTTCAGCAG	229	535	21
avgbs_290326	avgbs_cluster_11412	G/T	57	avgbs_cluster_11412.1	TGCAGCAGTRCTACTGATTTAGCCAGCCGACGAGGCTACCGAGATCGGAAGAGCGGTTCAGCAG	229	535	21
avgbs_34588	avgbs_cluster_11412	A/G	10	avgbs_cluster_11412.1	TGCAGCAGTRCTACTGATTTAGCCAGCCGACGAGGCTACCGAGATCGGAAGAGCGGTTCAGCAG	229	535	21
avgbs_34617	avgbs_cluster_11418	A/C	63	avgbs_cluster_11418.1	TGCAGCAGTAGACAACATCAAGCAAATCAGCTCCCGCTCACGCGTCGACAAAGCCACGYTGCMC	97	639	2
avgbs_34616	avgbs_cluster_11418	C/T	59	avgbs_cluster_11418.1	TGCAGCAGTAGACAACATCAAGCAAATCAGCTCCCGCTCACGCGTCGACAAAGCCACGYTGCMC	97	639	2
avgbs_218116	avgbs_cluster_11432	C/T	41	avgbs_cluster_11432.1	TGCAGCAGTAGCAGCCCTCTCAGCTTCCTCCACCGCCAGMYGCTGATGCACCTTCATGATATAC	697	77	9
avgbs_34649	avgbs_cluster_11432	A/C	40	avgbs_cluster_11432.1	TGCAGCAGTAGCAGCCCTCTCAGCTTCCTCCACCGCCAGMYGCTGATGCACCTTCATGATATAC	697	77	9
avgbs_414535	avgbs_cluster_11432	A/C	40	avgbs_cluster_11432.1	TGCAGCAGTAGCAGCCCTCTCAGCTTCCTCCACCGCCAGMYGCTGATGCACCTTCATGATATAC	697	77	9
avgbs_34703	avgbs_cluster_11450	T/C	49	avgbs_cluster_11450.1	TGCAGCAGTATCTCACGTCGCCAAAGAATCTTCTTTGCTCSTACTCATYGAGTCTGCCAAAATC	57	764	3
avgbs_34702	avgbs_cluster_11450	C/G	41	avgbs_cluster_11450.1	TGCAGCAGTATCTCACGTCGCCAAAGAATCTTCTTTGCTCSTACTCATYGAGTCTGCCAAAATC	57	764	3
avgbs_256585	avgbs_cluster_11451	A/C	53	avgbs_cluster_11451.1	TGCAGCAGTATCTGGCYGCCTCTGGCGGGCAGAAGCTCCTCTCTTCGGTCCGAAACGCGTATGC	64	680	5
avgbs_34704	avgbs_cluster_11451	C/T	17	avgbs_cluster_11451.1	TGCAGCAGTATCTGGCYGCCTCTGGCGGGCAGAAGCTCCTCTCTTCGGTCCGAAACGCGTATGC	64	680	5
avgbs_223910	avgbs_cluster_11469	C/T	6	avgbs_cluster_11469.1	TGCAGYAGTCCRAACTAAATAAACCATTTTCAAATYTGATGCTACACTAACCCAAATCTCAAAC	47	698	7
avgbs_34772	avgbs_cluster_11469	A/G	12	avgbs_cluster_11469.1	TGCAGYAGTCCRAACTAAATAAACCATTTTCAAATYTGATGCTACACTAACCCAAATCTCAAAC	47	698	7
avgbs_34771	avgbs_cluster_11469	C/T	6	avgbs_cluster_11469.1	TGCAGYAGTCCRAACTAAATAAACCATTTTCAAATYTGATGCTACACTAACCCAAATCTCAAAC	47	698	7
avgbs_424232	avgbs_cluster_11469	C/T	36	avgbs_cluster_11469.1	TGCAGYAGTCCRAACTAAATAAACCATTTTCAAATYTGATGCTACACTAACCCAAATCTCAAAC	47	698	7
avgbs_34798	avgbs_cluster_11475	G/A	35	avgbs_cluster_11475.1	TGCAGCAGTCCCTGGCCTGCCGAGGTGGCAAGGARGGAGGTTGTCGTGGTTCTGCTTCGGCTTG	197	534	2
avgbs_34799	avgbs_cluster_11475	A/G	35	avgbs_cluster_11475.1	TGCAGCAGTCCCTGGCCTGCCGAGGTGGCAAGGARGGAGGTTGTCGTGGTTCTGCTTCGGCTTG	197	534	2
avgbs_203001	avgbs_cluster_11512	C/T	27	avgbs_cluster_11512.1	TGCAGCAGTGAATAATCAGCTCAAACYGCTCTGATCTTCTCCTCCCTTCCGAGATCGGAAGAGC	503	270	32
avgbs_34946	avgbs_cluster_11512	C/T	27	avgbs_cluster_11512.1	TGCAGCAGTGAATAATCAGCTCAAACYGCTCTGATCTTCTCCTCCCTTCCGAGATCGGAAGAGC	503	270	32
avgbs_213861	avgbs_cluster_11515	C/T	36	avgbs_cluster_11515.1	TGCAGCAGTGAGTGGCTGGGGACTGCTGGCCCTTGYTTATCGTCCCTACGCCCCTACGTAGTTC	436	348	14
avgbs_34965	avgbs_cluster_11515	C/T	36	avgbs_cluster_11515.1	TGCAGCAGTGAGTGGCTGGGGACTGCTGGCCCTTGYTTATCGTCCCTACGCCCCTACGTAGTTC	436	348	14
avgbs_223242	avgbs_cluster_1152	C/T	36	avgbs_cluster_1152.1	TGCAGAACCACGTCCTTGYTTTGGCACCCTAGCGACAGAAATTGCTTGCCGTTGCTTCGCCGAG	747	51	12
avgbs_3124	avgbs_cluster_1152	C/T	19	avgbs_cluster_1152.1	TGCAGAACCACGTCCTTGYTTTGGCACCCTAGCGACAGAAATTGCTTGCCGTTGCTTCGCCGAG	747	51	12
avgbs_233142	avgbs_cluster_1152	C/T	19	avgbs_cluster_1152.1	TGCAGAACCACGTCCTTGYTTTGGCACCCTAGCGACAGAAATTGCTTGCCGTTGCTTCGCCGAG	747	51	12
avgbs_249071	avgbs_cluster_1152	A/G	64	avgbs_cluster_1152.1	TGCAGAACCACGTCCTTGYTTTGGCACCCTAGCGACAGAAATTGCTTGCCGTTGCTTCGCCGAG	747	51	12
avgbs_567920	avgbs_cluster_11523	G/T	36	avgbs_cluster_11523.1	TGCAGCAGTGCACTCAYGGTCGAGATCAACTGAAGGAGAAAAAACAGCGGAAGCAGAACGCGCA	700	44	3
avgbs_34983	avgbs_cluster_11523	C/T	17	avgbs_cluster_11523.1	TGCAGCAGTGCACTCAYGGTCGAGATCAACTGAAGGAGAAAAAACAGCGGAAGCAGAACGCGCA	700	44	3
avgbs_218128	avgbs_cluster_11529	C/T	64	avgbs_cluster_11529.1	TGCAGCAGTGCCAGACGACTAGATCGAAGGGTTTCACAGATTCGTGCTAGCCACACTAGCGCAY	226	530	9
avgbs_35002	avgbs_cluster_11529	C/T	64	avgbs_cluster_11529.1	TGCAGCAGTGCCAGACGACTAGATCGAAGGGTTTCACAGATTCGTGCTAGCCACACTAGCGCAY	226	530	9
avgbs_35078	avgbs_cluster_11552	C/T	21	avgbs_cluster_11552.1	TGCAGCAGTGGATTGGTTACYCATCCCTGCCGAGGCAGAACGGGTAAGCCGAGATCGGAAGAGC	282	552	22
avgbs_203010	avgbs_cluster_11552	C/T	21	avgbs_cluster_11552.1	TGCAGCAGTGGATTGGTTACYCATCCCTGCCGAGGCAGAACGGGTAAGCCGAGATCGGAAGAGC	282	552	22
avgbs_223917	avgbs_cluster_11559	C/T	15	avgbs_cluster_11559.1	TGCAGCAGTGGTGAYCCCTAATTAAGCATGACGCCCTTTCCCTGTTGGACGAGCTGATCCGAGA	351	466	20
avgbs_35100	avgbs_cluster_11559	C/T	15	avgbs_cluster_11559.1	TGCAGCAGTGGTGAYCCCTAATTAAGCATGACGCCCTTTCCCTGTTGGACGAGCTGATCCGAGA	351	466	20
avgbs_35102	avgbs_cluster_11561	A/C	59	avgbs_cluster_11561.1	TGCAGCAGTGGGGTCCAGGTAGATACAATACACTTGGCCTTGGGCCTGCCTCGCGTGGMGACWM	62	730	0
avgbs_35103	avgbs_cluster_11561	T/A	63	avgbs_cluster_11561.1	TGCAGCAGTGGGGTCCAGGTAGATACAATACACTTGGCCTTGGGCCTGCCTCGCGTGGMGACWM	62	730	0
avgbs_35104	avgbs_cluster_11561	A/C	64	avgbs_cluster_11561.1	TGCAGCAGTGGGGTCCAGGTAGATACAATACACTTGGCCTTGGGCCTGCCTCGCGTGGMGACWM	62	730	0
avgbs_312343	avgbs_cluster_11578	C/T	35	avgbs_cluster_11578.1	TGCAGCAGTGTTTCTGCCAAGTAATCTGCGATCGCTCCTTCTCTRYCGTGCTGTATGGCAGTAC	58	796	4
avgbs_35163	avgbs_cluster_11578	T/C	46	avgbs_cluster_11578.1	TGCAGCAGTGTTTCTGCCAAGTAATCTGCGATCGCTCCTTCTCTRYCGTGCTGTATGGCAGTAC	58	796	4
avgbs_35199	avgbs_cluster_11587	A/G	58	avgbs_cluster_11587.1	TGCAGCAGTTAACTGACCCACACGAGCTGCTATACTGAACCTGGAAGCTAGGCGATCRCGCGGA	220	520	12
avgbs_35198	avgbs_cluster_11587	G/A	58	avgbs_cluster_11587.1	TGCAGCAGTTAACTGACCCACACGAGCTGCTATACTGAACCTGGAAGCTAGGCGATCRCGCGGA	220	520	12
avgbs_218137	avgbs_cluster_11597	A/G	11	avgbs_cluster_11597.1	TGCAGCAGTTRTAGAAGAATACAGTGTCAGTTTGGCATACGATCGTACCCGAGATCGGAAGAGC	66	728	10
avgbs_35234	avgbs_cluster_11597	A/G	11	avgbs_cluster_11597.1	TGCAGCAGTTRTAGAAGAATACAGTGTCAGTTTGGCATACGATCGTACCCGAGATCGGAAGAGC	66	728	10
avgbs_35294	avgbs_cluster_11615	C/T	54	avgbs_cluster_11615.1	TGCAGCAGTTGATCTGCTGAAAGAGCGTGGGGCTGAGATCAGTCAAATAAGAAYTGWGAGTTCG	109	617	8
avgbs_35295	avgbs_cluster_11615	A/T	57	avgbs_cluster_11615.1	TGCAGCAGTTGATCTGCTGAAAGAGCGTGGGGCTGAGATCAGTCAAATAAGAAYTGWGAGTTCG	109	617	8
avgbs_35311	avgbs_cluster_11620	C/T	6	avgbs_cluster_11620.1	TGCAGYAGTTGGCGAGGTTATCGGATCCACCAAAMCATGAATCGATTTAGTACCTGTTCGGCTG	61	688	1
avgbs_35312	avgbs_cluster_11620	C/A	35	avgbs_cluster_11620.1	TGCAGYAGTTGGCGAGGTTATCGGATCCACCAAAMCATGAATCGATTTAGTACCTGTTCGGCTG	61	688	1
avgbs_583965	avgbs_cluster_11620	G/T	14	avgbs_cluster_11620.1	TGCAGYAGTTGGCGAGGTTATCGGATCCACCAAAMCATGAATCGATTTAGTACCTGTTCGGCTG	61	688	1
avgbs_213871	avgbs_cluster_11624	A/C	12	avgbs_cluster_11624.1	TGCAGCAGTTTMCGCCGCCTTCCTATCGTGCCAGCCGAGATCGGAAGAGCGGTTCAGCAGGAAT	88	716	13
avgbs_256726	avgbs_cluster_11624	G/T	53	avgbs_cluster_11624.1	TGCAGCAGTTTMCGCCGCCTTCCTATCGTGCCAGCCGAGATCGGAAGAGCGGTTCAGCAGGAAT	88	716	13
avgbs_35327	avgbs_cluster_11624	A/C	12	avgbs_cluster_11624.1	TGCAGCAGTTTMCGCCGCCTTCCTATCGTGCCAGCCGAGATCGGAAGAGCGGTTCAGCAGGAAT	88	716	13
avgbs_35367	avgbs_cluster_11638	A/G	40	avgbs_cluster_11638.1	TGCAGCAGTTTTGGTAAATAATTATGGACAGATTAATGARAGCTATGGCCGAGATCGGAAGAGC	574	210	10
avgbs_35366	avgbs_cluster_11638	A/G	40	avgbs_cluster_11638.1	TGCAGCAGTTTTGGTAAATAATTATGGACAGATTAATGARAGCTATGGCCGAGATCGGAAGAGC	574	210	10
avgbs_35401	avgbs_cluster_11648	C/A	36	avgbs_cluster_11648.1	TGCAGTATAACATCTCATTGTTGCATTAATGATTAMTCTGGTCACTGGTGTTTATGTTATGTCA	109	621	10
avgbs_110249	avgbs_cluster_11648	A/C	36	avgbs_cluster_11648.1	TGCAGTATAACATCTCATTGTTGCATTAATGATTAMTCTGGTCACTGGTGTTTATGTTATGTCA	109	621	10
avgbs_35400	avgbs_cluster_11648	C/T	6	avgbs_cluster_11648.1	TGCAGTATAACATCTCATTGTTGCATTAATGATTAMTCTGGTCACTGGTGTTTATGTTATGTCA	109	621	10
avgbs_35409	avgbs_cluster_11651	C/G	57	avgbs_cluster_11651.1	TGCAGCATAACCACTTCATGTTTCAGTTGTTTTCAGGCACGTACACGGTACACACGSATCAATC	324	453	21
avgbs_35408	avgbs_cluster_11651	G/C	57	avgbs_cluster_11651.1	TGCAGCATAACCACTTCATGTTTCAGTTGTTTTCAGGCACGTACACGGTACACACGSATCAATC	324	453	21
avgbs_203035	avgbs_cluster_11658	A/C	36	avgbs_cluster_11658.1	TGCAGCATAAGCAAGCTTTCAGCTGAATGACAATTMTGGSAACACGACCGAGATCGGAAGAGCG	390	420	15
avgbs_35436	avgbs_cluster_11658	C/G	40	avgbs_cluster_11658.1	TGCAGCATAAGCAAGCTTTCAGCTGAATGACAATTMTGGSAACACGACCGAGATCGGAAGAGCG	390	420	15
avgbs_218148	avgbs_cluster_11662	A/G	59	avgbs_cluster_11662.1	TGCAGCATAAGTTCCAGTATACTTGATTTCTTCAGCAATTTTCTGACAATTCCAAATGRAAARC	86	656	8
avgbs_35450	avgbs_cluster_11662	A/G	59	avgbs_cluster_11662.1	TGCAGCATAAGTTCCAGTATACTTGATTTCTTCAGCAATTTTCTGACAATTCCAAATGRAAARC	86	656	8
avgbs_35451	avgbs_cluster_11662	A/G	63	avgbs_cluster_11662.1	TGCAGCATAAGTTCCAGTATACTTGATTTCTTCAGCAATTTTCTGACAATTCCAAATGRAAARC	86	656	8
avgbs_213873	avgbs_cluster_11663	A/G	35	avgbs_cluster_11663.1	TGCAGCATAATCCGTGTTCTTCAGCAGCGGGAGCRGGACCTGGGGCTGAGGATGACGAGGTGTC	391	388	14
avgbs_256744	avgbs_cluster_11663	G/T	61	avgbs_cluster_11663.1	TGCAGCATAATCCGTGTTCTTCAGCAGCGGGAGCRGGACCTGGGGCTGAGGATGACGAGGTGTC	391	388	14
avgbs_35459	avgbs_cluster_11663	A/G	35	avgbs_cluster_11663.1	TGCAGCATAATCCGTGTTCTTCAGCAGCGGGAGCRGGACCTGGGGCTGAGGATGACGAGGTGTC	391	388	14
avgbs_213875	avgbs_cluster_11675	C/T	35	avgbs_cluster_11675.1	TGCAGCATACATGACAARACGGGCTCAGTGTGAAYGCGTAGAAAACGAGGACCCGAGATCGGAA	174	667	11
avgbs_35506	avgbs_cluster_11675	A/G	18	avgbs_cluster_11675.1	TGCAGCATACATGACAARACGGGCTCAGTGTGAAYGCGTAGAAAACGAGGACCCGAGATCGGAA	174	667	11
avgbs_35554	avgbs_cluster_11691	A/G	52	avgbs_cluster_11691.1	TGCAGCATACGCATTCCTGCGTGCGACCTCTGGTTTGAACTAGYCCYGTACRTGCAAACCGCGG	293	438	4
avgbs_35552	avgbs_cluster_11691	C/T	44	avgbs_cluster_11691.1	TGCAGCATACGCATTCCTGCGTGCGACCTCTGGTTTGAACTAGYCCYGTACRTGCAAACCGCGG	293	438	4
avgbs_35553	avgbs_cluster_11691	T/C	47	avgbs_cluster_11691.1	TGCAGCATACGCATTCCTGCGTGCGACCTCTGGTTTGAACTAGYCCYGTACRTGCAAACCGCGG	293	438	4
avgbs_35555	avgbs_cluster_11691	C/T	47	avgbs_cluster_11691.1	TGCAGCATACGCATTCCTGCGTGCGACCTCTGGTTTGAACTAGYCCYGTACRTGCAAACCGCGG	293	438	4
avgbs_229794	avgbs_cluster_11692	A/C	54	avgbs_cluster_11692.1	TGCAGCATACGCCCTCCTCCACTGCTGAAGGTTAAGAAAAGTTGATGCTCTGTMTTTTTTCTCC	734	59	4
avgbs_35557	avgbs_cluster_11692	A/C	54	avgbs_cluster_11692.1	TGCAGCATACGCCCTCCTCCACTGCTGAAGGTTAAGAAAAGTTGATGCTCTGTMTTTTTTCTCC	734	59	4
avgbs_35580	avgbs_cluster_11701	A/C	15	avgbs_cluster_11701.1	TGCAGCATACTTGGMACGGACACTRGGAGCAACCTTGACTGCTATAYCCAGAAGAACTTCGCTA	313	495	17
avgbs_416636	avgbs_cluster_11701	A/G	25	avgbs_cluster_11701.1	TGCAGCATACTTGGMACGGACACTRGGAGCAACCTTGACTGCTATAYCCAGAAGAACTTCGCTA	313	495	17
avgbs_35601	avgbs_cluster_11709	G/A	32	avgbs_cluster_11709.1	TGCAGCATAGAGAGCGTGTATTCATCACAAGRTAGATGACCTAGCAAGAGGACTGAGGAATAAA	111	614	2
avgbs_35602	avgbs_cluster_11709	A/G	32	avgbs_cluster_11709.1	TGCAGCATAGAGAGCGTGTATTCATCACAAGRTAGATGACCTAGCAAGAGGACTGAGGAATAAA	111	614	2
avgbs_35605	avgbs_cluster_11711	C/T	43	avgbs_cluster_11711.1	TGCAGCATAGAGCGTGGGCTTCCAGGGCGCAATGTACGCCCAYGCCGATGCTTCCAAGACGATG	272	464	10
avgbs_213877	avgbs_cluster_11711	C/T	43	avgbs_cluster_11711.1	TGCAGCATAGAGCGTGGGCTTCCAGGGCGCAATGTACGCCCAYGCCGATGCTTCCAAGACGATG	272	464	10
avgbs_553335	avgbs_cluster_11711	A/G	17	avgbs_cluster_11711.1	TGCAGCATAGAGCGTGGGCTTCCAGGGCGCAATGTACGCCCAYGCCGATGCTTCCAAGACGATG	272	464	10
avgbs_568068	avgbs_cluster_11719	G/T	50	avgbs_cluster_11719.1	TGCAGCATRGCCAGATGCAATGGAGGCCAGTCCGAGATCGGAAGAGCGGTTCAGCAGGAATGCC	699	110	14
avgbs_35623	avgbs_cluster_11719	A/G	9	avgbs_cluster_11719.1	TGCAGCATRGCCAGATGCAATGGAGGCCAGTCCGAGATCGGAAGAGCGGTTCAGCAGGAATGCC	699	110	14
avgbs_468300	avgbs_cluster_11719	G/T	50	avgbs_cluster_11719.1	TGCAGCATRGCCAGATGCAATGGAGGCCAGTCCGAGATCGGAAGAGCGGTTCAGCAGGAATGCC	699	110	14
avgbs_35647	avgbs_cluster_11726	A/G	20	avgbs_cluster_11726.1	TGCAGCATAGGAATTAATTRWCGCTCTTGGTCCAATTACATGGAACTTTCCTTTCACAGCGCAT	500	266	7
avgbs_35648	avgbs_cluster_11726	T/A	21	avgbs_cluster_11726.1	TGCAGCATAGGAATTAATTRWCGCTCTTGGTCCAATTACATGGAACTTTCCTTTCACAGCGCAT	500	266	7
avgbs_218157	avgbs_cluster_11741	A/T	30	avgbs_cluster_11741.1	TGCAGCATATAATCATGTGCTAATACAGTWGTGTATTGGAATTCGAAAGATGTCAATGCTAACT	701	144	22
avgbs_35692	avgbs_cluster_11741	A/T	30	avgbs_cluster_11741.1	TGCAGCATATAATCATGTGCTAATACAGTWGTGTATTGGAATTCGAAAGATGTCAATGCTAACT	701	144	22
avgbs_35694	avgbs_cluster_11742	G/C	61	avgbs_cluster_11742.1	TGCAGCATATACCGCTGTATCTATCTGCATGCCCGTGGCAACCTAGACACACACGAGACTSWCC	111	717	6
avgbs_35695	avgbs_cluster_11742	T/A	62	avgbs_cluster_11742.1	TGCAGCATATACCGCTGTATCTATCTGCATGCCCGTGGCAACCTAGACACACACGAGACTSWCC	111	717	6
avgbs_35696	avgbs_cluster_11742	C/G	61	avgbs_cluster_11742.1	TGCAGCATATACCGCTGTATCTATCTGCATGCCCGTGGCAACCTAGACACACACGAGACTSWCC	111	717	6
avgbs_312359	avgbs_cluster_11742	A/C	34	avgbs_cluster_11742.1	TGCAGCATATACCGCTGTATCTATCTGCATGCCCGTGGCAACCTAGACACACACGAGACTSWCC	111	717	6
avgbs_35697	avgbs_cluster_11742	A/T	62	avgbs_cluster_11742.1	TGCAGCATATACCGCTGTATCTATCTGCATGCCCGTGGCAACCTAGACACACACGAGACTSWCC	111	717	6
avgbs_256775	avgbs_cluster_11756	C/T	20	avgbs_cluster_11756.1	TGCAGCATATCTATGTCAGCCCCGCTTAAAAGAACAGAGCATGCATCTTTTGTCTATTTAAAMT	147	624	5
avgbs_35738	avgbs_cluster_11756	A/C	63	avgbs_cluster_11756.1	TGCAGCATATCTATGTCAGCCCCGCTTAAAAGAACAGAGCATGCATCTTTTGTCTATTTAAAMT	147	624	5
avgbs_200242	avgbs_cluster_11760	G/T	16	avgbs_cluster_11760.1	TGCAGCATATGAACAKGARATCTTCTCCTGGGCCACCCTGATCTCGCACATACAGAGTGAATCT	97	737	5
avgbs_35745	avgbs_cluster_11760	A/G	19	avgbs_cluster_11760.1	TGCAGCATATGAACAKGARATCTTCTCCTGGGCCACCCTGATCTCGCACATACAGAGTGAATCT	97	737	5
avgbs_35744	avgbs_cluster_11760	G/T	16	avgbs_cluster_11760.1	TGCAGCATATGAACAKGARATCTTCTCCTGGGCCACCCTGATCTCGCACATACAGAGTGAATCT	97	737	5
avgbs_218163	avgbs_cluster_11774	C/T	58	avgbs_cluster_11774.1	TGCAGCATATTTACTCTCTCYGTCGCATTAAATAAGTGTACGTCTAATAATTTTCTTYAGTCAA	383	324	20
avgbs_35793	avgbs_cluster_11774	C/T	21	avgbs_cluster_11774.1	TGCAGCATATTTACTCTCTCYGTCGCATTAAATAAGTGTACGTCTAATAATTTTCTTYAGTCAA	383	324	20
avgbs_218164	avgbs_cluster_11783	T/C	33	avgbs_cluster_11783.1	TGCAGCATCAACGACACGTTTGCTGGTGAGAGYTGGATTAATATTTCGGTTCACGATGAGTGCT	190	630	34
avgbs_35827	avgbs_cluster_11783	G/C	33	avgbs_cluster_11783.1	TGCAGCATCAACGACACGTTTGCTGGTGAGAGYTGGATTAATATTTCGGTTCACGATGAGTGCT	190	630	34
avgbs_35841	avgbs_cluster_11787	A/G	22	avgbs_cluster_11787.1	TGCAGCATCAAGGTCACCGTCRCAACCCTGCCGAGATCGGAAGAGCGGTTCAGCAGGAATGCCG	499	220	9
avgbs_467026	avgbs_cluster_11787	G/T	49	avgbs_cluster_11787.1	TGCAGCATCAAGGTCACCGTCRCAACCCTGCCGAGATCGGAAGAGCGGTTCAGCAGGAATGCCG	499	220	9
avgbs_312364	avgbs_cluster_11787	G/T	49	avgbs_cluster_11787.1	TGCAGCATCAAGGTCACCGTCRCAACCCTGCCGAGATCGGAAGAGCGGTTCAGCAGGAATGCCG	499	220	9
avgbs_35923	avgbs_cluster_11812	G/T	12	avgbs_cluster_11812.1	TGCAGCATCGCKCTTTTCTTCACTCAAGTAYTCTTCAAGTAACATAGTATTCTCACAGCCACCA	489	279	11
avgbs_36580	avgbs_cluster_11812	C/T	31	avgbs_cluster_11812.1	TGCAGCATCGCKCTTTTCTTCACTCAAGTAYTCTTCAAGTAACATAGTATTCTCACAGCCACCA	489	279	11
avgbs_36579	avgbs_cluster_11812	G/T	12	avgbs_cluster_11812.1	TGCAGCATCGCKCTTTTCTTCACTCAAGTAYTCTTCAAGTAACATAGTATTCTCACAGCCACCA	489	279	11
avgbs_35922	avgbs_cluster_11812	A/G	10	avgbs_cluster_11812.1	TGCAGCATCGCKCTTTTCTTCACTCAAGTAYTCTTCAAGTAACATAGTATTCTCACAGCCACCA	489	279	11
avgbs_36040	avgbs_cluster_11850	C/T	12	avgbs_cluster_11850.1	TGCAGCATCAGYGGCCCGAAGCCGCCGAAGAGGTCTCCACTGGGGAACTCGCCGCCCCCCACGA	712	128	8
avgbs_218170	avgbs_cluster_11850	C/T	12	avgbs_cluster_11850.1	TGCAGCATCAGYGGCCCGAAGCCGCCGAAGAGGTCTCCACTGGGGAACTCGCCGCCCCCCACGA	712	128	8
avgbs_297386	avgbs_cluster_11850	G/T	34	avgbs_cluster_11850.1	TGCAGCATCAGYGGCCCGAAGCCGCCGAAGAGGTCTCCACTGGGGAACTCGCCGCCCCCCACGA	712	128	8
avgbs_3227	avgbs_cluster_1187	G/C	56	avgbs_cluster_1187.1	TGCAGAACCCGACCAGCTGCACTATGTTCTCRTGCTTGAGCACCATGACGTTCTGSACCTCCTT	705	54	1
avgbs_3226	avgbs_cluster_1187	A/G	32	avgbs_cluster_1187.1	TGCAGAACCCGACCAGCTGCACTATGTTCTCRTGCTTGAGCACCATGACGTTCTGSACCTCCTT	705	54	1
avgbs_36146	avgbs_cluster_11883	C/T	20	avgbs_cluster_11883.1	TGCAGCATCATTGTCAGTCYCAGTAGTAGGAACCCCGAGATCGGAAGAGCGGTTCAGCAGGAAT	120	706	10
avgbs_467248	avgbs_cluster_11883	G/T	53	avgbs_cluster_11883.1	TGCAGCATCATTGTCAGTCYCAGTAGTAGGAACCCCGAGATCGGAAGAGCGGTTCAGCAGGAAT	120	706	10
avgbs_200340	avgbs_cluster_119	A/G	57	avgbs_cluster_119.1	TGCAGCCTTTCGGTAGCACTACGATGGTGTAGAACGCGGCTGTGTGCATCTTAGCTRTGCAGAG	709	65	10
avgbs_6K_48174	avgbs_cluster_119	A/G	57	avgbs_cluster_119.1	TGCAGCCTTTCGGTAGCACTACGATGGTGTAGAACGCGGCTGTGTGCATCTTAGCTRTGCAGAG	709	65	10
avgbs_3247	avgbs_cluster_1193	C/G	20	avgbs_cluster_1193.1	TGCAGAACCCTGGAGCCATCTACGGATCAKTCCTTGATCTTCTAGGCCGYCGCCGAGATCGGAA	375	418	13
avgbs_429870	avgbs_cluster_1193	C/T	50	avgbs_cluster_1193.1	TGCAGAACCCTGGAGCCATCTACGGATCAKTCCTTGATCTTCTAGGCCGYCGCCGAGATCGGAA	375	418	13
avgbs_424005	avgbs_cluster_1193	G/T	30	avgbs_cluster_1193.1	TGCAGAACCCTGGAGCCATCTACGGATCAKTCCTTGATCTTCTAGGCCGYCGCCGAGATCGGAA	375	418	13
avgbs_36297	avgbs_cluster_11942	A/G	63	avgbs_cluster_11942.1	TGCAGCATCCCTCCTTGACCACAACAGCGCTACTCTACTCCGTGYGCAGCCCCAGACCCCAGRT	292	453	16
avgbs_236278	avgbs_cluster_11942	C/T	45	avgbs_cluster_11942.1	TGCAGCATCCCTCCTTGACCACAACAGCGCTACTCTACTCCGTGYGCAGCCCCAGACCCCAGRT	292	453	16
avgbs_256858	avgbs_cluster_11942	C/T	41	avgbs_cluster_11942.1	TGCAGCATCCCTCCTTGACCACAACAGCGCTACTCTACTCCGTGYGCAGCCCCAGACCCCAGRT	292	453	16
avgbs_36336	avgbs_cluster_11957	A/G	54	avgbs_cluster_11957.1	TGCAGCATCCGTCSGACGACGCGTCSACGTCCGCGGCGTCGACCTCCACCACCRCGCCCACCTC	179	604	7
avgbs_36334	avgbs_cluster_11957	C/G	14	avgbs_cluster_11957.1	TGCAGCATCCGTCSGACGACGCGTCSACGTCCGCGGCGTCGACCTCCACCACCRCGCCCACCTC	179	604	7
avgbs_36335	avgbs_cluster_11957	G/C	26	avgbs_cluster_11957.1	TGCAGCATCCGTCSGACGACGCGTCSACGTCCGCGGCGTCGACCTCCACCACCRCGCCCACCTC	179	604	7
avgbs_281224	avgbs_cluster_11959	A/G	64	avgbs_cluster_11959.1	TGCAGCRTCCGTGGGGTCAAAATGGAGCTTGGTGGCGAGCTTTGGGACGAGGAGTAGCTCCGAG	216	578	20
avgbs_36342	avgbs_cluster_11959	A/G	7	avgbs_cluster_11959.1	TGCAGCRTCCGTGGGGTCAAAATGGAGCTTGGTGGCGAGCTTTGGGACGAGGAGTAGCTCCGAG	216	578	20
avgbs_202778	avgbs_cluster_1196	C/G	19	avgbs_cluster_1196.1	TGCAGMACCCTTTTTTTGSGTCTCGTTGGCCAGGTTTGCTCTGCCACCCCGTTACCGAGATCGG	74	734	8
avgbs_3257	avgbs_cluster_1196	C/G	19	avgbs_cluster_1196.1	TGCAGMACCCTTTTTTTGSGTCTCGTTGGCCAGGTTTGCTCTGCCACCCCGTTACCGAGATCGG	74	734	8
avgbs_3256	avgbs_cluster_1196	A/C	6	avgbs_cluster_1196.1	TGCAGMACCCTTTTTTTGSGTCTCGTTGGCCAGGTTTGCTCTGCCACCCCGTTACCGAGATCGG	74	734	8
avgbs_424006	avgbs_cluster_1196	A/C	6	avgbs_cluster_1196.1	TGCAGMACCCTTTTTTTGSGTCTCGTTGGCCAGGTTTGCTCTGCCACCCCGTTACCGAGATCGG	74	734	8
avgbs_428053	avgbs_cluster_11960	C/T	45	avgbs_cluster_11960.1	TGCAGCATCCTAGGCTACGTAGTAGTAGTTGCARTTAAATCCATKTACGGATGCCGCCAACACA	63	705	4
avgbs_36348	avgbs_cluster_11960	G/T	45	avgbs_cluster_11960.1	TGCAGCATCCTAGGCTACGTAGTAGTAGTTGCARTTAAATCCATKTACGGATGCCGCCAACACA	63	705	4
avgbs_36347	avgbs_cluster_11960	A/G	34	avgbs_cluster_11960.1	TGCAGCATCCTAGGCTACGTAGTAGTAGTTGCARTTAAATCCATKTACGGATGCCGCCAACACA	63	705	4
avgbs_213889	avgbs_cluster_11960	C/G	45	avgbs_cluster_11960.1	TGCAGCATCCTAGGCTACGTAGTAGTAGTTGCARTTAAATCCATKTACGGATGCCGCCAACACA	63	705	4
avgbs_36571	avgbs_cluster_12017	G/T	18	avgbs_cluster_12017.1	TGCAGCATCGCCTTCTCKGACAAAACGCCTCTCCTCCCAACARCCTGTCCTTGACGAGAGGACA	119	650	6
avgbs_36572	avgbs_cluster_12017	A/G	43	avgbs_cluster_12017.1	TGCAGCATCGCCTTCTCKGACAAAACGCCTCTCCTCCCAACARCCTGTCCTTGACGAGAGGACA	119	650	6
avgbs_229820	avgbs_cluster_12045	C/T	14	avgbs_cluster_12045.1	TGCAGCATCGCGTYCGACTCCGTCTTATCACCGTAGATCTTCAGATCCCACTG	682	50	2
avgbs_36680	avgbs_cluster_12045	C/T	14	avgbs_cluster_12045.1	TGCAGCATCGCGTYCGACTCCGTCTTATCACCGTAGATCTTCAGATCCCACTG	682	50	2
avgbs_213897	avgbs_cluster_12068	C/T	9	avgbs_cluster_12068.1	TGCAGCATYGGATGCAACAATCCGCTGGTACTTCTTGAAGACGTCCAAACTTGAAACAGTCAGC	634	175	12
avgbs_36781	avgbs_cluster_12068	C/T	9	avgbs_cluster_12068.1	TGCAGCATYGGATGCAACAATCCGCTGGTACTTCTTGAAGACGTCCAAACTTGAAACAGTCAGC	634	175	12
avgbs_36785	avgbs_cluster_12070	A/G	7	avgbs_cluster_12070.1	TGCAGCGTCGGCAGCACAACYTACCCACCCGCGAGCTGGAACTTCACCTCCACCATGGCGCAGC	150	580	14
avgbs_200423	avgbs_cluster_12070	C/T	21	avgbs_cluster_12070.1	TGCAGCGTCGGCAGCACAACYTACCCACCCGCGAGCTGGAACTTCACCTCCACCATGGCGCAGC	150	580	14
avgbs_36786	avgbs_cluster_12070	C/T	21	avgbs_cluster_12070.1	TGCAGCGTCGGCAGCACAACYTACCCACCCGCGAGCTGGAACTTCACCTCCACCATGGCGCAGC	150	580	14
avgbs_467586	avgbs_cluster_12081	G/T	57	avgbs_cluster_12081.1	TGCAGCATCGTAGTTTAGAGCAAGGACAAATMGTAGGSCCGAGATCGGAAGAGCGGTTCAGCAG	262	519	11
avgbs_36826	avgbs_cluster_12081	A/C	32	avgbs_cluster_12081.1	TGCAGCATCGTAGTTTAGAGCAAGGACAAATMGTAGGSCCGAGATCGGAAGAGCGGTTCAGCAG	262	519	11
avgbs_568286	avgbs_cluster_12081	G/T	57	avgbs_cluster_12081.1	TGCAGCATCGTAGTTTAGAGCAAGGACAAATMGTAGGSCCGAGATCGGAAGAGCGGTTCAGCAG	262	519	11
avgbs_36827	avgbs_cluster_12081	G/C	38	avgbs_cluster_12081.1	TGCAGCATCGTAGTTTAGAGCAAGGACAAATMGTAGGSCCGAGATCGGAAGAGCGGTTCAGCAG	262	519	11
avgbs_36884	avgbs_cluster_12102	A/G	51	avgbs_cluster_12102.1	TGCAGCATCGTGTCCACATCTCCCCACGGACGAGCTCCTGGTCATCCATTRCTTCCGAGATCGG	45	714	4
avgbs_36882	avgbs_cluster_12102	G/A	51	avgbs_cluster_12102.1	TGCAGCATCGTGTCCACATCTCCCCACGGACGAGCTCCTGGTCATCCATTRCTTCCGAGATCGG	45	714	4
avgbs_37016	avgbs_cluster_12143	A/G	45	avgbs_cluster_12143.1	TGCAGCATCTCGTATAACCAGCTTAAGAAGAAAACAAGCAGATTRGCACTAAGCAGCCTAATTT	192	550	17
avgbs_37015	avgbs_cluster_12143	G/A	45	avgbs_cluster_12143.1	TGCAGCATCTCGTATAACCAGCTTAAGAAGAAAACAAGCAGATTRGCACTAAGCAGCCTAATTT	192	550	17
avgbs_203093	avgbs_cluster_12144	C/G	19	avgbs_cluster_12144.1	TGCAGCATCTCGTATCGTSAAGATGTGGTGTGTCTGACGTGGCGTGGTCGGGGACTCGTGTCCT	207	522	6
avgbs_37017	avgbs_cluster_12144	C/G	19	avgbs_cluster_12144.1	TGCAGCATCTCGTATCGTSAAGATGTGGTGTGTCTGACGTGGCGTGGTCGGGGACTCGTGTCCT	207	522	6
avgbs_37065	avgbs_cluster_12158	C/T	13	avgbs_cluster_12158.1	TGCAGCATCTCTYTCATAGGCGTTATCGAATGCGGCAGGTTTTTGTGCGCATCATCCAAGCTTG	91	678	4
avgbs_256971	avgbs_cluster_12158	G/T	40	avgbs_cluster_12158.1	TGCAGCATCTCTYTCATAGGCGTTATCGAATGCGGCAGGTTTTTGTGCGCATCATCCAAGCTTG	91	678	4
avgbs_203095	avgbs_cluster_12158	C/T	13	avgbs_cluster_12158.1	TGCAGCATCTCTYTCATAGGCGTTATCGAATGCGGCAGGTTTTTGTGCGCATCATCCAAGCTTG	91	678	4
avgbs_37067	avgbs_cluster_12159	G/A	17	avgbs_cluster_12159.1	TGCAGCATCTCTGSAARAATCTCTGTCGAGCAGGGCGCTCCGATGGATGAGCCTCGGCATGCTC	685	116	7
avgbs_37066	avgbs_cluster_12159	C/G	14	avgbs_cluster_12159.1	TGCAGCATCTCTGSAARAATCTCTGTCGAGCAGGGCGCTCCGATGGATGAGCCTCGGCATGCTC	685	116	7
avgbs_229835	avgbs_cluster_12159	C/G	14	avgbs_cluster_12159.1	TGCAGCATCTCTGSAARAATCTCTGTCGAGCAGGGCGCTCCGATGGATGAGCCTCGGCATGCTC	685	116	7
avgbs_63972	avgbs_cluster_12168	C/T	55	avgbs_cluster_12168.1	TGCAGCRTCTGCCCAGCTGCTGAYGGTATGCTCTTCAGGTTATCCTTGGCGAGCTTGTACTTGG	81	657	9
avgbs_37113	avgbs_cluster_12168	A/G	7	avgbs_cluster_12168.1	TGCAGCRTCTGCCCAGCTGCTGAYGGTATGCTCTTCAGGTTATCCTTGGCGAGCTTGTACTTGG	81	657	9
avgbs_37139	avgbs_cluster_12175	A/C	55	avgbs_cluster_12175.1	TGCAGCATCTTAGCTACTTAATCACTCGAACAGGGTACAGTAACACGCATAACTMTAGACAGAG	47	718	6
avgbs_37138	avgbs_cluster_12175	C/A	55	avgbs_cluster_12175.1	TGCAGCATCTTAGCTACTTAATCACTCGAACAGGGTACAGTAACACGCATAACTMTAGACAGAG	47	718	6
avgbs_290392	avgbs_cluster_12181	C/T	42	avgbs_cluster_12181.1	TGCAGCATCTTGCCAACCCACTCTTCTGCTTTCATATTTTGTCATAATTACAGCYGTAAGACCA	142	668	15
avgbs_37156	avgbs_cluster_12181	C/T	55	avgbs_cluster_12181.1	TGCAGCATCTTGCCAACCCACTCTTCTGCTTTCATATTTTGTCATAATTACAGCYGTAAGACCA	142	668	15
avgbs_37178	avgbs_cluster_12189	A/C	29	avgbs_cluster_12189.1	TGCAGCATGAAAGCTCACTTTCGAGAGGMTCCAAGGAYCAAGCCCAGCAGTCATCTTGCTAATG	77	694	15
avgbs_37179	avgbs_cluster_12189	C/T	38	avgbs_cluster_12189.1	TGCAGCATGAAAGCTCACTTTCGAGAGGMTCCAAGGAYCAAGCCCAGCAGTCATCTTGCTAATG	77	694	15
avgbs_568365	avgbs_cluster_12189	G/T	42	avgbs_cluster_12189.1	TGCAGCATGAAAGCTCACTTTCGAGAGGMTCCAAGGAYCAAGCCCAGCAGTCATCTTGCTAATG	77	694	15
avgbs_37232	avgbs_cluster_12206	A/G	30	avgbs_cluster_12206.1	TGCAGCATGAYGCGMGGGCACTGAACCAGRTAGTTTCGGTCCTGGGCCACGGCGAAGACGCCTG	214	581	12
avgbs_37230	avgbs_cluster_12206	C/T	11	avgbs_cluster_12206.1	TGCAGCATGAYGCGMGGGCACTGAACCAGRTAGTTTCGGTCCTGGGCCACGGCGAAGACGCCTG	214	581	12
avgbs_37231	avgbs_cluster_12206	A/C	15	avgbs_cluster_12206.1	TGCAGCATGAYGCGMGGGCACTGAACCAGRTAGTTTCGGTCCTGGGCCACGGCGAAGACGCCTG	214	581	12
avgbs_343603	avgbs_cluster_12206	G/T	40	avgbs_cluster_12206.1	TGCAGCATGAYGCGMGGGCACTGAACCAGRTAGTTTCGGTCCTGGGCCACGGCGAAGACGCCTG	214	581	12
avgbs_37234	avgbs_cluster_12207	A/G	45	avgbs_cluster_12207.1	TGCAGCATGACGGCAACAGCAAGCGACTATCCCGCCGCCTCRCTRATCCAGCCATGTCCACCTG	86	711	13
avgbs_416690	avgbs_cluster_12207	A/C	62	avgbs_cluster_12207.1	TGCAGCATGACGGCAACAGCAAGCGACTATCCCGCCGCCTCRCTRATCCAGCCATGTCCACCTG	86	711	13
avgbs_280321	avgbs_cluster_12215	C/G	60	avgbs_cluster_12215.1	TGCAGYATGACTCTCTTCAACCCCACAGCCCGTTCCATGACAAGCCTTATATAGTTGGTGACCA	618	99	8
avgbs_37256	avgbs_cluster_12215	C/T	6	avgbs_cluster_12215.1	TGCAGYATGACTCTCTTCAACCCCACAGCCCGTTCCATGACAAGCCTTATATAGTTGGTGACCA	618	99	8
avgbs_37264	avgbs_cluster_12218	C/G	59	avgbs_cluster_12218.1	TGCAGCATGAGAAGAACTCCGAGTAGAGAAGATGTACGACGTACCTTGTTGCTGCGCCSAGACG	119	694	7
avgbs_37263	avgbs_cluster_12218	G/C	59	avgbs_cluster_12218.1	TGCAGCATGAGAAGAACTCCGAGTAGAGAAGATGTACGACGTACCTTGTTGCTGCGCCSAGACG	119	694	7
avgbs_213908	avgbs_cluster_12261	G/T	19	avgbs_cluster_12261.1	TGCAGCATGCAGACGAACKCTGACAGAGAAACGGCCAAAAAATAGCCAGCTTCCTTTGTCGATT	269	513	11
avgbs_37416	avgbs_cluster_12261	G/T	19	avgbs_cluster_12261.1	TGCAGCATGCAGACGAACKCTGACAGAGAAACGGCCAAAAAATAGCCAGCTTCCTTTGTCGATT	269	513	11
avgbs_37423	avgbs_cluster_12265	C/T	17	avgbs_cluster_12265.1	TGCAGCATGCAGCCTCYACATGTAGATGAACGCCGAGATCGGAAGAGCGGTTCAGCAGGAATGC	763	64	6
avgbs_568423	avgbs_cluster_12265	G/T	51	avgbs_cluster_12265.1	TGCAGCATGCAGCCTCYACATGTAGATGAACGCCGAGATCGGAAGAGCGGTTCAGCAGGAATGC	763	64	6
avgbs_391808	avgbs_cluster_12270	G/T	47	avgbs_cluster_12270.1	TGCAGCATGCATRGCAGCACGAGCCTTGCCGAGATCGGAAGAGCGGTTCAGCAGGAATGCCGAG	704	77	12
avgbs_37449	avgbs_cluster_12270	A/G	13	avgbs_cluster_12270.1	TGCAGCATGCATRGCAGCACGAGCCTTGCCGAGATCGGAAGAGCGGTTCAGCAGGAATGCCGAG	704	77	12
avgbs_200252	avgbs_cluster_12276	A/T	44	avgbs_cluster_12276.1	TGCAGCATGCATGGCGCTGGCACGCATGTGCAGCTCACTTCCAWGTAGACAAAGACGGCGAAGT	273	562	31
avgbs_305397	avgbs_cluster_12276	G/T	64	avgbs_cluster_12276.1	TGCAGCATGCATGGCGCTGGCACGCATGTGCAGCTCACTTCCAWGTAGACAAAGACGGCGAAGT	273	562	31
avgbs_37462	avgbs_cluster_12276	A/T	44	avgbs_cluster_12276.1	TGCAGCATGCATGGCGCTGGCACGCATGTGCAGCTCACTTCCAWGTAGACAAAGACGGCGAAGT	273	562	31
avgbs_257049	avgbs_cluster_12280	A/C	61	avgbs_cluster_12280.1	TGCAGCATGCCAAGGTGTTTGGCTCGGGCGCTTGCTCRGCGACCTGCTAGGAGTGGCTCCACTC	63	717	7
avgbs_37473	avgbs_cluster_12280	A/G	38	avgbs_cluster_12280.1	TGCAGCATGCCAAGGTGTTTGGCTCGGGCGCTTGCTCRGCGACCTGCTAGGAGTGGCTCCACTC	63	717	7
avgbs_318693	avgbs_cluster_12297	A/C	16	avgbs_cluster_12297.1	TGCAGCATGCSGCATCGCTCGACACAYGCGCGAAGAAACTCCGCGCTGAAATTTYCTCCCGCGC	99	652	6
avgbs_590403	avgbs_cluster_12297	A/C	31	avgbs_cluster_12297.1	TGCAGCATGCSGCATCGCTCGACACAYGCGCGAAGAAACTCCGCGCTGAAATTTYCTCCCGCGC	99	652	6
avgbs_416706	avgbs_cluster_12297	C/T	27	avgbs_cluster_12297.1	TGCAGCATGCSGCATCGCTCGACACAYGCGCGAAGAAACTCCGCGCTGAAATTTYCTCCCGCGC	99	652	6
avgbs_37525	avgbs_cluster_12297	C/G	11	avgbs_cluster_12297.1	TGCAGCATGCSGCATCGCTCGACACAYGCGCGAAGAAACTCCGCGCTGAAATTTYCTCCCGCGC	99	652	6
avgbs_37526	avgbs_cluster_12297	C/T	55	avgbs_cluster_12297.1	TGCAGCATGCSGCATCGCTCGACACAYGCGCGAAGAAACTCCGCGCTGAAATTTYCTCCCGCGC	99	652	6
avgbs_223948	avgbs_cluster_12304	A/C	7	avgbs_cluster_12304.1	TGCAGCMTGCCTGCCGCCGTCATGCCTCAAAACCACAACCCAAAACAAACCGACACAACCGAGA	756	66	11
avgbs_37544	avgbs_cluster_12304	A/C	7	avgbs_cluster_12304.1	TGCAGCMTGCCTGCCGCCGTCATGCCTCAAAACCACAACCCAAAACAAACCGACACAACCGAGA	756	66	11
avgbs_229858	avgbs_cluster_12305	C/T	10	avgbs_cluster_12305.1	TGCAGCATGYCTGTATTGCACTTTGAAGAAACCTCCCCCGCGGGCTGCACTTTGAAGAAACCTC	785	48	5
avgbs_37546	avgbs_cluster_12305	C/T	10	avgbs_cluster_12305.1	TGCAGCATGYCTGTATTGCACTTTGAAGAAACCTCCCCCGCGGGCTGCACTTTGAAGAAACCTC	785	48	5
avgbs_223950	avgbs_cluster_12315	A/G	7	avgbs_cluster_12315.1	TGCAGCRTGCGCGGCCGCTTGAGGGTGTTCACGGTGACCACATGAAGCTGGTCCGAGATCGGAA	83	726	12
avgbs_291551	avgbs_cluster_12315	G/T	26	avgbs_cluster_12315.1	TGCAGCRTGCGCGGCCGCTTGAGGGTGTTCACGGTGACCACATGAAGCTGGTCCGAGATCGGAA	83	726	12
avgbs_37573	avgbs_cluster_12315	A/G	7	avgbs_cluster_12315.1	TGCAGCRTGCGCGGCCGCTTGAGGGTGTTCACGGTGACCACATGAAGCTGGTCCGAGATCGGAA	83	726	12
avgbs_37590	avgbs_cluster_12321	C/T	62	avgbs_cluster_12321.1	TGCAGCATGCGTCGGCACAACGAGCACGACGGCGGCCCGTTCGTCGATCACCTGGTCACCCYGA	184	613	15
avgbs_37589	avgbs_cluster_12321	T/C	62	avgbs_cluster_12321.1	TGCAGCATGCGTCGGCACAACGAGCACGACGGCGGCCCGTTCGTCGATCACCTGGTCACCCYGA	184	613	15
avgbs_37592	avgbs_cluster_12322	C/A	43	avgbs_cluster_12322.1	TGCAGYATGCGTCTGTCAGAAAAACGCACCGAGTGTGCGTTTMCGATAGCCAGACTACCACAAA	61	783	2
avgbs_37591	avgbs_cluster_12322	C/T	6	avgbs_cluster_12322.1	TGCAGYATGCGTCTGTCAGAAAAACGCACCGAGTGTGCGTTTMCGATAGCCAGACTACCACAAA	61	783	2
avgbs_410728	avgbs_cluster_12322	G/T	34	avgbs_cluster_12322.1	TGCAGYATGCGTCTGTCAGAAAAACGCACCGAGTGTGCGTTTMCGATAGCCAGACTACCACAAA	61	783	2
avgbs_216367	avgbs_cluster_1233	A/G	40	avgbs_cluster_1233.1	TGCAGAACCTCACTGGGTATTTCACATCTTATGTTTACTRATGATTGTATCCTTTTTTCCAAGC	729	53	7
avgbs_3365	avgbs_cluster_1233	A/G	40	avgbs_cluster_1233.1	TGCAGAACCTCACTGGGTATTTCACATCTTATGTTTACTRATGATTGTATCCTTTTTTCCAAGC	729	53	7
avgbs_37632	avgbs_cluster_12330	A/G	58	avgbs_cluster_12330.1	TGCAGCATGCTGGAAAAAGYGACGACGCGCGCTGAAGACCAACTTCTTGAAAATTTCRTGCGCA	613	186	15
avgbs_37631	avgbs_cluster_12330	G/A	58	avgbs_cluster_12330.1	TGCAGCATGCTGGAAAAAGYGACGACGCGCGCTGAAGACCAACTTCTTGAAAATTTCRTGCGCA	613	186	15
avgbs_37630	avgbs_cluster_12330	C/T	20	avgbs_cluster_12330.1	TGCAGCATGCTGGAAAAAGYGACGACGCGCGCTGAAGACCAACTTCTTGAAAATTTCRTGCGCA	613	186	15
avgbs_203116	avgbs_cluster_12333	C/G	10	avgbs_cluster_12333.1	TGCAGCATGSTGTTGACTGGAGATATAGGGAGGCGAAGTCGCCGAGATCGGAAGAGCGGTTCAG	511	209	22
avgbs_37641	avgbs_cluster_12333	C/G	10	avgbs_cluster_12333.1	TGCAGCATGSTGTTGACTGGAGATATAGGGAGGCGAAGTCGCCGAGATCGGAAGAGCGGTTCAG	511	209	22
avgbs_285238	avgbs_cluster_12336	G/T	56	avgbs_cluster_12336.1	TGCAGCATGGAACTGGGATCTTCAGGCATCAAAYTTCCCGAGATCGGAAGAGCGGTTCAGCAGG	63	781	6
avgbs_37655	avgbs_cluster_12336	C/T	34	avgbs_cluster_12336.1	TGCAGCATGGAACTGGGATCTTCAGGCATCAAAYTTCCCGAGATCGGAAGAGCGGTTCAGCAGG	63	781	6
avgbs_37681	avgbs_cluster_12345	A/G	34	avgbs_cluster_12345.1	TGCAGCATGGAGAGCATGGCGGCCACGGTTKCCRCCATGAGCAGAATCAGGAATTTCTAGTAGT	538	207	22
avgbs_37680	avgbs_cluster_12345	G/T	31	avgbs_cluster_12345.1	TGCAGCATGGAGAGCATGGCGGCCACGGTTKCCRCCATGAGCAGAATCAGGAATTTCTAGTAGT	538	207	22
avgbs_218238	avgbs_cluster_12345	A/G	34	avgbs_cluster_12345.1	TGCAGCATGGAGAGCATGGCGGCCACGGTTKCCRCCATGAGCAGAATCAGGAATTTCTAGTAGT	538	207	22
avgbs_200255	avgbs_cluster_12351	A/G	58	avgbs_cluster_12351.1	TGCAGCATGGAGGYGATGGCGCGTCCTTAGTGGGGTGCTAAGCCTACGTGCTCATCGRCACCGA	495	228	8
avgbs_223951	avgbs_cluster_12351	C/T	14	avgbs_cluster_12351.1	TGCAGCATGGAGGYGATGGCGCGTCCTTAGTGGGGTGCTAAGCCTACGTGCTCATCGRCACCGA	495	228	8
avgbs_37692	avgbs_cluster_12351	C/T	14	avgbs_cluster_12351.1	TGCAGCATGGAGGYGATGGCGCGTCCTTAGTGGGGTGCTAAGCCTACGTGCTCATCGRCACCGA	495	228	8
avgbs_218239	avgbs_cluster_12353	C/T	22	avgbs_cluster_12353.1	TGCAGCATGGAGTACCTTCAGYAACCCTAGTCCCCTTTGGGATCATGAATGAGCAAGAGTTCTT	348	442	16
avgbs_37697	avgbs_cluster_12353	C/T	22	avgbs_cluster_12353.1	TGCAGCATGGAGTACCTTCAGYAACCCTAGTCCCCTTTGGGATCATGAATGAGCAAGAGTTCTT	348	442	16
avgbs_37698	avgbs_cluster_12353	A/G	41	avgbs_cluster_12353.1	TGCAGCATGGAGTACCTTCAGYAACCCTAGTCCCCTTTGGGATCATGAATGAGCAAGAGTTCTT	348	442	16
avgbs_257104	avgbs_cluster_12401	G/T	29	avgbs_cluster_12401.1	TGCAGCATGGCGGCAAGGACTCTACAKGTCCAATCGGGRTCTGTCCGAGATCGGAAGAGCGGTT	529	193	4
avgbs_37851	avgbs_cluster_12401	G/T	27	avgbs_cluster_12401.1	TGCAGCATGGCGGCAAGGACTCTACAKGTCCAATCGGGRTCTGTCCGAGATCGGAAGAGCGGTT	529	193	4
avgbs_37852	avgbs_cluster_12401	A/G	39	avgbs_cluster_12401.1	TGCAGCATGGCGGCAAGGACTCTACAKGTCCAATCGGGRTCTGTCCGAGATCGGAAGAGCGGTT	529	193	4
avgbs_37853	avgbs_cluster_12401	C/T	41	avgbs_cluster_12401.1	TGCAGCATGGCGGCAAGGACTCTACAKGTCCAATCGGGRTCTGTCCGAGATCGGAAGAGCGGTT	529	193	4
avgbs_229870	avgbs_cluster_12446	C/G	30	avgbs_cluster_12446.1	TGCAGCATGGGCTGCGACCCCGCCGCGGCSGATGGGTCGTCCTTGAGCCGCATGACGAGCGGCA	205	585	12
avgbs_37964	avgbs_cluster_12446	C/G	30	avgbs_cluster_12446.1	TGCAGCATGGGCTGCGACCCCGCCGCGGCSGATGGGTCGTCCTTGAGCCGCATGACGAGCGGCA	205	585	12
avgbs_223963	avgbs_cluster_12452	C/T	14	avgbs_cluster_12452.1	TGCAGCATGGTGGYGAGGAATTCACGAAACCTTCTTTGGTACGGCCAGGCCTCTTCCCTGGCGT	607	126	12
avgbs_37978	avgbs_cluster_12452	C/T	14	avgbs_cluster_12452.1	TGCAGCATGGTGGYGAGGAATTCACGAAACCTTCTTTGGTACGGCCAGGCCTCTTCCCTGGCGT	607	126	12
avgbs_257124	avgbs_cluster_12453	A/C	64	avgbs_cluster_12453.1	TGCAGCATGGGTGYGCAACTGCGCGTAMTACTGGTCCGCTGGCGTCCCTCAAAAAAAAAAAAAA	452	285	9
avgbs_280344	avgbs_cluster_12453	A/C	64	avgbs_cluster_12453.1	TGCAGCATGGGTGYGCAACTGCGCGTAMTACTGGTCCGCTGGCGTCCCTCAAAAAAAAAAAAAA	452	285	9
avgbs_37980	avgbs_cluster_12453	C/A	28	avgbs_cluster_12453.1	TGCAGCATGGGTGYGCAACTGCGCGTAMTACTGGTCCGCTGGCGTCCCTCAAAAAAAAAAAAAA	452	285	9
avgbs_37979	avgbs_cluster_12453	C/T	14	avgbs_cluster_12453.1	TGCAGCATGGGTGYGCAACTGCGCGTAMTACTGGTCCGCTGGCGTCCCTCAAAAAAAAAAAAAA	452	285	9
avgbs_37982	avgbs_cluster_12454	A/G	39	avgbs_cluster_12454.1	TGCAGCATGGGGGGCGAAAACATGATGATGATTACCGTRGAATCCAATCGGGAAGTTCATACAT	151	702	10
avgbs_305410	avgbs_cluster_12454	G/T	56	avgbs_cluster_12454.1	TGCAGCATGGGGGGCGAAAACATGATGATGATTACCGTRGAATCCAATCGGGAAGTTCATACAT	151	702	10
avgbs_218252	avgbs_cluster_12454	A/G	39	avgbs_cluster_12454.1	TGCAGCATGGGGGGCGAAAACATGATGATGATTACCGTRGAATCCAATCGGGAAGTTCATACAT	151	702	10
avgbs_3428	avgbs_cluster_1247	C/T	49	avgbs_cluster_1247.1	TGCAGAACCTGTACAAGTATCAGCATGGAAAGAACCATCAACGTTCACYTTAATCTGTCTAGGT	278	483	14
avgbs_3429	avgbs_cluster_1247	C/T	49	avgbs_cluster_1247.1	TGCAGAACCTGTACAAGTATCAGCATGGAAAGAACCATCAACGTTCACYTTAATCTGTCTAGGT	278	483	14
avgbs_213932	avgbs_cluster_12501	C/T	17	avgbs_cluster_12501.1	TGCAGCATGTACGTTTYAGATCAGGTTGATTGGGTCGTCCGAGATCGGAAGAGCGGTTCAGCAG	574	158	10
avgbs_38167	avgbs_cluster_12501	C/T	17	avgbs_cluster_12501.1	TGCAGCATGTACGTTTYAGATCAGGTTGATTGGGTCGTCCGAGATCGGAAGAGCGGTTCAGCAG	574	158	10
avgbs_218274	avgbs_cluster_12541	A/G	7	avgbs_cluster_12541.1	TGCAGCRTGTTCGCTTCCCACAAAACCTGTTCACTGATAATGCCGAGATCGGAAGAGCGGTTCA	439	285	14
avgbs_38296	avgbs_cluster_12541	A/G	7	avgbs_cluster_12541.1	TGCAGCRTGTTCGCTTCCCACAAAACCTGTTCACTGATAATGCCGAGATCGGAAGAGCGGTTCA	439	285	14
avgbs_278981	avgbs_cluster_1256	A/C	6	avgbs_cluster_1256.1	TGCAGMACGAACCATCTTGTCCATGTTTTTCTTTTCGAAAATCGAAAGAAATCCCGAGATCGGA	574	197	8
avgbs_3460	avgbs_cluster_1256	A/C	6	avgbs_cluster_1256.1	TGCAGMACGAACCATCTTGTCCATGTTTTTCTTTTCGAAAATCGAAAGAAATCCCGAGATCGGA	574	197	8
avgbs_622886	avgbs_cluster_12579	G/T	34	avgbs_cluster_12579.1	TGCAGCATTAGCATATGGCATGGCATGCATGGGTGCGCSATCGATTCGRTCCWTCGGCTTTAAT	126	606	2
avgbs_468880	avgbs_cluster_12579	G/T	34	avgbs_cluster_12579.1	TGCAGCATTAGCATATGGCATGGCATGCATGGGTGCGCSATCGATTCGRTCCWTCGGCTTTAAT	126	606	2
avgbs_38425	avgbs_cluster_12579	C/G	39	avgbs_cluster_12579.1	TGCAGCATTAGCATATGGCATGGCATGCATGGGTGCGCSATCGATTCGRTCCWTCGGCTTTAAT	126	606	2
avgbs_38426	avgbs_cluster_12579	A/G	49	avgbs_cluster_12579.1	TGCAGCATTAGCATATGGCATGGCATGCATGGGTGCGCSATCGATTCGRTCCWTCGGCTTTAAT	126	606	2
avgbs_38427	avgbs_cluster_12579	T/A	53	avgbs_cluster_12579.1	TGCAGCATTAGCATATGGCATGGCATGCATGGGTGCGCSATCGATTCGRTCCWTCGGCTTTAAT	126	606	2
avgbs_38441	avgbs_cluster_12583	A/G	37	avgbs_cluster_12583.1	TGCAGCATTAGTGTTTGACGTCTTGCAGCTGTGCGCRTGGAAGACGGTCGGYGGTGGTGTTTCT	159	586	12
avgbs_38442	avgbs_cluster_12583	C/T	52	avgbs_cluster_12583.1	TGCAGCATTAGTGTTTGACGTCTTGCAGCTGTGCGCRTGGAAGACGGTCGGYGGTGGTGTTTCT	159	586	12
avgbs_38474	avgbs_cluster_12594	G/A	28	avgbs_cluster_12594.1	TGCAGCATTCAGTTATTAGATGCAGTGRCCATTCAATGGATCACGTGGAACCGAGATCGGAAGA	347	478	32
avgbs_38475	avgbs_cluster_12594	A/G	28	avgbs_cluster_12594.1	TGCAGCATTCAGTTATTAGATGCAGTGRCCATTCAATGGATCACGTGGAACCGAGATCGGAAGA	347	478	32
avgbs_229891	avgbs_cluster_12597	C/G	26	avgbs_cluster_12597.1	TGCAGCATTCATCTATGGTATATATSTGGGATTCTGGTTGATCGTACCTTGCGGTTGGCACGCG	339	486	32
avgbs_38481	avgbs_cluster_12597	G/C	26	avgbs_cluster_12597.1	TGCAGCATTCATCTATGGTATATATSTGGGATTCTGGTTGATCGTACCTTGCGGTTGGCACGCG	339	486	32
avgbs_6K_40569	avgbs_cluster_126	C/T	51	avgbs_cluster_126.1	TGCAGCCCACACACAATTCGATATCTATCTCTGTTCGAAGAAGATCTAGCYAGATAATTAAGCG	163	637	26
avgbs_257928	avgbs_cluster_126	A/T	60	avgbs_cluster_126.1	TGCAGCCCACACACAATTCGATATCTATCTCTGTTCGAAGAAGATCTAGCYAGATAATTAAGCG	163	637	26
avgbs_213939	avgbs_cluster_12605	C/G	10	avgbs_cluster_12605.1	TGCAGCATTSGAAATCATTGGCTGTGAACCCCCTCCCAAGCCACAAGTGAGTCTGTTGTAGCAT	441	340	15
avgbs_38509	avgbs_cluster_12605	C/G	10	avgbs_cluster_12605.1	TGCAGCATTSGAAATCATTGGCTGTGAACCCCCTCCCAAGCCACAAGTGAGTCTGTTGTAGCAT	441	340	15
avgbs_213940	avgbs_cluster_12606	A/G	17	avgbs_cluster_12606.1	TGCAGCATTCGACGATRCACCTAGATTCAGCCCTGCCGAGATCGGAAGAGCGGTTCAGCAGGAA	504	317	15
avgbs_38514	avgbs_cluster_12606	A/G	17	avgbs_cluster_12606.1	TGCAGCATTCGACGATRCACCTAGATTCAGCCCTGCCGAGATCGGAAGAGCGGTTCAGCAGGAA	504	317	15
avgbs_203144	avgbs_cluster_12637	C/T	21	avgbs_cluster_12637.1	TGCAGCATTGCACCTGRATGYATGTCAATCCGCTCTCCATTTTCTACCGCTCTATCCAGACGCT	57	782	4
avgbs_38624	avgbs_cluster_12637	A/G	17	avgbs_cluster_12637.1	TGCAGCATTGCACCTGRATGYATGTCAATCCGCTCTCCATTTTCTACCGCTCTATCCAGACGCT	57	782	4
avgbs_38625	avgbs_cluster_12637	C/T	21	avgbs_cluster_12637.1	TGCAGCATTGCACCTGRATGYATGTCAATCCGCTCTCCATTTTCTACCGCTCTATCCAGACGCT	57	782	4
avgbs_257213	avgbs_cluster_12654	G/T	60	avgbs_cluster_12654.1	TGCAGCATTGCTCGACYGTGACGCGCTTGTAGCTCCCGCGCAGGAAAGGCAGGGAGGGGTCGAC	731	80	16
avgbs_38672	avgbs_cluster_12654	C/T	17	avgbs_cluster_12654.1	TGCAGCATTGCTCGACYGTGACGCGCTTGTAGCTCCCGCGCAGGAAAGGCAGGGAGGGGTCGAC	731	80	16
avgbs_414539	avgbs_cluster_12654	C/T	17	avgbs_cluster_12654.1	TGCAGCATTGCTCGACYGTGACGCGCTTGTAGCTCCCGCGCAGGAAAGGCAGGGAGGGGTCGAC	731	80	16
avgbs_38674	avgbs_cluster_12655	A/T	16	avgbs_cluster_12655.1	TGCAGCATTGCTGAAWAACTTTYCTTTTCATGCGCAACAGTGTAGTAGTACGTGTTCAGAKACA	63	741	2
avgbs_38675	avgbs_cluster_12655	T/C	23	avgbs_cluster_12655.1	TGCAGCATTGCTGAAWAACTTTYCTTTTCATGCGCAACAGTGTAGTAGTACGTGTTCAGAKACA	63	741	2
avgbs_38676	avgbs_cluster_12655	T/G	61	avgbs_cluster_12655.1	TGCAGCATTGCTGAAWAACTTTYCTTTTCATGCGCAACAGTGTAGTAGTACGTGTTCAGAKACA	63	741	2
avgbs_392010	avgbs_cluster_12671	G/T	33	avgbs_cluster_12671.1	TGCAGCATTGGTACATATATGCTCAGTAAGAGTGGGTTTAWTAAAGTATCCTGTAATGAGGCAA	45	767	1
avgbs_38726	avgbs_cluster_12671	A/T	41	avgbs_cluster_12671.1	TGCAGCATTGGTACATATATGCTCAGTAAGAGTGGGTTTAWTAAAGTATCCTGTAATGAGGCAA	45	767	1
avgbs_213947	avgbs_cluster_12696	C/G	37	avgbs_cluster_12696.1	TGCAGCATTTCATCATTATGTTTTTCAGGGACCTGASACATTCAGTTGGGAGGGGTATTTGGGC	746	50	3
avgbs_38807	avgbs_cluster_12696	C/G	37	avgbs_cluster_12696.1	TGCAGCATTTCATCATTATGTTTTTCAGGGACCTGASACATTCAGTTGGGAGGGGTATTTGGGC	746	50	3
avgbs_38826	avgbs_cluster_12703	C/T	29	avgbs_cluster_12703.1	TGCAGCATTTCATGAAAGGAAACGTCACYCATCATCAGGCAAGATGGGGAGTGTGAACGCAAAA	211	623	22
avgbs_290443	avgbs_cluster_12703	G/T	52	avgbs_cluster_12703.1	TGCAGCATTTCATGAAAGGAAACGTCACYCATCATCAGGCAAGATGGGGAGTGTGAACGCAAAA	211	623	22
avgbs_213949	avgbs_cluster_12710	C/T	17	avgbs_cluster_12710.1	TGCAGCATTTCCTTGTYGGTCCAGTTCGGTGATAACCGAGCCCCAAACCGATTTTTCAGTGCAC	488	353	28
avgbs_38845	avgbs_cluster_12710	C/T	17	avgbs_cluster_12710.1	TGCAGCATTTCCTTGTYGGTCCAGTTCGGTGATAACCGAGCCCCAAACCGATTTTTCAGTGCAC	488	353	28
avgbs_203156	avgbs_cluster_12711	C/G	6	avgbs_cluster_12711.1	TGCAGSATTTCGCATAAAAAGAACATTTATTATGTCGGGTGTAAAAATACAAATTTTGATACTC	215	579	12
avgbs_268441	avgbs_cluster_12711	G/T	40	avgbs_cluster_12711.1	TGCAGSATTTCGCATAAAAAGAACATTTATTATGTCGGGTGTAAAAATACAAATTTTGATACTC	215	579	12
avgbs_38846	avgbs_cluster_12711	C/G	6	avgbs_cluster_12711.1	TGCAGSATTTCGCATAAAAAGAACATTTATTATGTCGGGTGTAAAAATACAAATTTTGATACTC	215	579	12
avgbs_38887	avgbs_cluster_12720	C/T	47	avgbs_cluster_12720.1	TGCAGCATTTCTCACTTGTACACTGAAATACTTYAGTTTTGTAATAYTTTAATTTTAAAAAAWC	558	167	6
avgbs_38888	avgbs_cluster_12720	A/T	63	avgbs_cluster_12720.1	TGCAGCATTTCTCACTTGTACACTGAAATACTTYAGTTTTGTAATAYTTTAATTTTAAAAAAWC	558	167	6
avgbs_38886	avgbs_cluster_12720	C/T	34	avgbs_cluster_12720.1	TGCAGCATTTCTCACTTGTACACTGAAATACTTYAGTTTTGTAATAYTTTAATTTTAAAAAAWC	558	167	6
avgbs_223974	avgbs_cluster_12721	A/G	54	avgbs_cluster_12721.1	TGCAGCATTTCTTCCTGCCGAGCGCTCTACTCCTCGACACGACATGGTAGAACRTCCCTGAGAC	548	230	14
avgbs_38892	avgbs_cluster_12721	A/G	20	avgbs_cluster_12721.1	TGCAGCATTTCTTCCTGCCGAGCGCTCTACTCCTCGACACGACATGGTAGAACRTCCCTGAGAC	548	230	14
avgbs_257245	avgbs_cluster_12726	G/T	49	avgbs_cluster_12726.1	TGCAGCATTWGGGYAGCCGCACCTCCRTCTCTTCCCGCGGCGTCGAGGTCATGATGGCCGAGAT	197	525	9
avgbs_38912	avgbs_cluster_12726	A/G	27	avgbs_cluster_12726.1	TGCAGCATTWGGGYAGCCGCACCTCCRTCTCTTCCCGCGGCGTCGAGGTCATGATGGCCGAGAT	197	525	9
avgbs_344044	avgbs_cluster_12726	G/T	49	avgbs_cluster_12726.1	TGCAGCATTWGGGYAGCCGCACCTCCRTCTCTTCCCGCGGCGTCGAGGTCATGATGGCCGAGAT	197	525	9
avgbs_38957	avgbs_cluster_12737	G/T	24	avgbs_cluster_12737.1	TGCAGCATTTTGTCTACGGAATGKTGAGACCCCAACCCGACGAGACTGCACAAGGAAATTCTCC	519	235	6
avgbs_200262	avgbs_cluster_12737	G/T	24	avgbs_cluster_12737.1	TGCAGCATTTTGTCTACGGAATGKTGAGACCCCAACCCGACGAGACTGCACAAGGAAATTCTCC	519	235	6
avgbs_305420	avgbs_cluster_12749	C/T	29	avgbs_cluster_12749.1	TGCAGCCAAAACACAACGATTCCAAATTTTGACAAGTTTTGCTTTRAATCGATTCAGCAGTGTG	42	702	1
avgbs_38996	avgbs_cluster_12749	A/G	46	avgbs_cluster_12749.1	TGCAGCCAAAACACAACGATTCCAAATTTTGACAAGTTTTGCTTTRAATCGATTCAGCAGTGTG	42	702	1
avgbs_38998	avgbs_cluster_12750	C/G	15	avgbs_cluster_12750.1	TGCAGCCAAAACATSCCTGTCCGTGTTCATGATCCGAGATCGGAAGAGCGGTTCAGCAGGAATG	90	737	9
avgbs_344230	avgbs_cluster_12750	G/T	52	avgbs_cluster_12750.1	TGCAGCCAAAACATSCCTGTCCGTGTTCATGATCCGAGATCGGAAGAGCGGTTCAGCAGGAATG	90	737	9
avgbs_200264	avgbs_cluster_12774	G/T	61	avgbs_cluster_12774.1	TGCAGCCAAACGAGGCCTCAGTGGAGTTGAGAGGAGTATTAGAGCATCGTACAATGCAAGKTGC	650	108	4
avgbs_285273	avgbs_cluster_12774	G/T	37	avgbs_cluster_12774.1	TGCAGCCAAACGAGGCCTCAGTGGAGTTGAGAGGAGTATTAGAGCATCGTACAATGCAAGKTGC	650	108	4
avgbs_39091	avgbs_cluster_12774	C/T	39	avgbs_cluster_12774.1	TGCAGCCAAACGAGGCCTCAGTGGAGTTGAGAGGAGTATTAGAGCATCGTACAATGCAAGKTGC	650	108	4
avgbs_218298	avgbs_cluster_12776	C/T	47	avgbs_cluster_12776.1	TGCAGCCAAACGGTTCTATTTGTGCAGCAACATGATTCACATTGTAYGATCCTTCACCGAGATC	471	333	13
avgbs_39096	avgbs_cluster_12776	A/G	48	avgbs_cluster_12776.1	TGCAGCCAAACGGTTCTATTTGTGCAGCAACATGATTCACATTGTAYGATCCTTCACCGAGATC	471	333	13
avgbs_39095	avgbs_cluster_12776	C/T	47	avgbs_cluster_12776.1	TGCAGCCAAACGGTTCTATTTGTGCAGCAACATGATTCACATTGTAYGATCCTTCACCGAGATC	471	333	13
avgbs_218485	avgbs_cluster_12777	A/G	18	avgbs_cluster_12777.1	TGCAGCCCAACGTCGTCRTCTTCGGCGCCGTGGAGGGAGAGAGTGCCGAGATCGGAAGAGCGGT	630	108	13
avgbs_39098	avgbs_cluster_12777	A/G	18	avgbs_cluster_12777.1	TGCAGCCCAACGTCGTCRTCTTCGGCGCCGTGGAGGGAGAGAGTGCCGAGATCGGAAGAGCGGT	630	108	13
avgbs_43431	avgbs_cluster_12777	A/G	18	avgbs_cluster_12777.1	TGCAGCCCAACGTCGTCRTCTTCGGCGCCGTGGAGGGAGAGAGTGCCGAGATCGGAAGAGCGGT	630	108	13
avgbs_203170	avgbs_cluster_12793	A/G	21	avgbs_cluster_12793.1	TGCAGCCAAAGATAGAACACRGCGCTGTCAAAGATTAGCTGCCGAGATCGGAAGAGCGGTTCAG	717	100	14
avgbs_39142	avgbs_cluster_12793	A/G	21	avgbs_cluster_12793.1	TGCAGCCAAAGATAGAACACRGCGCTGTCAAAGATTAGCTGCCGAGATCGGAAGAGCGGTTCAG	717	100	14
avgbs_39141	avgbs_cluster_12793	A/G	21	avgbs_cluster_12793.1	TGCAGCCAAAGATAGAACACRGCGCTGTCAAAGATTAGCTGCCGAGATCGGAAGAGCGGTTCAG	717	100	14
avgbs_3542	avgbs_cluster_1280	A/G	61	avgbs_cluster_1280.1	TGCAGAACGCAAGTTRGTGCAGCGGTTAGGAGACCACCAGCTACGTACACGCTAAGCAAGRCGT	86	702	1
avgbs_3541	avgbs_cluster_1280	A/G	16	avgbs_cluster_1280.1	TGCAGAACGCAAGTTRGTGCAGCGGTTAGGAGACCACCAGCTACGTACACGCTAAGCAAGRCGT	86	702	1
avgbs_568757	avgbs_cluster_12802	G/T	11	avgbs_cluster_12802.1	TGCAGCCAAAGGAGAAAGMCMTATTATTTCTCTGTACATGCACYGAAAGTTCATGTGTAAAGCC	689	58	4
avgbs_39169	avgbs_cluster_12802	T/C	44	avgbs_cluster_12802.1	TGCAGCCAAAGGAGAAAGMCMTATTATTTCTCTGTACATGCACYGAAAGTTCATGTGTAAAGCC	689	58	4
avgbs_39168	avgbs_cluster_12802	C/A	21	avgbs_cluster_12802.1	TGCAGCCAAAGGAGAAAGMCMTATTATTTCTCTGTACATGCACYGAAAGTTCATGTGTAAAGCC	689	58	4
avgbs_39167	avgbs_cluster_12802	A/C	19	avgbs_cluster_12802.1	TGCAGCCAAAGGAGAAAGMCMTATTATTTCTCTGTACATGCACYGAAAGTTCATGTGTAAAGCC	689	58	4
avgbs_39195	avgbs_cluster_12808	A/G	14	avgbs_cluster_12808.1	TGCAGCCAAATAARTGTTGCATTCTTGCATGGATGGTCGAATGTGTTGTGTTCCTGAATTMTGA	247	546	2
avgbs_39196	avgbs_cluster_12808	A/C	61	avgbs_cluster_12808.1	TGCAGCCAAATAARTGTTGCATTCTTGCATGGATGGTCGAATGTGTTGTGTTCCTGAATTMTGA	247	546	2
avgbs_39508	avgbs_cluster_12892	C/T	10	avgbs_cluster_12892.1	TGCAGCCAAYAGGTCGACCCATTTGTGGGCCCTGCTGTCCGAGATCGGAAGAGCGGTTCAGCAG	732	44	0
avgbs_218317	avgbs_cluster_12892	C/T	10	avgbs_cluster_12892.1	TGCAGCCAAYAGGTCGACCCATTTGTGGGCCCTGCTGTCCGAGATCGGAAGAGCGGTTCAGCAG	732	44	0
avgbs_257304	avgbs_cluster_12895	G/T	19	avgbs_cluster_12895.1	TGCAGCCAACATCGGAGGTGAATATCTCGAAYCAGAATTATCCGAATTCGGGTCGTCGTCCGMA	105	718	7
avgbs_39516	avgbs_cluster_12895	C/T	32	avgbs_cluster_12895.1	TGCAGCCAACATCGGAGGTGAATATCTCGAAYCAGAATTATCCGAATTCGGGTCGTCGTCCGMA	105	718	7
avgbs_39517	avgbs_cluster_12895	A/C	63	avgbs_cluster_12895.1	TGCAGCCAACATCGGAGGTGAATATCTCGAAYCAGAATTATCCGAATTCGGGTCGTCGTCCGMA	105	718	7
avgbs_203205	avgbs_cluster_12901	A/T	16	avgbs_cluster_12901.1	TGCAGCCAACCAAATWGTTGACACGCGCCCTTATTAGGAAATAATGGCAAAACGTGGAATACGC	704	148	8
avgbs_39531	avgbs_cluster_12901	A/T	16	avgbs_cluster_12901.1	TGCAGCCAACCAAATWGTTGACACGCGCCCTTATTAGGAAATAATGGCAAAACGTGGAATACGC	704	148	8
avgbs_285280	avgbs_cluster_12906	G/T	55	avgbs_cluster_12906.1	TGCAGCCAACCATGCACGAGCACGRACAATACACAAGTTAATAAATCGATGGGGTGGCATAATT	184	619	28
avgbs_39540	avgbs_cluster_12906	A/G	25	avgbs_cluster_12906.1	TGCAGCCAACCATGCACGAGCACGRACAATACACAAGTTAATAAATCGATGGGGTGGCATAATT	184	619	28
avgbs_43977	avgbs_cluster_12936	C/G	11	avgbs_cluster_12936.1	TGCAGCCCACSTAACCCCACGTGTGGCGCGTACGTAAGTTCATAGACGAGCCGAGATCGGAAGA	226	604	16
avgbs_39636	avgbs_cluster_12936	G/C	11	avgbs_cluster_12936.1	TGCAGCCCACSTAACCCCACGTGTGGCGCGTACGTAAGTTCATAGACGAGCCGAGATCGGAAGA	226	604	16
avgbs_39639	avgbs_cluster_12938	A/G	54	avgbs_cluster_12938.1	TGCAGCCAACGTCCCGTGTCAATTCGGTCGAGGACGAGCGGCGGTAGCCCACTRCCATGCTTGG	243	548	18
avgbs_213964	avgbs_cluster_12938	A/G	54	avgbs_cluster_12938.1	TGCAGCCAACGTCCCGTGTCAATTCGGTCGAGGACGAGCGGCGGTAGCCCACTRCCATGCTTGG	243	548	18
avgbs_257320	avgbs_cluster_12938	G/T	45	avgbs_cluster_12938.1	TGCAGCCAACGTCCCGTGTCAATTCGGTCGAGGACGAGCGGCGGTAGCCCACTRCCATGCTTGG	243	548	18
avgbs_200265	avgbs_cluster_12940	A/G	19	avgbs_cluster_12940.1	TGCAGCCAACGTGCAACTRGCTCTTGTTGCCAACGTCGCGAAAGAGGTCGAAAAGCWCTCGGTC	45	763	0
avgbs_39644	avgbs_cluster_12940	A/T	57	avgbs_cluster_12940.1	TGCAGCCAACGTGCAACTRGCTCTTGTTGCCAACGTCGCGAAAGAGGTCGAAAAGCWCTCGGTC	45	763	0
avgbs_39643	avgbs_cluster_12940	A/G	19	avgbs_cluster_12940.1	TGCAGCCAACGTGCAACTRGCTCTTGTTGCCAACGTCGCGAAAGAGGTCGAAAAGCWCTCGGTC	45	763	0
avgbs_200266	avgbs_cluster_12946	C/G	62	avgbs_cluster_12946.1	TGCAGCCAACTATATTGATATTACCTTGCTAGGCAAGATGACCACCAGCATGTACGCRTAASTG	428	330	16
avgbs_39658	avgbs_cluster_12946	A/G	58	avgbs_cluster_12946.1	TGCAGCCAACTATATTGATATTACCTTGCTAGGCAAGATGACCACCAGCATGTACGCRTAASTG	428	330	16
avgbs_39659	avgbs_cluster_12946	C/G	62	avgbs_cluster_12946.1	TGCAGCCAACTATATTGATATTACCTTGCTAGGCAAGATGACCACCAGCATGTACGCRTAASTG	428	330	16
avgbs_39673	avgbs_cluster_12952	C/T	38	avgbs_cluster_12952.1	TGCAGCCAAGAACGACGATGGGGACGAGACCACTTGTYGCCGAGATCGGAAGAGCGGTTCAGCA	581	205	16
avgbs_229928	avgbs_cluster_12952	C/T	38	avgbs_cluster_12952.1	TGCAGCCAAGAACGACGATGGGGACGAGACCACTTGTYGCCGAGATCGGAAGAGCGGTTCAGCA	581	205	16
avgbs_469565	avgbs_cluster_12956	A/C	33	avgbs_cluster_12956.1	TGCAGCCAAGAAGCAAATCGACATCACCTGGYNTGAGTACGACCATRCGCACGRCCATACTCCG	47	700	0
avgbs_392130	avgbs_cluster_12956	G/T	32	avgbs_cluster_12956.1	TGCAGCCAAGAAGCAAATCGACATCACCTGGYNTGAGTACGACCATRCGCACGRCCATACTCCG	47	700	0
avgbs_39683	avgbs_cluster_12956	C/T	32	avgbs_cluster_12956.1	TGCAGCCAAGAAGCAAATCGACATCACCTGGYNTGAGTACGACCATRCGCACGRCCATACTCCG	47	700	0
avgbs_568832	avgbs_cluster_12957	G/T	38	avgbs_cluster_12957.1	TGCAGCCAAGAAGCAAGTCGACATCACCATGCRCGAGTATGAMCGTGMCCACGAGCACACTCCG	78	654	7
avgbs_39687	avgbs_cluster_12957	G/A	33	avgbs_cluster_12957.1	TGCAGCCAAGAAGCAAGTCGACATCACCATGCRCGAGTATGAMCGTGMCCACGAGCACACTCCG	78	654	7
avgbs_39689	avgbs_cluster_12957	C/A	48	avgbs_cluster_12957.1	TGCAGCCAAGAAGCAAGTCGACATCACCATGCRCGAGTATGAMCGTGMCCACGAGCACACTCCG	78	654	7
avgbs_39688	avgbs_cluster_12957	C/A	43	avgbs_cluster_12957.1	TGCAGCCAAGAAGCAAGTCGACATCACCATGCRCGAGTATGAMCGTGMCCACGAGCACACTCCG	78	654	7
avgbs_39685	avgbs_cluster_12957	A/C	43	avgbs_cluster_12957.1	TGCAGCCAAGAAGCAAGTCGACATCACCATGCRCGAGTATGAMCGTGMCCACGAGCACACTCCG	78	654	7
avgbs_39686	avgbs_cluster_12957	A/C	48	avgbs_cluster_12957.1	TGCAGCCAAGAAGCAAGTCGACATCACCATGCRCGAGTATGAMCGTGMCCACGAGCACACTCCG	78	654	7
avgbs_288934	avgbs_cluster_1298	G/T	40	avgbs_cluster_1298.1	TGCAGARCGGCGCGCGCGGCAGAGAAGGGGAGAGGAGGGTGTAGATAGGTAGGCTGGGCTGGCT	560	159	9
avgbs_3593	avgbs_cluster_1298	A/G	7	avgbs_cluster_1298.1	TGCAGARCGGCGCGCGCGGCAGAGAAGGGGAGAGGAGGGTGTAGATAGGTAGGCTGGGCTGGCT	560	159	9
avgbs_6K_111982	avgbs_cluster_13	A/G	9	avgbs_cluster_13.1	TGCAGTTCRGTAACTGCTTGAGCAATGCAAGCAATGATCCTAGGTAAGCCTGAGCAAAAAGTGA	287	548	30
avgbs_243993	avgbs_cluster_13	A/G	9	avgbs_cluster_13.1	TGCAGTTCRGTAACTGCTTGAGCAATGCAAGCAATGATCCTAGGTAAGCCTGAGCAAAAAGTGA	287	548	30
avgbs_39844	avgbs_cluster_13011	C/T	19	avgbs_cluster_13011.1	TGCAGCCAAGCTCCAACGYTGYTTATGCACATCTAGCTAGCCAGGTTACCTACCTCTCTACCAA	79	732	18
avgbs_39849	avgbs_cluster_13011	C/T	22	avgbs_cluster_13011.1	TGCAGCCAAGCTCCAACGYTGYTTATGCACATCTAGCTAGCCAGGTTACCTACCTCTCTACCAA	79	732	18
avgbs_223993	avgbs_cluster_13011	C/T	19	avgbs_cluster_13011.1	TGCAGCCAAGCTCCAACGYTGYTTATGCACATCTAGCTAGCCAGGTTACCTACCTCTCTACCAA	79	732	18
avgbs_257341	avgbs_cluster_13014	A/G	26	avgbs_cluster_13014.1	TGCAGCCAAGCTCTCTCGTGTCGCCACCTCTGCGTGCCGCYGCTGCCGCCGYGCCAGCCCTGCG	80	708	10
avgbs_236511	avgbs_cluster_13014	C/T	52	avgbs_cluster_13014.1	TGCAGCCAAGCTCTCTCGTGTCGCCACCTCTGCGTGCCGCYGCTGCCGCCGYGCCAGCCCTGCG	80	708	10
avgbs_39850	avgbs_cluster_13014	C/T	41	avgbs_cluster_13014.1	TGCAGCCAAGCTCTCTCGTGTCGCCACCTCTGCGTGCCGCYGCTGCCGCCGYGCCAGCCCTGCG	80	708	10
avgbs_213967	avgbs_cluster_13017	A/G	9	avgbs_cluster_13017.1	TGCAGCCARGGAAGGAACGCGAACCGCGCTGTCCTCTTTGGCCGAGATCGGAAGAGCGGTTCAG	205	595	13
avgbs_39863	avgbs_cluster_13017	A/G	9	avgbs_cluster_13017.1	TGCAGCCARGGAAGGAACGCGAACCGCGCTGTCCTCTTTGGCCGAGATCGGAAGAGCGGTTCAG	205	595	13
avgbs_39900	avgbs_cluster_13028	A/T	59	avgbs_cluster_13028.1	TGCAGCCAAGGAGGAGTTCTTCTCCCTGTCTCGTGTTGCGTCGTCTTCTCCCCTCGTCWCCCCA	155	594	16
avgbs_200267	avgbs_cluster_13028	A/T	59	avgbs_cluster_13028.1	TGCAGCCAAGGAGGAGTTCTTCTCCCTGTCTCGTGTTGCGTCGTCTTCTCCCCTCGTCWCCCCA	155	594	16
avgbs_39911	avgbs_cluster_13034	A/G	8	avgbs_cluster_13034.1	TGCAGCCRAGGCACGAGGGGCGACGAGTTAACCATCGATTTCTACGATGACACGTGCCCCGAGA	627	212	14
avgbs_229931	avgbs_cluster_13034	A/G	8	avgbs_cluster_13034.1	TGCAGCCRAGGCACGAGGGGCGACGAGTTAACCATCGATTTCTACGATGACACGTGCCCCGAGA	627	212	14
avgbs_39947	avgbs_cluster_13046	T/C	33	avgbs_cluster_13046.1	TGCAGCCAAGGGCAGATGCTGCTAGTGTGCCAYTACTACCCGCCCTGCCCCGAGCCCRAGCTCG	323	511	10
avgbs_39946	avgbs_cluster_13046	A/G	58	avgbs_cluster_13046.1	TGCAGCCAAGGGCAGATGCTGCTAGTGTGCCAYTACTACCCGCCCTGCCCCGAGCCCRAGCTCG	323	511	10
avgbs_39948	avgbs_cluster_13046	G/A	58	avgbs_cluster_13046.1	TGCAGCCAAGGGCAGATGCTGCTAGTGTGCCAYTACTACCCGCCCTGCCCCGAGCCCRAGCTCG	323	511	10
avgbs_40052	avgbs_cluster_13077	A/G	34	avgbs_cluster_13077.1	TGCAGCCAAGGTTGCGCGTGCCTRCGATGTAGCRCAGNAGGTGCTTGACGGCAGTCAGATGCTC	46	744	0
avgbs_40053	avgbs_cluster_13077	T/C	38	avgbs_cluster_13077.1	TGCAGCCAAGGTTGCGCGTGCCTRCGATGTAGCRCAGNAGGTGCTTGACGGCAGTCAGATGCTC	46	744	0
avgbs_40051	avgbs_cluster_13077	A/G	24	avgbs_cluster_13077.1	TGCAGCCAAGGTTGCGCGTGCCTRCGATGTAGCRCAGNAGGTGCTTGACGGCAGTCAGATGCTC	46	744	0
avgbs_40054	avgbs_cluster_13077	A/C	38	avgbs_cluster_13077.1	TGCAGCCAAGGTTGCGCGTGCCTRCGATGTAGCRCAGNAGGTGCTTGACGGCAGTCAGATGCTC	46	744	0
avgbs_3619	avgbs_cluster_1311	C/G	23	avgbs_cluster_1311.1	TGCAGAACGGTTCCCGCGGCCTSCCTGAGAAGGTGCAGGGCAACWGCGGCGGATACCGAGATCG	202	612	29
avgbs_249222	avgbs_cluster_1311	G/T	34	avgbs_cluster_1311.1	TGCAGAACGGTTCCCGCGGCCTSCCTGAGAAGGTGCAGGGCAACWGCGGCGGATACCGAGATCG	202	612	29
avgbs_3620	avgbs_cluster_1311	A/T	45	avgbs_cluster_1311.1	TGCAGAACGGTTCCCGCGGCCTSCCTGAGAAGGTGCAGGGCAACWGCGGCGGATACCGAGATCG	202	612	29
avgbs_40190	avgbs_cluster_13124	A/T	44	avgbs_cluster_13124.1	TGCAGCCAATGCATCTTCTCGGCTCAAGAAAAGGTCCTTCCTTWTGTCCAAATTGGCAAGGAAT	626	124	7
avgbs_203231	avgbs_cluster_13124	A/T	44	avgbs_cluster_13124.1	TGCAGCCAATGCATCTTCTCGGCTCAAGAAAAGGTCCTTCCTTWTGTCCAAATTGGCAAGGAAT	626	124	7
avgbs_220956	avgbs_cluster_13130	C/G	21	avgbs_cluster_13130.1	TGCAGSCAATGCGGGAAGCAGTTCAAGCCGCAGGAGCTGCACTYGCACATGCAGTCGTGCAGGG	670	109	64
avgbs_568886	avgbs_cluster_13130	G/T	63	avgbs_cluster_13130.1	TGCAGSCAATGCGGGAAGCAGTTCAAGCCGCAGGAGCTGCACTYGCACATGCAGTCGTGCAGGG	670	109	64
avgbs_40198	avgbs_cluster_13130	C/G	6	avgbs_cluster_13130.1	TGCAGSCAATGCGGGAAGCAGTTCAAGCCGCAGGAGCTGCACTYGCACATGCAGTCGTGCAGGG	670	109	64
avgbs_40199	avgbs_cluster_13130	T/C	44	avgbs_cluster_13130.1	TGCAGSCAATGCGGGAAGCAGTTCAAGCCGCAGGAGCTGCACTYGCACATGCAGTCGTGCAGGG	670	109	64
avgbs_218341	avgbs_cluster_13140	C/T	38	avgbs_cluster_13140.1	TGCAGCCAATTACCAGATTTTTTTGGTGGTTTGTGTAYGTGCTCTAACCAGGGAGGATGCCTGA	739	74	5
avgbs_40231	avgbs_cluster_13140	C/T	38	avgbs_cluster_13140.1	TGCAGCCAATTACCAGATTTTTTTGGTGGTTTGTGTAYGTGCTCTAACCAGGGAGGATGCCTGA	739	74	5
avgbs_203234	avgbs_cluster_13141	A/G	8	avgbs_cluster_13141.1	TGCAGCCRATTACCTGAGCTCCCGCGATGGGCAGGCGGCGACTAACCCTAGCGCCGAGATCGGA	359	438	34
avgbs_40232	avgbs_cluster_13141	A/G	8	avgbs_cluster_13141.1	TGCAGCCRATTACCTGAGCTCCCGCGATGGGCAGGCGGCGACTAACCCTAGCGCCGAGATCGGA	359	438	34
avgbs_203236	avgbs_cluster_13148	A/G	30	avgbs_cluster_13148.1	TGCAGCCAATTCTACGAGCAGGGGCACGARGGCGCGGGGTCGGCGTCAATAATGGAGCGGCGCG	378	400	8
avgbs_40248	avgbs_cluster_13148	A/G	30	avgbs_cluster_13148.1	TGCAGCCAATTCTACGAGCAGGGGCACGARGGCGCGGGGTCGGCGTCAATAATGGAGCGGCGCG	378	400	8
avgbs_40284	avgbs_cluster_13161	G/A	37	avgbs_cluster_13161.1	TGCAGCCACWACAAATATTTTATTTCTGTATTTTGTRTAATTTTAGCACCAAAKACTGGTGTTA	588	206	9
avgbs_40285	avgbs_cluster_13161	G/T	54	avgbs_cluster_13161.1	TGCAGCCACWACAAATATTTTATTTCTGTATTTTGTRTAATTTTAGCACCAAAKACTGGTGTTA	588	206	9
avgbs_40283	avgbs_cluster_13161	A/T	10	avgbs_cluster_13161.1	TGCAGCCACWACAAATATTTTATTTCTGTATTTTGTRTAATTTTAGCACCAAAKACTGGTGTTA	588	206	9
avgbs_40305	avgbs_cluster_13170	A/G	30	avgbs_cluster_13170.1	TGCAGCCACAACCTCTCTCACCAACCGCCRCGCGTTCCGAGATCGGAAGAGCGGTTCAGCAGGA	103	708	10
avgbs_424292	avgbs_cluster_13170	A/C	11	avgbs_cluster_13170.1	TGCAGCCACAACCTCTCTCACCAACCGCCRCGCGTTCCGAGATCGGAAGAGCGGTTCAGCAGGA	103	708	10
avgbs_228782	avgbs_cluster_1318	C/T	51	avgbs_cluster_1318.1	TGCAGAACGTGCACGGCAGGGATGAGATCAGCTGGAATACGGACCAGTCTYCGCCTCTCCGAGA	86	699	12
avgbs_3636	avgbs_cluster_1318	T/C	51	avgbs_cluster_1318.1	TGCAGAACGTGCACGGCAGGGATGAGATCAGCTGGAATACGGACCAGTCTYCGCCTCTCCGAGA	86	699	12
avgbs_203245	avgbs_cluster_13181	A/G	15	avgbs_cluster_13181.1	TGCAGCCACACAATRAGCCTTTTTCTTTTGGACTGATATGTTTGGGTTTCGCCGAGATCGGAAG	635	133	18
avgbs_40340	avgbs_cluster_13181	A/G	15	avgbs_cluster_13181.1	TGCAGCCACACAATRAGCCTTTTTCTTTTGGACTGATATGTTTGGGTTTCGCCGAGATCGGAAG	635	133	18
avgbs_203247	avgbs_cluster_13204	A/G	36	avgbs_cluster_13204.1	TGCAGCCACACTACGCAAAAGCACCACACAAATATRGCTGCCACCATGAAGCTGTCGCTCGTCT	629	194	19
avgbs_40429	avgbs_cluster_13204	A/G	36	avgbs_cluster_13204.1	TGCAGCCACACTACGCAAAAGCACCACACAAATATRGCTGCCACCATGAAGCTGTCGCTCGTCT	629	194	19
avgbs_40430	avgbs_cluster_13205	C/T	22	avgbs_cluster_13205.1	TGCAGCCACACTCACACATTGYATTGCAGGTCTTCATTAATTAGGTACCCAACACRATACATAA	436	369	20
avgbs_40431	avgbs_cluster_13205	A/G	56	avgbs_cluster_13205.1	TGCAGCCACACTCACACATTGYATTGCAGGTCTTCATTAATTAGGTACCCAACACRATACATAA	436	369	20
avgbs_568926	avgbs_cluster_13205	G/T	31	avgbs_cluster_13205.1	TGCAGCCACACTCACACATTGYATTGCAGGTCTTCATTAATTAGGTACCCAACACRATACATAA	436	369	20
avgbs_203257	avgbs_cluster_13279	C/T	50	avgbs_cluster_13279.1	TGCAGCCACCGCCGACACCAAATCCCCTGTCGTTGAGCCTCCTCCCCTCYAGATCCGAGATCGG	310	456	21
avgbs_40668	avgbs_cluster_13279	A/G	11	avgbs_cluster_13279.1	TGCAGCCACCGCCGACACCAAATCCCCTGTCGTTGAGCCTCCTCCCCTCYAGATCCGAGATCGG	310	456	21
avgbs_40882	avgbs_cluster_13279	T/C	50	avgbs_cluster_13279.1	TGCAGCCACCGCCGACACCAAATCCCCTGTCGTTGAGCCTCCTCCCCTCYAGATCCGAGATCGG	310	456	21
avgbs_40669	avgbs_cluster_13279	C/T	50	avgbs_cluster_13279.1	TGCAGCCACCGCCGACACCAAATCCCCTGTCGTTGAGCCTCCTCCCCTCYAGATCCGAGATCGG	310	456	21
avgbs_203252	avgbs_cluster_13289	C/T	40	avgbs_cluster_13289.1	TGCAGCCACCACGTCCTAGGTTGGGCTGGCGCAACTGTGYCCASAGGATGCGCGCATTCGGCCC	629	137	21
avgbs_213979	avgbs_cluster_13289	C/G	44	avgbs_cluster_13289.1	TGCAGCCACCACGTCCTAGGTTGGGCTGGCGCAACTGTGYCCASAGGATGCGCGCATTCGGCCC	629	137	21
avgbs_40694	avgbs_cluster_13289	C/T	40	avgbs_cluster_13289.1	TGCAGCCACCACGTCCTAGGTTGGGCTGGCGCAACTGTGYCCASAGGATGCGCGCATTCGGCCC	629	137	21
avgbs_3674	avgbs_cluster_1329	A/G	15	avgbs_cluster_1329.1	TGCAGAACTACATCRCCGATTCAGAGAGAAGGCGCATCACCGACAAGAGCGTGAAGGTGTGGGT	134	617	11
avgbs_249245	avgbs_cluster_1329	G/T	21	avgbs_cluster_1329.1	TGCAGAACTACATCRCCGATTCAGAGAGAAGGCGCATCACCGACAAGAGCGTGAAGGTGTGGGT	134	617	11
avgbs_40699	avgbs_cluster_13290	A/C	46	avgbs_cluster_13290.1	TGCAGCCACCACTTGGCGGTCGACCTTGGCATGGGATTCTGGAATMAACGYTGTTTTGACGCGA	77	775	6
avgbs_40700	avgbs_cluster_13290	C/T	51	avgbs_cluster_13290.1	TGCAGCCACCACTTGGCGGTCGACCTTGGCATGGGATTCTGGAATMAACGYTGTTTTGACGCGA	77	775	6
avgbs_224007	avgbs_cluster_13343	G/T	54	avgbs_cluster_13343.1	TGCAGCCACCGAGAATACCCCCAACCCTCCYGAGCCGCCCACACTCACTCCCTKCCCGAGATCG	577	152	20
avgbs_40844	avgbs_cluster_13343	C/T	31	avgbs_cluster_13343.1	TGCAGCCACCGAGAATACCCCCAACCCTCCYGAGCCGCCCACACTCACTCCCTKCCCGAGATCG	577	152	20
avgbs_111703	avgbs_cluster_13360	C/T	22	avgbs_cluster_13360.1	TGCAGTCACCGCGCGCCACCGYGCGCCGCCGCCGAGTCCAGCACCTCCGCTCCTCCCACCGTCC	122	626	19
avgbs_40901	avgbs_cluster_13360	C/T	22	avgbs_cluster_13360.1	TGCAGTCACCGCGCGCCACCGYGCGCCGCCGCCGAGTCCAGCACCTCCGCTCCTCCCACCGTCC	122	626	19
avgbs_40900	avgbs_cluster_13360	A/G	15	avgbs_cluster_13360.1	TGCAGTCACCGCGCGCCACCGYGCGCCGCCGCCGAGTCCAGCACCTCCGCTCCTCCCACCGTCC	122	626	19
avgbs_40899	avgbs_cluster_13360	C/T	6	avgbs_cluster_13360.1	TGCAGTCACCGCGCGCCACCGYGCGCCGCCGCCGAGTCCAGCACCTCCGCTCCTCCCACCGTCC	122	626	19
avgbs_41011	avgbs_cluster_13390	A/C	25	avgbs_cluster_13390.1	TGCAGCCACCTCCCTAGCCRCCAGCAGCACGCCTCGGCCCAGCTCAGGCGAGATCCAGATTCAG	141	667	19
avgbs_200272	avgbs_cluster_13390	A/G	20	avgbs_cluster_13390.1	TGCAGCCACCTCCCTAGCCRCCAGCAGCACGCCTCGGCCCAGCTCAGGCGAGATCCAGATTCAG	141	667	19
avgbs_305405	avgbs_cluster_134	A/C	53	avgbs_cluster_134.1	TGCAGCATGGATCTTATACTAGCGATGCCTTAATTTCTGGTTTTGTTCGTTCCCAGAGGCGAMG	604	223	23
avgbs_203119	avgbs_cluster_134	A/C	63	avgbs_cluster_134.1	TGCAGCATGGATCTTATACTAGCGATGCCTTAATTTCTGGTTTTGTTCGTTCCCAGAGGCGAMG	604	223	23
avgbs_6K_34860	avgbs_cluster_134	C/A	63	avgbs_cluster_134.1	TGCAGCATGGATCTTATACTAGCGATGCCTTAATTTCTGGTTTTGTTCGTTCCCAGAGGCGAMG	604	223	23
avgbs_228906	avgbs_cluster_1340	C/T	23	avgbs_cluster_1340.1	TGCAGAATTATAAGTGAAATATHTTACTTTATATCTYAAAAAACTAGACAGTGAACCGATGAAS	71	686	1
avgbs_6973	avgbs_cluster_1340	C/T	37	avgbs_cluster_1340.1	TGCAGAATTATAAGTGAAATATHTTACTTTATATCTYAAAAAACTAGACAGTGAACCGATGAAS	71	686	1
avgbs_6971	avgbs_cluster_1340	A/T	23	avgbs_cluster_1340.1	TGCAGAATTATAAGTGAAATATHTTACTTTATATCTYAAAAAACTAGACAGTGAACCGATGAAS	71	686	1
avgbs_6972	avgbs_cluster_1340	G/C	64	avgbs_cluster_1340.1	TGCAGAATTATAAGTGAAATATHTTACTTTATATCTYAAAAAACTAGACAGTGAACCGATGAAS	71	686	1
avgbs_3703	avgbs_cluster_1340	C/T	23	avgbs_cluster_1340.1	TGCAGAATTATAAGTGAAATATHTTACTTTATATCTYAAAAAACTAGACAGTGAACCGATGAAS	71	686	1
avgbs_3706	avgbs_cluster_1341	C/T	26	avgbs_cluster_1341.1	TGCAGAACTATAGTATTAAGCTGGTYCTTKAACTGAAATCGACTAAGAGACTTCCTTGCTTAAA	88	660	9
avgbs_3708	avgbs_cluster_1341	G/T	30	avgbs_cluster_1341.1	TGCAGAACTATAGTATTAAGCTGGTYCTTKAACTGAAATCGACTAAGAGACTTCCTTGCTTAAA	88	660	9
avgbs_3707	avgbs_cluster_1341	T/G	30	avgbs_cluster_1341.1	TGCAGAACTATAGTATTAAGCTGGTYCTTKAACTGAAATCGACTAAGAGACTTCCTTGCTTAAA	88	660	9
avgbs_41089	avgbs_cluster_13415	C/T	38	avgbs_cluster_13415.1	TGCAGCCACGAGCCCMCTCATAAATTGGCGCTGCTAAYATACATGTGTCTGCTCCCGAGATCGG	148	619	11
avgbs_41088	avgbs_cluster_13415	A/C	16	avgbs_cluster_13415.1	TGCAGCCACGAGCCCMCTCATAAATTGGCGCTGCTAAYATACATGTGTCTGCTCCCGAGATCGG	148	619	11
avgbs_218383	avgbs_cluster_13417	C/T	25	avgbs_cluster_13417.1	TGCAGCCACGAGGCAGCAGTGAGGYGTGGTAAAAGAAGGAAGGCGACAGACCGACAGAGAGGGA	707	106	10
avgbs_41092	avgbs_cluster_13417	C/T	25	avgbs_cluster_13417.1	TGCAGCCACGAGGCAGCAGTGAGGYGTGGTAAAAGAAGGAAGGCGACAGACCGACAGAGAGGGA	707	106	10
avgbs_553244	avgbs_cluster_1342	C/A	51	avgbs_cluster_1342.1	TGCAGWACTATGTAAAAACATTGTTTACTTTTACTGTCTTGTTGATTCATCGCGGTGACCCGAG	168	656	9
avgbs_3711	avgbs_cluster_1342	A/T	6	avgbs_cluster_1342.1	TGCAGWACTATGTAAAAACATTGTTTACTTTTACTGTCTTGTTGATTCATCGCGGTGACCCGAG	168	656	9
avgbs_108622	avgbs_cluster_1342	A/C	51	avgbs_cluster_1342.1	TGCAGWACTATGTAAAAACATTGTTTACTTTTACTGTCTTGTTGATTCATCGCGGTGACCCGAG	168	656	9
avgbs_3722	avgbs_cluster_1344	C/T	62	avgbs_cluster_1344.1	TGCAGAACTCAAGGCCAAGCCTTGAGTAACAACTAAACAAAGGTCAAACTTCAGAYGTTGGYGG	502	262	6
avgbs_3721	avgbs_cluster_1344	C/T	56	avgbs_cluster_1344.1	TGCAGAACTCAAGGCCAAGCCTTGAGTAACAACTAAACAAAGGTCAAACTTCAGAYGTTGGYGG	502	262	6
avgbs_203264	avgbs_cluster_13444	C/T	34	avgbs_cluster_13444.1	TGCAGCCACGCGGGACGATCCCACCTCCACCACYGAAAGGCGGTCGCCGACCGAGATCGGAAGA	164	562	12
avgbs_41166	avgbs_cluster_13444	C/T	34	avgbs_cluster_13444.1	TGCAGCCACGCGGGACGATCCCACCTCCACCACYGAAAGGCGGTCGCCGACCGAGATCGGAAGA	164	562	12
avgbs_257695	avgbs_cluster_13448	G/T	56	avgbs_cluster_13448.1	TGCAGCCASGCGTGCGCCGCGGCGGGGCTCACCATCGCCGAGATCGGAAGAGCGGTTCAGCAGG	256	497	5
avgbs_41176	avgbs_cluster_13448	C/G	9	avgbs_cluster_13448.1	TGCAGCCASGCGTGCGCCGCGGCGGGGCTCACCATCGCCGAGATCGGAAGAGCGGTTCAGCAGG	256	497	5
avgbs_41304	avgbs_cluster_13488	A/C	11	avgbs_cluster_13488.1	TGCAGCCACTMCAAACGCCGCCATTTCCCACCCGCRTCCTCCTCCCCACACCCAGCGAACGCTC	265	554	8
avgbs_424302	avgbs_cluster_13488	A/G	36	avgbs_cluster_13488.1	TGCAGCCACTMCAAACGCCGCCATTTCCCACCCGCRTCCTCCTCCCCACACCCAGCGAACGCTC	265	554	8
avgbs_41305	avgbs_cluster_13488	A/G	36	avgbs_cluster_13488.1	TGCAGCCACTMCAAACGCCGCCATTTCCCACCCGCRTCCTCCTCCCCACACCCAGCGAACGCTC	265	554	8
avgbs_305457	avgbs_cluster_13500	G/T	55	avgbs_cluster_13500.1	TGCAGCCACTCAGGCGTGTCACGGAMCAGCGTGCTCGGGTCGTCCCCGTCGAGGTCAACGCGCG	89	737	9
avgbs_41338	avgbs_cluster_13500	A/C	26	avgbs_cluster_13500.1	TGCAGCCACTCAGGCGTGTCACGGAMCAGCGTGCTCGGGTCGTCCCCGTCGAGGTCAACGCGCG	89	737	9
avgbs_569093	avgbs_cluster_13504	G/T	47	avgbs_cluster_13504.1	TGCAGCCACTCCTCTTCCTTGYAGGCCACCGAGATCGGAAGAGCGGTTCAGCAGGAATGCCGAG	395	358	10
avgbs_392390	avgbs_cluster_13504	G/T	47	avgbs_cluster_13504.1	TGCAGCCACTCCTCTTCCTTGYAGGCCACCGAGATCGGAAGAGCGGTTCAGCAGGAATGCCGAG	395	358	10
avgbs_41349	avgbs_cluster_13504	C/T	22	avgbs_cluster_13504.1	TGCAGCCACTCCTCTTCCTTGYAGGCCACCGAGATCGGAAGAGCGGTTCAGCAGGAATGCCGAG	395	358	10
avgbs_41448	avgbs_cluster_13537	C/T	32	avgbs_cluster_13537.1	TGCAGCCACTTGCACTCGCTAAGAAGCATCAYCCGAGATCGGAAGAGCGGTTCAGCAGGAATGC	733	80	18
avgbs_569118	avgbs_cluster_13537	G/T	51	avgbs_cluster_13537.1	TGCAGCCACTTGCACTCGCTAAGAAGCATCAYCCGAGATCGGAAGAGCGGTTCAGCAGGAATGC	733	80	18
avgbs_414536	avgbs_cluster_136	A/G	7	avgbs_cluster_136.1	TGCAGCRTATGTAATAGCACCACCAACATCATCATCGGCAGCCGAGGTTTATCTGCTGCCCAGC	485	295	31
avgbs_6K_33046	avgbs_cluster_136	A/G	7	avgbs_cluster_136.1	TGCAGCRTATGTAATAGCACCACCAACATCATCATCGGCAGCCGAGGTTTATCTGCTGCCCAGC	485	295	31
avgbs_280283	avgbs_cluster_136	G/T	48	avgbs_cluster_136.1	TGCAGCRTATGTAATAGCACCACCAACATCATCATCGGCAGCCGAGGTTTATCTGCTGCCCAGC	485	295	31
avgbs_41721	avgbs_cluster_13627	C/G	7	avgbs_cluster_13627.1	TGCAGCSAGAGCTCAAACTATAGCGCTTAGGATAGTGCAAAACGTCCCACGCCCAAAAAAAATT	310	436	15
avgbs_470773	avgbs_cluster_13627	C/G	7	avgbs_cluster_13627.1	TGCAGCSAGAGCTCAAACTATAGCGCTTAGGATAGTGCAAAACGTCCCACGCCCAAAAAAAATT	310	436	15
avgbs_41841	avgbs_cluster_13666	G/T	29	avgbs_cluster_13666.1	TGCAGCCAGATCCTTAGTGGCAAAAGATKTTTGACACAGATTCTTTTGGCTTACAGCTAAGGCG	323	420	7
avgbs_41851	avgbs_cluster_13666	A/C	57	avgbs_cluster_13666.1	TGCAGCCAGATCCTTAGTGGCAAAAGATKTTTGACACAGATTCTTTTGGCTTACAGCTAAGGCG	323	420	7
avgbs_41910	avgbs_cluster_13685	A/G	37	avgbs_cluster_13685.1	TGCAGCCAGCAAAACCAACCCGCGTGCGCGCCTCCCRTTTCTCCCGCCCGACAATTTTTCCCYW	40	720	0
avgbs_41911	avgbs_cluster_13685	T/C	63	avgbs_cluster_13685.1	TGCAGCCAGCAAAACCAACCCGCGTGCGCGCCTCCCRTTTCTCCCGCCCGACAATTTTTCCCYW	40	720	0
avgbs_41912	avgbs_cluster_13685	A/T	64	avgbs_cluster_13685.1	TGCAGCCAGCAAAACCAACCCGCGTGCGCGCCTCCCRTTTCTCCCGCCCGACAATTTTTCCCYW	40	720	0
avgbs_308126	avgbs_cluster_13701	G/T	61	avgbs_cluster_13701.1	TGCAGCCAGCAGATGTAGCCGCCGAACTCAGCGGCGRTGATGTCGTACACGAGGCCAGGGTCGG	53	769	2
avgbs_41954	avgbs_cluster_13701	A/G	37	avgbs_cluster_13701.1	TGCAGCCAGCAGATGTAGCCGCCGAACTCAGCGGCGRTGATGTCGTACACGAGGCCAGGGTCGG	53	769	2
avgbs_257634	avgbs_cluster_13701	G/T	38	avgbs_cluster_13701.1	TGCAGCCAGCAGATGTAGCCGCCGAACTCAGCGGCGRTGATGTCGTACACGAGGCCAGGGTCGG	53	769	2
avgbs_41969	avgbs_cluster_13708	C/T	57	avgbs_cluster_13708.1	TGCAGCCAGCAGTGACATGCGTTGCCACTCGCTGGTAAAATAATGCTGCACAGAGAYCGACCAA	509	211	11
avgbs_200277	avgbs_cluster_13708	C/T	57	avgbs_cluster_13708.1	TGCAGCCAGCAGTGACATGCGTTGCCACTCGCTGGTAAAATAATGCTGCACAGAGAYCGACCAA	509	211	11
avgbs_257638	avgbs_cluster_13711	G/T	20	avgbs_cluster_13711.1	TGCAGCCAGCATAGAAAAGTGGAGAGGGGATGATCTTGGGAGCACAACTTCCTGAGCGGGTRGC	112	642	7
avgbs_41977	avgbs_cluster_13711	A/G	62	avgbs_cluster_13711.1	TGCAGCCAGCATAGAAAAGTGGAGAGGGGATGATCTTGGGAGCACAACTTCCTGAGCGGGTRGC	112	642	7
avgbs_257639	avgbs_cluster_13714	A/G	50	avgbs_cluster_13714.1	TGCAGCCAGCATGAATGTRCACAGTCAGGCCGCATTGTCCTGCAAAGATGGGCATMATTTAAGG	257	563	14
avgbs_41985	avgbs_cluster_13714	A/C	56	avgbs_cluster_13714.1	TGCAGCCAGCATGAATGTRCACAGTCAGGCCGCATTGTCCTGCAAAGATGGGCATMATTTAAGG	257	563	14
avgbs_41984	avgbs_cluster_13714	A/G	19	avgbs_cluster_13714.1	TGCAGCCAGCATGAATGTRCACAGTCAGGCCGCATTGTCCTGCAAAGATGGGCATMATTTAAGG	257	563	14
avgbs_569205	avgbs_cluster_13726	G/T	46	avgbs_cluster_13726.1	TGCAGCCAGCCGAAAGCYGAGCCGCGCGTGCCGTCGTCYGTGGAGTCGGCGACCAGTGACTGGA	134	631	6
avgbs_42020	avgbs_cluster_13726	C/T	18	avgbs_cluster_13726.1	TGCAGCCAGCCGAAAGCYGAGCCGCGCGTGCCGTCGTCYGTGGAGTCGGCGACCAGTGACTGGA	134	631	6
avgbs_229993	avgbs_cluster_13728	C/T	7	avgbs_cluster_13728.1	TGCAGCYAGCCGACGGGTCTCCTAGGATCGGAACTGCTGTAGGTCGGGGCTGGAGGGGCGACGG	668	88	6
avgbs_42024	avgbs_cluster_13728	C/T	7	avgbs_cluster_13728.1	TGCAGCYAGCCGACGGGTCTCCTAGGATCGGAACTGCTGTAGGTCGGGGCTGGAGGGGCGACGG	668	88	6
avgbs_12658	avgbs_cluster_1373	C/T	50	avgbs_cluster_1373.1	TGCAGARCTGCAAGCTGCAATGTGAGAACTACGGTGTAACAGGCACAGCYAGCCTTTCCCTCCT	40	752	5
avgbs_3809	avgbs_cluster_1373	A/G	7	avgbs_cluster_1373.1	TGCAGARCTGCAAGCTGCAATGTGAGAACTACGGTGTAACAGGCACAGCYAGCCTTTCCCTCCT	40	752	5
avgbs_218423	avgbs_cluster_13731	A/G	15	avgbs_cluster_13731.1	TGCAGCCAGCCGCCRCTGCTGTTCGTCGTAGGCGTGGTTTTTGGCGAAAACCGAGATCGGAAGA	82	714	14
avgbs_42030	avgbs_cluster_13731	A/G	15	avgbs_cluster_13731.1	TGCAGCCAGCCGCCRCTGCTGTTCGTCGTAGGCGTGGTTTTTGGCGAAAACCGAGATCGGAAGA	82	714	14
avgbs_42066	avgbs_cluster_13743	G/A	9	avgbs_cluster_13743.1	TGCAGCCCRCGCCTCCATCCCCGAATCCATAACAGCGAGGAAGGCGCCGAGATCGGAAGAGCGG	116	619	8
avgbs_44033	avgbs_cluster_13743	A/G	9	avgbs_cluster_13743.1	TGCAGCCCRCGCCTCCATCCCCGAATCCATAACAGCGAGGAAGGCGCCGAGATCGGAAGAGCGG	116	619	8
avgbs_214017	avgbs_cluster_13753	A/G	41	avgbs_cluster_13753.1	TGCAGCCAGCGTGGTGATCAGGCCCGCCGTGAGGGGAGCGRCACCGCTGCCTGGCGTTGTCGCG	200	635	14
avgbs_42092	avgbs_cluster_13753	A/G	41	avgbs_cluster_13753.1	TGCAGCCAGCGTGGTGATCAGGCCCGCCGTGAGGGGAGCGRCACCGCTGCCTGGCGTTGTCGCG	200	635	14
avgbs_42111	avgbs_cluster_13762	A/C	48	avgbs_cluster_13762.1	TGCAGCCAGCTCACTCAGCTCATTCTCCGTGGCTGCTCAATCCCGCTMCTACCCCCAGGCTTCG	395	444	18
avgbs_214019	avgbs_cluster_13762	A/C	48	avgbs_cluster_13762.1	TGCAGCCAGCTCACTCAGCTCATTCTCCGTGGCTGCTCAATCCCGCTMCTACCCCCAGGCTTCG	395	444	18
avgbs_297724	avgbs_cluster_13763	A/C	48	avgbs_cluster_13763.1	TGCAGYCAGCTCATCCTTCAGGTTCTTGATCTTCAAAGCATCCCTGGCCTTCTCGAGGTTCCTG	436	329	31
avgbs_42113	avgbs_cluster_13763	C/T	6	avgbs_cluster_13763.1	TGCAGYCAGCTCATCCTTCAGGTTCTTGATCTTCAAAGCATCCCTGGCCTTCTCGAGGTTCCTG	436	329	31
avgbs_218621	avgbs_cluster_13765	C/T	14	avgbs_cluster_13765.1	TGCAGCCCGCTCTYCCAAAGTGCCAGAGAGGCGGCATGGGAGGGTCGCTACTGGGATGTCCTAA	604	117	13
avgbs_280544	avgbs_cluster_13765	G/T	45	avgbs_cluster_13765.1	TGCAGCCCGCTCTYCCAAAGTGCCAGAGAGGCGGCATGGGAGGGTCGCTACTGGGATGTCCTAA	604	117	13
avgbs_42119	avgbs_cluster_13765	C/T	14	avgbs_cluster_13765.1	TGCAGCCCGCTCTYCCAAAGTGCCAGAGAGGCGGCATGGGAGGGTCGCTACTGGGATGTCCTAA	604	117	13
avgbs_203301	avgbs_cluster_13772	C/T	39	avgbs_cluster_13772.1	TGCAGCCAGCTTCACTTACAGCAGGGTCTCGCTGAGAAYTGTCGTTGTGGCTATTAATTTTAGT	685	88	3
avgbs_257675	avgbs_cluster_13772	C/T	64	avgbs_cluster_13772.1	TGCAGCCAGCTTCACTTACAGCAGGGTCTCGCTGAGAAYTGTCGTTGTGGCTATTAATTTTAGT	685	88	3
avgbs_42135	avgbs_cluster_13772	C/T	39	avgbs_cluster_13772.1	TGCAGCCAGCTTCACTTACAGCAGGGTCTCGCTGAGAAYTGTCGTTGTGGCTATTAATTTTAGT	685	88	3
avgbs_42334	avgbs_cluster_13779	A/G	48	avgbs_cluster_13779.1	TGCAGCCAGKAAGGTTTTGATGTGGATTAAATAATTAGTACCACACARCTTAAAGCAAGTGAAA	118	603	21
avgbs_42148	avgbs_cluster_13779	G/A	48	avgbs_cluster_13779.1	TGCAGCCAGKAAGGTTTTGATGTGGATTAAATAATTAGTACCACACARCTTAAAGCAAGTGAAA	118	603	21
avgbs_42147	avgbs_cluster_13779	G/T	10	avgbs_cluster_13779.1	TGCAGCCAGKAAGGTTTTGATGTGGATTAAATAATTAGTACCACACARCTTAAAGCAAGTGAAA	118	603	21
avgbs_42152	avgbs_cluster_13781	A/C	49	avgbs_cluster_13781.1	TGCAGCCAGGAATAGAATTGGGTAACTAAATTTCCTCCATCGCAACTAMATTAGTATGAATAAT	107	641	8
avgbs_42151	avgbs_cluster_13781	C/A	49	avgbs_cluster_13781.1	TGCAGCCAGGAATAGAATTGGGTAACTAAATTTCCTCCATCGCAACTAMATTAGTATGAATAAT	107	641	8
avgbs_569242	avgbs_cluster_13788	G/T	26	avgbs_cluster_13788.1	TGCAGCCAGGACGGACAAAGGCTGGTTTTAAATTAACCAYGGTCYAACYCAAACGGATAGAAAC	307	514	14
avgbs_392569	avgbs_cluster_13788	G/T	26	avgbs_cluster_13788.1	TGCAGCCAGGACGGACAAAGGCTGGTTTTAAATTAACCAYGGTCYAACYCAAACGGATAGAAAC	307	514	14
avgbs_42166	avgbs_cluster_13788	T/C	45	avgbs_cluster_13788.1	TGCAGCCAGGACGGACAAAGGCTGGTTTTAAATTAACCAYGGTCYAACYCAAACGGATAGAAAC	307	514	14
avgbs_42168	avgbs_cluster_13788	C/T	45	avgbs_cluster_13788.1	TGCAGCCAGGACGGACAAAGGCTGGTTTTAAATTAACCAYGGTCYAACYCAAACGGATAGAAAC	307	514	14
avgbs_42165	avgbs_cluster_13788	T/C	40	avgbs_cluster_13788.1	TGCAGCCAGGACGGACAAAGGCTGGTTTTAAATTAACCAYGGTCYAACYCAAACGGATAGAAAC	307	514	14
avgbs_42169	avgbs_cluster_13788	C/T	49	avgbs_cluster_13788.1	TGCAGCCAGGACGGACAAAGGCTGGTTTTAAATTAACCAYGGTCYAACYCAAACGGATAGAAAC	307	514	14
avgbs_42167	avgbs_cluster_13788	C/T	40	avgbs_cluster_13788.1	TGCAGCCAGGACGGACAAAGGCTGGTTTTAAATTAACCAYGGTCYAACYCAAACGGATAGAAAC	307	514	14
avgbs_42210	avgbs_cluster_13798	G/T	10	avgbs_cluster_13798.1	TGCAGCCAGKCATCAAGACCAGCTCGGCAAGGAGGYCGCGACGTCTGGCTGCTGGGATTGGGAA	107	722	5
avgbs_257731	avgbs_cluster_13798	G/T	36	avgbs_cluster_13798.1	TGCAGCCAGKCATCAAGACCAGCTCGGCAAGGAGGYCGCGACGTCTGGCTGCTGGGATTGGGAA	107	722	5
avgbs_42211	avgbs_cluster_13798	C/T	36	avgbs_cluster_13798.1	TGCAGCCAGKCATCAAGACCAGCTCGGCAAGGAGGYCGCGACGTCTGGCTGCTGGGATTGGGAA	107	722	5
avgbs_201155	avgbs_cluster_1381	A/G	41	avgbs_cluster_1381.1	TGCAGAACTGGATGACAGTGTTGTCCTCTATTCAGTTCATRAACTTTTCATAGAGAAGTTAGGA	566	250	28
avgbs_3831	avgbs_cluster_1381	A/G	41	avgbs_cluster_1381.1	TGCAGAACTGGATGACAGTGTTGTCCTCTATTCAGTTCATRAACTTTTCATAGAGAAGTTAGGA	566	250	28
avgbs_3832	avgbs_cluster_1382	C/G	34	avgbs_cluster_1382.1	TGCAGAACTGGATGACCTTGCCTGTATTGTGCASAAAAACAAGAGCATAGACACTGATCATMGA	531	299	11
avgbs_3834	avgbs_cluster_1382	A/C	62	avgbs_cluster_1382.1	TGCAGAACTGGATGACCTTGCCTGTATTGTGCASAAAAACAAGAGCATAGACACTGATCATMGA	531	299	11
avgbs_3833	avgbs_cluster_1382	C/A	62	avgbs_cluster_1382.1	TGCAGAACTGGATGACCTTGCCTGTATTGTGCASAAAAACAAGAGCATAGACACTGATCATMGA	531	299	11
avgbs_416912	avgbs_cluster_13825	G/T	24	avgbs_cluster_13825.1	TGCAGCCAGGGTTCCMACCACTAKCCGAGTCCTTCCTCAACTCCTCTAGGCCGAGATCGGAAGA	59	662	7
avgbs_42279	avgbs_cluster_13825	C/A	16	avgbs_cluster_13825.1	TGCAGCCAGGGTTCCMACCACTAKCCGAGTCCTTCCTCAACTCCTCTAGGCCGAGATCGGAAGA	59	662	7
avgbs_42292	avgbs_cluster_13825	A/C	16	avgbs_cluster_13825.1	TGCAGCCAGGGTTCCMACCACTAKCCGAGTCCTTCCTCAACTCCTCTAGGCCGAGATCGGAAGA	59	662	7
avgbs_290541	avgbs_cluster_13847	C/G	6	avgbs_cluster_13847.1	TGCAGCCAGTCAGACATTAAAGATTCAGAATTTTAGAATTCAGAGAAAGGCACATASAAGCCTA	437	272	18
avgbs_42348	avgbs_cluster_13847	C/G	57	avgbs_cluster_13847.1	TGCAGCCAGTCAGACATTAAAGATTCAGAATTTTAGAATTCAGAGAAAGGCACATASAAGCCTA	437	272	18
avgbs_42360	avgbs_cluster_13852	A/C	49	avgbs_cluster_13852.1	TGCAGCCAGTCGATTCGGAAGTAGAGAAATCGATGGAAGAAGCTAGAGMTGGGGTTGGAGCGCA	725	38	10
avgbs_200281	avgbs_cluster_13852	A/C	49	avgbs_cluster_13852.1	TGCAGCCAGTCGATTCGGAAGTAGAGAAATCGATGGAAGAAGCTAGAGMTGGGGTTGGAGCGCA	725	38	10
avgbs_42369	avgbs_cluster_13855	C/T	6	avgbs_cluster_13855.1	TGCAGYCAGTGAGGGTATTGCGGTCTCGGCTCGGAGTTCTGCGGCACCGAGATCGGAAGAGCGG	665	71	6
avgbs_280462	avgbs_cluster_13855	G/T	37	avgbs_cluster_13855.1	TGCAGYCAGTGAGGGTATTGCGGTCTCGGCTCGGAGTTCTGCGGCACCGAGATCGGAAGAGCGG	665	71	6
avgbs_203321	avgbs_cluster_13884	C/T	12	avgbs_cluster_13884.1	TGCAGCCATACYGTGAGTACGAGAGGATGATGTGGCCTTCCTCCGAGATCGGAAGAGCGGTTCA	405	366	23
avgbs_42455	avgbs_cluster_13884	C/T	12	avgbs_cluster_13884.1	TGCAGCCATACYGTGAGTACGAGAGGATGATGTGGCCTTCCTCCGAGATCGGAAGAGCGGTTCA	405	366	23
avgbs_218440	avgbs_cluster_13890	C/T	50	avgbs_cluster_13890.1	TGCAGCCATAGACAGGGCATTTAACGCCGTCCMTCGTACTCAGACTGCTYCTGATACCGAGATC	222	611	20
avgbs_42475	avgbs_cluster_13890	A/C	33	avgbs_cluster_13890.1	TGCAGCCATAGACAGGGCATTTAACGCCGTCCMTCGTACTCAGACTGCTYCTGATACCGAGATC	222	611	20
avgbs_203323	avgbs_cluster_13897	C/T	12	avgbs_cluster_13897.1	TGCAGCCATAGYGCCAATTCCAGTGTTTCCAGTGTTCTTGGATACAGCCGCATCGACGTTTATC	159	630	29
avgbs_42502	avgbs_cluster_13897	C/T	12	avgbs_cluster_13897.1	TGCAGCCATAGYGCCAATTCCAGTGTTTCCAGTGTTCTTGGATACAGCCGCATCGACGTTTATC	159	630	29
avgbs_214034	avgbs_cluster_13912	C/G	24	avgbs_cluster_13912.1	TGCAGCCATATACCTCACAAGTCSCCGCAGCCCTACCCTGCGTGTCTAGTCTCAGATTCTAGAC	621	129	7
avgbs_42532	avgbs_cluster_13912	C/G	24	avgbs_cluster_13912.1	TGCAGCCATATACCTCACAAGTCSCCGCAGCCCTACCCTGCGTGTCTAGTCTCAGATTCTAGAC	621	129	7
avgbs_218634	avgbs_cluster_13918	C/G	18	avgbs_cluster_13918.1	TGCAGCCCTATTTGTTGSCTCTGGCCGCTCCCCCGCTGCCTGATTCGTCACTGCCGAGATCGGA	455	253	18
avgbs_42560	avgbs_cluster_13918	C/G	18	avgbs_cluster_13918.1	TGCAGCCCTATTTGTTGSCTCTGGCCGCTCCCCCGCTGCCTGATTCGTCACTGCCGAGATCGGA	455	253	18
avgbs_46185	avgbs_cluster_13918	C/G	18	avgbs_cluster_13918.1	TGCAGCCCTATTTGTTGSCTCTGGCCGCTCCCCCGCTGCCTGATTCGTCACTGCCGAGATCGGA	455	253	18
avgbs_200021	avgbs_cluster_1392	A/G	28	avgbs_cluster_1392.1	TGCAGAACTGGTGGTACCACTAGTGAARATGAGGCCTTTAGTTGGGGTCAAATTAACCTTTAAC	75	752	14
avgbs_3861	avgbs_cluster_1392	A/G	28	avgbs_cluster_1392.1	TGCAGAACTGGTGGTACCACTAGTGAARATGAGGCCTTTAGTTGGGGTCAAATTAACCTTTAAC	75	752	14
avgbs_218445	avgbs_cluster_13926	C/T	38	avgbs_cluster_13926.1	TGCAGCCATCACAGCGTGTTGATGATCGCGCGCGGTAYGAGGAAGAAGAAGGGGAGATGGGGGC	658	167	23
avgbs_42580	avgbs_cluster_13926	C/T	38	avgbs_cluster_13926.1	TGCAGCCATCACAGCGTGTTGATGATCGCGCGCGGTAYGAGGAAGAAGAAGGGGAGATGGGGGC	658	167	23
avgbs_257768	avgbs_cluster_13927	C/G	19	avgbs_cluster_13927.1	TGCAGCCATCACATGCATGAATTGTCCACCAAATAGACAAGGTCSTCAATATCGATCAGCTGGA	80	694	3
avgbs_42581	avgbs_cluster_13927	C/G	45	avgbs_cluster_13927.1	TGCAGCCATCACATGCATGAATTGTCCACCAAATAGACAAGGTCSTCAATATCGATCAGCTGGA	80	694	3
avgbs_297755	avgbs_cluster_13946	A/G	60	avgbs_cluster_13946.1	TGCAGCCATCCAACAGCCTGGCAGAACATCCCCGCACGAGTCAGACCCTCGAAGCAGCARCRKK	103	667	7
avgbs_42636	avgbs_cluster_13946	A/C	48	avgbs_cluster_13946.1	TGCAGCCATCCAACAGCCTGGCAGAACATCCCCGCACGAGTCAGACCCTCGAAGCAGCARCRKK	103	667	7
avgbs_471427	avgbs_cluster_13946	A/G	60	avgbs_cluster_13946.1	TGCAGCCATCCAACAGCCTGGCAGAACATCCCCGCACGAGTCAGACCCTCGAAGCAGCARCRKK	103	667	7
avgbs_42652	avgbs_cluster_13952	A/C	62	avgbs_cluster_13952.1	TGCAGCCATCCCTGGCTTCTCACACGGGTCGGCCACCTTGTCTCCACCTTGTTCCCTTCATMKM	78	649	2
avgbs_42654	avgbs_cluster_13952	C/A	64	avgbs_cluster_13952.1	TGCAGCCATCCCTGGCTTCTCACACGGGTCGGCCACCTTGTCTCCACCTTGTTCCCTTCATMKM	78	649	2
avgbs_42653	avgbs_cluster_13952	G/T	63	avgbs_cluster_13952.1	TGCAGCCATCCCTGGCTTCTCACACGGGTCGGCCACCTTGTCTCCACCTTGTTCCCTTCATMKM	78	649	2
avgbs_257783	avgbs_cluster_13959	C/T	45	avgbs_cluster_13959.1	TGCAGCCATCCTCGTCTGYGCGTAGCRCGAGATTGACCAGCTGAYGCGTTGTAACGCCCGCYTC	47	684	4
avgbs_42674	avgbs_cluster_13959	A/G	27	avgbs_cluster_13959.1	TGCAGCCATCCTCGTCTGYGCGTAGCRCGAGATTGACCAGCTGAYGCGTTGTAACGCCCGCYTC	47	684	4
avgbs_416947	avgbs_cluster_13959	C/T	62	avgbs_cluster_13959.1	TGCAGCCATCCTCGTCTGYGCGTAGCRCGAGATTGACCAGCTGAYGCGTTGTAACGCCCGCYTC	47	684	4
avgbs_569386	avgbs_cluster_13982	G/T	35	avgbs_cluster_13982.1	TGCAGCCATCGTCATTCAGGATGAACTTTTCAATGGCAMSTCTACGTACACCGTTCGGTCTCTT	149	697	6
avgbs_42745	avgbs_cluster_13982	C/G	40	avgbs_cluster_13982.1	TGCAGCCATCGTCATTCAGGATGAACTTTTCAATGGCAMSTCTACGTACACCGTTCGGTCTCTT	149	697	6
avgbs_42744	avgbs_cluster_13982	A/C	39	avgbs_cluster_13982.1	TGCAGCCATCGTCATTCAGGATGAACTTTTCAATGGCAMSTCTACGTACACCGTTCGGTCTCTT	149	697	6
avgbs_214035	avgbs_cluster_13985	C/T	14	avgbs_cluster_13985.1	TGCAGCCATCTAAYTGAAGATTAGCTTGATCGTACGTACATCCGAGATCGGAAGAGCGGTTCAG	681	113	6
avgbs_42754	avgbs_cluster_13985	C/T	14	avgbs_cluster_13985.1	TGCAGCCATCTAAYTGAAGATTAGCTTGATCGTACGTACATCCGAGATCGGAAGAGCGGTTCAG	681	113	6
avgbs_257798	avgbs_cluster_13991	G/T	51	avgbs_cluster_13991.1	TGCAGCCATCTGAGCGATGCCRCTCAGCAACTCCGAGATCGGAAGAGCGGTTCAGCAGGAATGC	154	621	13
avgbs_345466	avgbs_cluster_13991	G/T	51	avgbs_cluster_13991.1	TGCAGCCATCTGAGCGATGCCRCTCAGCAACTCCGAGATCGGAAGAGCGGTTCAGCAGGAATGC	154	621	13
avgbs_42775	avgbs_cluster_13991	A/G	22	avgbs_cluster_13991.1	TGCAGCCATCTGAGCGATGCCRCTCAGCAACTCCGAGATCGGAAGAGCGGTTCAGCAGGAATGC	154	621	13
avgbs_257805	avgbs_cluster_13997	G/T	43	avgbs_cluster_13997.1	TGCAGCCATGACAAGTGATGTAAATCGGTACATSCATGGAGGTGATACAGCAGCACATCCCCCT	73	697	2
avgbs_42798	avgbs_cluster_13997	C/G	34	avgbs_cluster_13997.1	TGCAGCCATGACAAGTGATGTAAATCGGTACATSCATGGAGGTGATACAGCAGCACATCCCCCT	73	697	2
avgbs_257807	avgbs_cluster_13999	C/T	39	avgbs_cluster_13999.1	TGCAGCCATGACGAACRACAACATGCTGGTACTATGATCGGCCGAGATCGGAAGAGCGGTTCAG	61	788	8
avgbs_42801	avgbs_cluster_13999	A/G	17	avgbs_cluster_13999.1	TGCAGCCATGACGAACRACAACATGCTGGTACTATGATCGGCCGAGATCGGAAGAGCGGTTCAG	61	788	8
avgbs_225746	avgbs_cluster_14	C/T	11	avgbs_cluster_14.1	TGCAGTTCACYAGCAGGGAAGGGGAGCCATGTAAAATGCATGTCCTGTTTTCACTCTCTGGTCA	737	108	19
avgbs_6K_111828	avgbs_cluster_14	C/T	11	avgbs_cluster_14.1	TGCAGTTCACYAGCAGGGAAGGGGAGCCATGTAAAATGCATGTCCTGTTTTCACTCTCTGGTCA	737	108	19
avgbs_203341	avgbs_cluster_14011	C/T	22	avgbs_cluster_14011.1	TGCAGCCATGAGCGGCGTCACYGCCGCCTCACTCCTCATAGACCGAGATCGGAAGAGCGGTTCA	222	569	22
avgbs_42832	avgbs_cluster_14011	C/T	22	avgbs_cluster_14011.1	TGCAGCCATGAGCGGCGTCACYGCCGCCTCACTCCTCATAGACCGAGATCGGAAGAGCGGTTCA	222	569	22
avgbs_414543	avgbs_cluster_14019	A/G	43	avgbs_cluster_14019.1	TGCAGCCATGATAGTGGACAAGGAAAAAGAGGTGGAGAGGCTRAAGGAGGAGGTTACCCGACTG	661	85	10
avgbs_42846	avgbs_cluster_14019	A/G	43	avgbs_cluster_14019.1	TGCAGCCATGATAGTGGACAAGGAAAAAGAGGTGGAGAGGCTRAAGGAGGAGGTTACCCGACTG	661	85	10
avgbs_203445	avgbs_cluster_14025	C/T	7	avgbs_cluster_14025.1	TGCAGCYCTGCACATTCGGCTCTGGTAGTGGCCAGATTCGTTTTCGTCGTTGGTACGACCGAGG	617	95	13
avgbs_224121	avgbs_cluster_14025	C/T	17	avgbs_cluster_14025.1	TGCAGCYCTGCACATTCGGCTCTGGTAGTGGCCAGATTCGTTTTCGTCGTTGGTACGACCGAGG	617	95	13
avgbs_42860	avgbs_cluster_14025	C/T	7	avgbs_cluster_14025.1	TGCAGCYCTGCACATTCGGCTCTGGTAGTGGCCAGATTCGTTTTCGTCGTTGGTACGACCGAGG	617	95	13
avgbs_42862	avgbs_cluster_14026	G/T	54	avgbs_cluster_14026.1	TGCAGCCATGCACATTGCCATGTGCTCCGTGTTCTTCCATCTACTGGTGCGTGKTGACGGTGGC	208	596	27
avgbs_42861	avgbs_cluster_14026	T/G	54	avgbs_cluster_14026.1	TGCAGCCATGCACATTGCCATGTGCTCCGTGTTCTTCCATCTACTGGTGCGTGKTGACGGTGGC	208	596	27
avgbs_3909	avgbs_cluster_1404	A/T	46	avgbs_cluster_1404.1	TGCAGAACTTCAGCATAAAATGAATCCRTTTCAAAATTTTAACCAWATCTGATTTTTTTTGGTA	237	520	6
avgbs_3908	avgbs_cluster_1404	A/G	28	avgbs_cluster_1404.1	TGCAGAACTTCAGCATAAAATGAATCCRTTTCAAAATTTTAACCAWATCTGATTTTTTTTGGTA	237	520	6
avgbs_330133	avgbs_cluster_1404	G/T	61	avgbs_cluster_1404.1	TGCAGAACTTCAGCATAAAATGAATCCRTTTCAAAATTTTAACCAWATCTGATTTTTTTTGGTA	237	520	6
avgbs_42922	avgbs_cluster_14045	C/T	40	avgbs_cluster_14045.1	TGCAGCCATGCGGGAGGACCCTTGGCRGTCACGATGGGAYGTAGCAGYAGGAACAAGCTAGGCC	203	539	6
avgbs_42923	avgbs_cluster_14045	T/C	48	avgbs_cluster_14045.1	TGCAGCCATGCGGGAGGACCCTTGGCRGTCACGATGGGAYGTAGCAGYAGGAACAAGCTAGGCC	203	539	6
avgbs_42921	avgbs_cluster_14045	A/G	27	avgbs_cluster_14045.1	TGCAGCCATGCGGGAGGACCCTTGGCRGTCACGATGGGAYGTAGCAGYAGGAACAAGCTAGGCC	203	539	6
avgbs_42926	avgbs_cluster_14046	C/T	62	avgbs_cluster_14046.1	TGCAGCCATGCGTGTCCTCTAGGGCTGCCTCCTCTTTGGGTCGTTCTCTCTGCACCCTGCTYTG	722	74	4
avgbs_200284	avgbs_cluster_14046	C/T	62	avgbs_cluster_14046.1	TGCAGCCATGCGTGTCCTCTAGGGCTGCCTCCTCTTTGGGTCGTTCTCTCTGCACCCTGCTYTG	722	74	4
avgbs_218463	avgbs_cluster_14057	A/C	22	avgbs_cluster_14057.1	TGCAGCCATGGATGTTGCACGMGCGGCAAGAGACGGAATCGCCTGATCCCCCTGTCGAGATGAC	748	75	8
avgbs_42965	avgbs_cluster_14057	A/C	22	avgbs_cluster_14057.1	TGCAGCCATGGATGTTGCACGMGCGGCAAGAGACGGAATCGCCTGATCCCCCTGTCGAGATGAC	748	75	8
avgbs_201172	avgbs_cluster_1407	A/G	60	avgbs_cluster_1407.1	TGCAGAACTTCCCGTTTTTGCTATATATGTTYCCGTTTTTGCTTCCGAAGCAAAAAAAARTGGT	55	686	8
avgbs_3918	avgbs_cluster_1407	C/T	32	avgbs_cluster_1407.1	TGCAGAACTTCCCGTTTTTGCTATATATGTTYCCGTTTTTGCTTCCGAAGCAAAAAAAARTGGT	55	686	8
avgbs_43039	avgbs_cluster_14073	A/G	22	avgbs_cluster_14073.1	TGCAGCCATGGTGCACCTTCTRCGGACATGCGGGATGCCGAGCCGAGATCGGAAGAGCGGTTCA	66	713	10
avgbs_43007	avgbs_cluster_14073	G/A	22	avgbs_cluster_14073.1	TGCAGCCATGGTGCACCTTCTRCGGACATGCGGGATGCCGAGCCGAGATCGGAAGAGCGGTTCA	66	713	10
avgbs_201176	avgbs_cluster_1409	C/G	8	avgbs_cluster_1409.1	TGCAGAASTTCTTGAAATTTTGGCACTCGTCAGCCAGGAAATCGCTGTAAATTTGTTGATAAAA	624	208	33
avgbs_3926	avgbs_cluster_1409	C/G	8	avgbs_cluster_1409.1	TGCAGAASTTCTTGAAATTTTGGCACTCGTCAGCCAGGAAATCGCTGTAAATTTGTTGATAAAA	624	208	33
avgbs_218473	avgbs_cluster_14126	C/T	23	avgbs_cluster_14126.1	TGCAGCCATTCCAYCATGCCACYGCCGATTCCCGTTGTCTGCATGAGACACTAGTGGAAAAAGG	680	41	5
avgbs_43185	avgbs_cluster_14126	C/T	14	avgbs_cluster_14126.1	TGCAGCCATTCCAYCATGCCACYGCCGATTCCCGTTGTCTGCATGAGACACTAGTGGAAAAAGG	680	41	5
avgbs_43252	avgbs_cluster_14151	T/C	20	avgbs_cluster_14151.1	TGCAGCCATTGGTATCCACYGTCCTCGAGAGCGTTATTCCGAGATCGGAAGAGCGGTTCAGCAG	155	660	21
avgbs_43254	avgbs_cluster_14151	C/T	20	avgbs_cluster_14151.1	TGCAGCCATTGGTATCCACYGTCCTCGAGAGCGTTATTCCGAGATCGGAAGAGCGGTTCAGCAG	155	660	21
avgbs_43255	avgbs_cluster_14153	C/A	60	avgbs_cluster_14153.1	TGCAGCCATTGTAACAAAGTTCTCTTCCCTTGACAGCGATCGGATATAATCACCGACCAMGCCA	39	715	5
avgbs_43256	avgbs_cluster_14153	A/C	60	avgbs_cluster_14153.1	TGCAGCCATTGTAACAAAGTTCTCTTCCCTTGACAGCGATCGGATATAATCACCGACCAMGCCA	39	715	5
avgbs_258481	avgbs_cluster_14155	G/T	62	avgbs_cluster_14155.1	TGCAGCCCYTTCAACCTCCTGGCYGATGTGCCTGTGTGGAGGCCCTTCTGCTTCTCGGCGGTGG	55	738	3
avgbs_43262	avgbs_cluster_14155	T/C	9	avgbs_cluster_14155.1	TGCAGCCCYTTCAACCTCCTGGCYGATGTGCCTGTGTGGAGGCCCTTCTGCTTCTCGGCGGTGG	55	738	3
avgbs_43263	avgbs_cluster_14155	T/C	24	avgbs_cluster_14155.1	TGCAGCCCYTTCAACCTCCTGGCYGATGTGCCTGTGTGGAGGCCCTTCTGCTTCTCGGCGGTGG	55	738	3
avgbs_45564	avgbs_cluster_14155	C/T	24	avgbs_cluster_14155.1	TGCAGCCCYTTCAACCTCCTGGCYGATGTGCCTGTGTGGAGGCCCTTCTGCTTCTCGGCGGTGG	55	738	3
avgbs_45563	avgbs_cluster_14155	C/T	9	avgbs_cluster_14155.1	TGCAGCCCYTTCAACCTCCTGGCYGATGTGCCTGTGTGGAGGCCCTTCTGCTTCTCGGCGGTGG	55	738	3
avgbs_414544	avgbs_cluster_14168	C/G	42	avgbs_cluster_14168.1	TGCAGCCCAAAATAAAAAGAAATTTCTACMAAAACTTTCCTSGGGTATTCGAACCATGTACATG	151	687	4
avgbs_43300	avgbs_cluster_14168	A/C	30	avgbs_cluster_14168.1	TGCAGCCCAAAATAAAAAGAAATTTCTACMAAAACTTTCCTSGGGTATTCGAACCATGTACATG	151	687	4
avgbs_43301	avgbs_cluster_14168	C/G	42	avgbs_cluster_14168.1	TGCAGCCCAAAATAAAAAGAAATTTCTACMAAAACTTTCCTSGGGTATTCGAACCATGTACATG	151	687	4
avgbs_218478	avgbs_cluster_14173	C/T	6	avgbs_cluster_14173.1	TGCAGYCCAAACAAACACAGCCTAAGGGTGTGTTCCAAAGTCCTCTGGCTTCTAGCTTCCTGAA	706	96	6
avgbs_43312	avgbs_cluster_14173	C/T	6	avgbs_cluster_14173.1	TGCAGYCCAAACAAACACAGCCTAAGGGTGTGTTCCAAAGTCCTCTGGCTTCTAGCTTCCTGAA	706	96	6
avgbs_213760	avgbs_cluster_142	C/T	32	avgbs_cluster_142.1	TGCAGCAGAGCGCCACCCAGAATCCCCACCAYGGTCCTGGAGATAGCCCATGCCCAATCCTTGA	645	91	12
avgbs_6K_28091	avgbs_cluster_142	A/G	12	avgbs_cluster_142.1	TGCAGCAGAGCGCCACCCAGAATCCCCACCAYGGTCCTGGAGATAGCCCATGCCCAATCCTTGA	645	91	12
avgbs_297044	avgbs_cluster_142	C/T	61	avgbs_cluster_142.1	TGCAGCAGAGCGCCACCCAGAATCCCCACCAYGGTCCTGGAGATAGCCCATGCCCAATCCTTGA	645	91	12
avgbs_3964	avgbs_cluster_1421	A/G	15	avgbs_cluster_1421.1	TGCAGAACTTTACCRATTGCTACGGAGAAAAATCTAAAKAAATGGATATTTTGACCAACAGCTA	83	665	3
avgbs_3965	avgbs_cluster_1421	T/G	39	avgbs_cluster_1421.1	TGCAGAACTTTACCRATTGCTACGGAGAAAAATCTAAAKAAATGGATATTTTGACCAACAGCTA	83	665	3
avgbs_203402	avgbs_cluster_14222	A/G	10	avgbs_cluster_14222.1	TGCAGCCCCRCTTGTCCGCTGCGGCCGTGGTGGACCTGCTCTCCGAGATCGGAAGAGCGGTTCA	687	118	13
avgbs_43443	avgbs_cluster_14222	A/G	10	avgbs_cluster_14222.1	TGCAGCCCCRCTTGTCCGCTGCGGCCGTGGTGGACCTGCTCTCCGAGATCGGAAGAGCGGTTCA	687	118	13
avgbs_280036	avgbs_cluster_143	C/T	41	avgbs_cluster_143.1	TGCAGCACTTGAAGGCCACTGATGGTGACATTTTTCTCAATCAGCTGGTCACTCGGGAATRTCT	70	656	8
avgbs_6K_27418	avgbs_cluster_143	A/G	61	avgbs_cluster_143.1	TGCAGCACTTGAAGGCCACTGATGGTGACATTTTTCTCAATCAGCTGGTCACTCGGGAATRTCT	70	656	8
avgbs_428071	avgbs_cluster_14330	A/G	19	avgbs_cluster_14330.1	TGCAGCCCACATGSGATCRTAGTTTAAAAAACCAGATCGACAATCGAACCGAGATCGGAAGAGC	316	498	27
avgbs_43861	avgbs_cluster_14330	C/G	14	avgbs_cluster_14330.1	TGCAGCCCACATGSGATCRTAGTTTAAAAAACCAGATCGACAATCGAACCGAGATCGGAAGAGC	316	498	27
avgbs_43850	avgbs_cluster_14330	G/C	14	avgbs_cluster_14330.1	TGCAGCCCACATGSGATCRTAGTTTAAAAAACCAGATCGACAATCGAACCGAGATCGGAAGAGC	316	498	27
avgbs_200288	avgbs_cluster_14367	C/T	62	avgbs_cluster_14367.1	TGCAGCCCACCGAGAACTTACCTGTCAGTGAGACGCGCAAAGGCTCTGCTGGTTCCATTTGYGC	653	84	12
avgbs_290584	avgbs_cluster_14367	A/C	38	avgbs_cluster_14367.1	TGCAGCCCACCGAGAACTTACCTGTCAGTGAGACGCGCAAAGGCTCTGCTGGTTCCATTTGYGC	653	84	12
avgbs_43965	avgbs_cluster_14367	C/T	62	avgbs_cluster_14367.1	TGCAGCCCACCGAGAACTTACCTGTCAGTGAGACGCGCAAAGGCTCTGCTGGTTCCATTTGYGC	653	84	12
avgbs_203376	avgbs_cluster_14389	C/G	12	avgbs_cluster_14389.1	TGCAGCCCACGSGATAAAACATGAACGCCGTCTCACATAAATTTCCTTTCCCCTCCCCACCGCT	594	159	11
avgbs_44035	avgbs_cluster_14389	C/G	12	avgbs_cluster_14389.1	TGCAGCCCACGSGATAAAACATGAACGCCGTCTCACATAAATTTCCTTTCCCCTCCCCACCGCT	594	159	11
avgbs_297828	avgbs_cluster_14397	G/T	57	avgbs_cluster_14397.1	TGCAGCCCACGGCGACCGTTGCCACGATGRCCAACACGACGAGCATGCGGAGGAGGTGTTTTCC	442	321	14
avgbs_308145	avgbs_cluster_14397	G/T	57	avgbs_cluster_14397.1	TGCAGCCCACGGCGACCGTTGCCACGATGRCCAACACGACGAGCATGCGGAGGAGGTGTTTTCC	442	321	14
avgbs_214064	avgbs_cluster_14397	A/G	30	avgbs_cluster_14397.1	TGCAGCCCACGGCGACCGTTGCCACGATGRCCAACACGACGAGCATGCGGAGGAGGTGTTTTCC	442	321	14
avgbs_44050	avgbs_cluster_14397	A/G	30	avgbs_cluster_14397.1	TGCAGCCCACGGCGACCGTTGCCACGATGRCCAACACGACGAGCATGCGGAGGAGGTGTTTTCC	442	321	14
avgbs_203407	avgbs_cluster_14431	G/T	31	avgbs_cluster_14431.1	TGCAGCCCCGACATCCAGCTGTTCCGCCACKCCTACACCACCTTTCGAGACCGCCGAGATCGGA	210	585	15
avgbs_44145	avgbs_cluster_14431	G/T	31	avgbs_cluster_14431.1	TGCAGCCCCGACATCCAGCTGTTCCGCCACKCCTACACCACCTTTCGAGACCGCCGAGATCGGA	210	585	15
avgbs_625464	avgbs_cluster_14436	A/C	44	avgbs_cluster_14436.1	TGCAGCCCAGATAYCGTTGAAGAYAGTCTATTCGACCCTTCTGCTGGTCCAGCGCTTTTTGGTA	524	241	15
avgbs_392929	avgbs_cluster_14436	A/C	44	avgbs_cluster_14436.1	TGCAGCCCAGATAYCGTTGAAGAYAGTCTATTCGACCCTTCTGCTGGTCCAGCGCTTTTTGGTA	524	241	15
avgbs_44168	avgbs_cluster_14436	C/T	14	avgbs_cluster_14436.1	TGCAGCCCAGATAYCGTTGAAGAYAGTCTATTCGACCCTTCTGCTGGTCCAGCGCTTTTTGGTA	524	241	15
avgbs_44169	avgbs_cluster_14436	T/C	24	avgbs_cluster_14436.1	TGCAGCCCAGATAYCGTTGAAGAYAGTCTATTCGACCCTTCTGCTGGTCCAGCGCTTTTTGGTA	524	241	15
avgbs_112770	avgbs_cluster_14492	A/C	11	avgbs_cluster_14492.1	TGCAGYCCAGMCCATTTGTTTATACTAGCGGTAAAAAATAGGCAGCAACAGGCCTGACTTGCTT	427	316	5
avgbs_44378	avgbs_cluster_14492	C/T	6	avgbs_cluster_14492.1	TGCAGYCCAGMCCATTTGTTTATACTAGCGGTAAAAAATAGGCAGCAACAGGCCTGACTTGCTT	427	316	5
avgbs_44379	avgbs_cluster_14492	C/A	11	avgbs_cluster_14492.1	TGCAGYCCAGMCCATTTGTTTATACTAGCGGTAAAAAATAGGCAGCAACAGGCCTGACTTGCTT	427	316	5
avgbs_44406	avgbs_cluster_14500	C/T	25	avgbs_cluster_14500.1	TGCAGCCCAGCTGCACCCCCGACCYTCCCTGTAGCGTGGAAGCGGGCGCCCAAGGCAGCCTATT	530	239	5
avgbs_44405	avgbs_cluster_14500	T/C	25	avgbs_cluster_14500.1	TGCAGCCCAGCTGCACCCCCGACCYTCCCTGTAGCGTGGAAGCGGGCGCCCAAGGCAGCCTATT	530	239	5
avgbs_44651	avgbs_cluster_14565	T/C	63	avgbs_cluster_14565.1	TGCAGCSCATATCGGGGCCMTATGGTCCAAATCGATTGCCGTGCTTGCCGAAGACAACCGCAYA	529	293	16
avgbs_44649	avgbs_cluster_14565	C/G	7	avgbs_cluster_14565.1	TGCAGCSCATATCGGGGCCMTATGGTCCAAATCGATTGCCGTGCTTGCCGAAGACAACCGCAYA	529	293	16
avgbs_44650	avgbs_cluster_14565	A/C	20	avgbs_cluster_14565.1	TGCAGCSCATATCGGGGCCMTATGGTCCAAATCGATTGCCGTGCTTGCCGAAGACAACCGCAYA	529	293	16
avgbs_200293	avgbs_cluster_14569	A/G	31	avgbs_cluster_14569.1	TGCAGCCCATCCACGAGACCGTCAGCAAGGRATGGGAGACCGAGTCCCGCGTRGCCCCCGAGCA	58	750	5
avgbs_44666	avgbs_cluster_14569	A/G	31	avgbs_cluster_14569.1	TGCAGCCCATCCACGAGACCGTCAGCAAGGRATGGGAGACCGAGTCCCGCGTRGCCCCCGAGCA	58	750	5
avgbs_44667	avgbs_cluster_14569	A/G	53	avgbs_cluster_14569.1	TGCAGCCCATCCACGAGACCGTCAGCAAGGRATGGGAGACCGAGTCCCGCGTRGCCCCCGAGCA	58	750	5
avgbs_203390	avgbs_cluster_14573	C/T	28	avgbs_cluster_14573.1	TGCAGCCCATCGTCGAGAAAGTGGTCGYCGCCCTACCCACTTGGAAGGACAAGMTCATGACCAA	73	658	5
avgbs_44681	avgbs_cluster_14573	A/C	54	avgbs_cluster_14573.1	TGCAGCCCATCGTCGAGAAAGTGGTCGYCGCCCTACCCACTTGGAAGGACAAGMTCATGACCAA	73	658	5
avgbs_44709	avgbs_cluster_14582	C/T	7	avgbs_cluster_14582.1	TGCAGCYCATGACCTACTGCAAGTCCATTCTTAATAAGCCGTCAAGCGTGAATGCGCACTTTAT	152	576	53
avgbs_291695	avgbs_cluster_14582	G/T	10	avgbs_cluster_14582.1	TGCAGCYCATGACCTACTGCAAGTCCATTCTTAATAAGCCGTCAAGCGTGAATGCGCACTTTAT	152	576	53
avgbs_428072	avgbs_cluster_14583	A/G	34	avgbs_cluster_14583.1	TGCAGCCCATGRGTTTTCCGAATAAACCTGGCCRAGTACGCAGCATATATGAACAGGGCCGAGA	115	718	13
avgbs_44711	avgbs_cluster_14583	A/G	12	avgbs_cluster_14583.1	TGCAGCCCATGRGTTTTCCGAATAAACCTGGCCRAGTACGCAGCATATATGAACAGGGCCGAGA	115	718	13
avgbs_346190	avgbs_cluster_14584	A/C	38	avgbs_cluster_14584.1	TGCAGCCCATGCATCCATTTATTTCTTGTCATTGCCTCCTTGACCGCCAGCCTTTTTCTTCTMR	422	383	9
avgbs_44716	avgbs_cluster_14584	A/G	64	avgbs_cluster_14584.1	TGCAGCCCATGCATCCATTTATTTCTTGTCATTGCCTCCTTGACCGCCAGCCTTTTTCTTCTMR	422	383	9
avgbs_472688	avgbs_cluster_14584	C/T	47	avgbs_cluster_14584.1	TGCAGCCCATGCATCCATTTATTTCTTGTCATTGCCTCCTTGACCGCCAGCCTTTTTCTTCTMR	422	383	9
avgbs_44715	avgbs_cluster_14584	A/C	63	avgbs_cluster_14584.1	TGCAGCCCATGCATCCATTTATTTCTTGTCATTGCCTCCTTGACCGCCAGCCTTTTTCTTCTMR	422	383	9
avgbs_290601	avgbs_cluster_14599	G/T	34	avgbs_cluster_14599.1	TGCAGCCCATTCCACTTACACGRAATATCGTTATCTATGGGCTATGTCTGCTTCTGCAACAAGG	206	531	14
avgbs_44768	avgbs_cluster_14599	A/G	23	avgbs_cluster_14599.1	TGCAGCCCATTCCACTTACACGRAATATCGTTATCTATGGGCTATGTCTGCTTCTGCAACAAGG	206	531	14
avgbs_279956	avgbs_cluster_146	A/G	18	avgbs_cluster_146.1	TGCAGCACCAGCTGCTCAAACATGGCCTCCAGGCTGGGACTGGCGAGGAAGCCGCTGAARTTTG	131	659	34
avgbs_6K_25112	avgbs_cluster_146	A/G	60	avgbs_cluster_146.1	TGCAGCACCAGCTGCTCAAACATGGCCTCCAGGCTGGGACTGGCGAGGAAGCCGCTGAARTTTG	131	659	34
avgbs_44830	avgbs_cluster_14626	A/G	24	avgbs_cluster_14626.1	TGCAGCCCCACCCACTGCCACTTRGCATCCTCCTCCACAGTGGCGGAGCTCTSTTGTGGCCAAA	648	127	9
avgbs_218544	avgbs_cluster_14626	C/G	53	avgbs_cluster_14626.1	TGCAGCCCCACCCACTGCCACTTRGCATCCTCCTCCACAGTGGCGGAGCTCTSTTGTGGCCAAA	648	127	9
avgbs_214081	avgbs_cluster_14659	G/T	14	avgbs_cluster_14659.1	TGCAGCCCCAGTTKCCCTCTCCAAGTTTCGTTTTGGGTTCGTCCCGTCTCGCGCCGTCGTTTAG	447	374	13
avgbs_44926	avgbs_cluster_14659	G/T	14	avgbs_cluster_14659.1	TGCAGCCCCAGTTKCCCTCTCCAAGTTTCGTTTTGGGTTCGTCCCGTCTCGCGCCGTCGTTTAG	447	374	13
avgbs_44962	avgbs_cluster_14670	A/C	22	avgbs_cluster_14670.1	TGCAGCCCCCAAGCAGCAGATMGAGCKACASCGCAGCTCTCGACTTGTGATGTGCGACTCTAGC	421	348	10
avgbs_44963	avgbs_cluster_14670	G/T	27	avgbs_cluster_14670.1	TGCAGCCCCCAAGCAGCAGATMGAGCKACASCGCAGCTCTCGACTTGTGATGTGCGACTCTAGC	421	348	10
avgbs_44964	avgbs_cluster_14670	G/C	31	avgbs_cluster_14670.1	TGCAGCCCCCAAGCAGCAGATMGAGCKACASCGCAGCTCTCGACTTGTGATGTGCGACTCTAGC	421	348	10
avgbs_200296	avgbs_cluster_14674	A/G	15	avgbs_cluster_14674.1	TGCAGCCCCCACACRAATCCGCCGCAGCGCATGCGCGTGACCTGGAAGAACAGCAATGGCCGTC	534	283	21
avgbs_44995	avgbs_cluster_14674	A/G	15	avgbs_cluster_14674.1	TGCAGCCCCCACACRAATCCGCCGCAGCGCATGCGCGTGACCTGGAAGAACAGCAATGGCCGTC	534	283	21
avgbs_200297	avgbs_cluster_14681	A/C	31	avgbs_cluster_14681.1	TGCAGCCCCCATACCGCCTCTTTTGTATCAMTGGCACACTCATATAACGGGTCTGGACAGGCCG	616	199	14
avgbs_45009	avgbs_cluster_14681	A/C	31	avgbs_cluster_14681.1	TGCAGCCCCCATACCGCCTCTTTTGTATCAMTGGCACACTCATATAACGGGTCTGGACAGGCCG	616	199	14
avgbs_45076	avgbs_cluster_14702	A/G	26	avgbs_cluster_14702.1	TGCAGCCCCCGAGCATAGAGCAGGCRGTGAAGGGATCGCAAGACCGTASACAGAGCCACAGAAC	68	764	3
avgbs_45077	avgbs_cluster_14702	C/G	49	avgbs_cluster_14702.1	TGCAGCCCCCGAGCATAGAGCAGGCRGTGAAGGGATCGCAAGACCGTASACAGAGCCACAGAAC	68	764	3
avgbs_214088	avgbs_cluster_14706	C/G	8	avgbs_cluster_14706.1	TGCAGCCSCCGCCGCGCCAAGTACTGCCGTCGGCCGTCGCAAGATTGGTCGTAACCCGCTGGTG	245	561	7
avgbs_45089	avgbs_cluster_14706	C/G	8	avgbs_cluster_14706.1	TGCAGCCSCCGCCGCGCCAAGTACTGCCGTCGGCCGTCGCAAGATTGGTCGTAACCCGCTGGTG	245	561	7
avgbs_258791	avgbs_cluster_14706	G/T	63	avgbs_cluster_14706.1	TGCAGCCSCCGCCGCGCCAAGTACTGCCGTCGGCCGTCGCAAGATTGGTCGTAACCCGCTGGTG	245	561	7
avgbs_290622	avgbs_cluster_14706	G/T	63	avgbs_cluster_14706.1	TGCAGCCSCCGCCGCGCCAAGTACTGCCGTCGGCCGTCGCAAGATTGGTCGTAACCCGCTGGTG	245	561	7
avgbs_214094	avgbs_cluster_14746	A/G	31	avgbs_cluster_14746.1	TGCAGCCCCGATTTGGAATATTAGGAAACGRGAACCTACCTAAACACCTACCTATACACAGCCG	222	572	23
avgbs_45191	avgbs_cluster_14746	A/T	31	avgbs_cluster_14746.1	TGCAGCCCCGATTTGGAATATTAGGAAACGRGAACCTACCTAAACACCTACCTATACACAGCCG	222	572	23
avgbs_258128	avgbs_cluster_14752	A/T	51	avgbs_cluster_14752.1	TGCAGCCCCGCCAGCAGCTGCTGCATGTAGCACTTGATCTGCATGCCAAAAAMCAAGAGACGGT	143	575	17
avgbs_45211	avgbs_cluster_14752	A/C	53	avgbs_cluster_14752.1	TGCAGCCCCGCCAGCAGCTGCTGCATGTAGCACTTGATCTGCATGCCAAAAAMCAAGAGACGGT	143	575	17
avgbs_45287	avgbs_cluster_14779	A/G	57	avgbs_cluster_14779.1	TGCAGCCCYGCGCGCGGCTCGACACCACAGCCCCGAGACGCCGTCCGTCTCTGACAGCGCCTTG	640	93	2
avgbs_218573	avgbs_cluster_14779	C/T	9	avgbs_cluster_14779.1	TGCAGCCCYGCGCGCGGCTCGACACCACAGCCCCGAGACGCCGTCCGTCTCTGACAGCGCCTTG	640	93	2
avgbs_45286	avgbs_cluster_14779	C/T	9	avgbs_cluster_14779.1	TGCAGCCCYGCGCGCGGCTCGACACCACAGCCCCGAGACGCCGTCCGTCTCTGACAGCGCCTTG	640	93	2
avgbs_4164	avgbs_cluster_1480	G/T	13	avgbs_cluster_1480.1	TGCAGAAGAAAAKACATATTTGTGGCTGSGCAAAGTAATAAAACACTCCTACTTTATCCTGAAA	137	647	27
avgbs_4165	avgbs_cluster_1480	C/G	29	avgbs_cluster_1480.1	TGCAGAAGAAAAKACATATTTGTGGCTGSGCAAAGTAATAAAACACTCCTACTTTATCCTGAAA	137	647	27
avgbs_201208	avgbs_cluster_1480	C/G	29	avgbs_cluster_1480.1	TGCAGAAGAAAAKACATATTTGTGGCTGSGCAAAGTAATAAAACACTCCTACTTTATCCTGAAA	137	647	27
avgbs_304553	avgbs_cluster_1480	G/T	36	avgbs_cluster_1480.1	TGCAGAAGAAAAKACATATTTGTGGCTGSGCAAAGTAATAAAACACTCCTACTTTATCCTGAAA	137	647	27
avgbs_233294	avgbs_cluster_1481	A/G	17	avgbs_cluster_1481.1	TGCAGAAGAAAATATARCTATCCAAACTATGATTCTAGGGGCTCTTAGTTTTTCCAAGCAAAAC	699	81	16
avgbs_4168	avgbs_cluster_1481	A/G	17	avgbs_cluster_1481.1	TGCAGAAGAAAATATARCTATCCAAACTATGATTCTAGGGGCTCTTAGTTTTTCCAAGCAAAAC	699	81	16
avgbs_203414	avgbs_cluster_14827	A/C	24	avgbs_cluster_14827.1	TGCAGCCCCTCCACCGTGTCCCTMGTCAAATCCCCTCGCCGACGCTGCCTCCAATCCCAATCGC	391	418	16
avgbs_45455	avgbs_cluster_14827	A/C	24	avgbs_cluster_14827.1	TGCAGCCCCTCCACCGTGTCCCTMGTCAAATCCCCTCGCCGACGCTGCCTCCAATCCCAATCGC	391	418	16
avgbs_428078	avgbs_cluster_14843	C/G	28	avgbs_cluster_14843.1	TGCAGCCCCTGATCGGTGTCGGAGGACSCCGCGTCGACGCCGAGATCGGAAGAGCGGTTCAGCA	249	530	11
avgbs_45509	avgbs_cluster_14843	C/G	28	avgbs_cluster_14843.1	TGCAGCCCCTGATCGGTGTCGGAGGACSCCGCGTCGACGCCGAGATCGGAAGAGCGGTTCAGCA	249	530	11
avgbs_224091	avgbs_cluster_14845	C/T	9	avgbs_cluster_14845.1	TGCAGCCCYTGCCATGCTGGCGCCATGGCCCCTTGCCGCACAAGTGTGGCGCCACTCGGAACGG	651	113	10
avgbs_45515	avgbs_cluster_14845	C/T	9	avgbs_cluster_14845.1	TGCAGCCCYTGCCATGCTGGCGCCATGGCCCCTTGCCGCACAAGTGTGGCGCCACTCGGAACGG	651	113	10
avgbs_218588	avgbs_cluster_14847	A/G	25	avgbs_cluster_14847.1	TGCAGCCCCTGCCGCGCTGACACCRTGGGCCCAGCCGAGATCGGAAGAGCGGTTCAGCAGGAAT	123	613	5
avgbs_590594	avgbs_cluster_14847	G/T	53	avgbs_cluster_14847.1	TGCAGCCCCTGCCGCGCTGACACCRTGGGCCCAGCCGAGATCGGAAGAGCGGTTCAGCAGGAAT	123	613	5
avgbs_45518	avgbs_cluster_14847	A/G	25	avgbs_cluster_14847.1	TGCAGCCCCTGCCGCGCTGACACCRTGGGCCCAGCCGAGATCGGAAGAGCGGTTCAGCAGGAAT	123	613	5
avgbs_569101	avgbs_cluster_14855	A/C	8	avgbs_cluster_14855.1	TGCAGCCCCTGCTGAACGGGAACGGCCGCCCCCTCCACTCTGCACGCATCACCRRTCCAGAATT	65	735	3
avgbs_312556	avgbs_cluster_14855	C/T	34	avgbs_cluster_14855.1	TGCAGCCCCTGCTGAACGGGAACGGCCGCCCCCTCCACTCTGCACGCATCACCRRTCCAGAATT	65	735	3
avgbs_45537	avgbs_cluster_14855	G/A	55	avgbs_cluster_14855.1	TGCAGCCCCTGCTGAACGGGAACGGCCGCCCCCTCCACTCTGCACGCATCACCRRTCCAGAATT	65	735	3
avgbs_45536	avgbs_cluster_14855	A/G	54	avgbs_cluster_14855.1	TGCAGCCCCTGCTGAACGGGAACGGCCGCCCCCTCCACTCTGCACGCATCACCRRTCCAGAATT	65	735	3
avgbs_260509	avgbs_cluster_149	G/T	34	avgbs_cluster_149.1	TGCAGCRCAGGACGGAGTTCCTCGTCTCTGAGGTGGGATTGCAACCAACCTTCATTGCTCATTG	46	775	15
avgbs_6K_24442	avgbs_cluster_149	A/G	7	avgbs_cluster_149.1	TGCAGCRCAGGACGGAGTTCCTCGTCTCTGAGGTGGGATTGCAACCAACCTTCATTGCTCATTG	46	775	15
avgbs_45755	avgbs_cluster_14920	G/T	14	avgbs_cluster_14920.1	TGCAGCCTGCAAAKGGTACACTGCCTAACTCAATGACAGTCATAGGCGGACCCAACCGTCCGAG	632	98	17
avgbs_259483	avgbs_cluster_14920	A/G	64	avgbs_cluster_14920.1	TGCAGCCTGCAAAKGGTACACTGCCTAACTCAATGACAGTCATAGGCGGACCCAACCGTCCGAG	632	98	17
avgbs_590780	avgbs_cluster_14920	G/T	14	avgbs_cluster_14920.1	TGCAGCCTGCAAAKGGTACACTGCCTAACTCAATGACAGTCATAGGCGGACCCAACCGTCCGAG	632	98	17
avgbs_45809	avgbs_cluster_14937	T/C	14	avgbs_cluster_14937.1	TGCAGCYCGCATGYGGTGGCCCTCCACGCGGCCTTCGAGGACGCCCACGCCGTCCACCTCGTCC	469	254	7
avgbs_45808	avgbs_cluster_14937	C/T	7	avgbs_cluster_14937.1	TGCAGCYCGCATGYGGTGGCCCTCCACGCGGCCTTCGAGGACGCCCACGCCGTCCACCTCGTCC	469	254	7
avgbs_70646	avgbs_cluster_14937	C/T	14	avgbs_cluster_14937.1	TGCAGCYCGCATGYGGTGGCCCTCCACGCGGCCTTCGAGGACGCCCACGCCGTCCACCTCGTCC	469	254	7
avgbs_429918	avgbs_cluster_14943	A/G	50	avgbs_cluster_14943.1	TGCAGCCCGCCATGGCCCTGACGAACTTCTTGATCCTGGGCGTGGCGTCRTCGCCGAAGTGGTG	180	631	14
avgbs_45828	avgbs_cluster_14943	A/G	50	avgbs_cluster_14943.1	TGCAGCCCGCCATGGCCCTGACGAACTTCTTGATCCTGGGCGTGGCGTCRTCGCCGAAGTGGTG	180	631	14
avgbs_201213	avgbs_cluster_1497	A/G	62	avgbs_cluster_1497.1	TGCAGAAGAAATCYGATAGCATGTTTACTCTTACTAGGAAACATGCCCGTGCGTTTCAACGRAA	644	138	11
avgbs_4217	avgbs_cluster_1497	C/T	14	avgbs_cluster_1497.1	TGCAGAAGAAATCYGATAGCATGTTTACTCTTACTAGGAAACATGCCCGTGCGTTTCAACGRAA	644	138	11
avgbs_258266	avgbs_cluster_14970	C/G	12	avgbs_cluster_14970.1	TGCAGCCCGCGSCCCGCAGCGTCCCAAAGCACCACCGCCGAGATCGGAAGAGCGGTTCAGCAGG	647	116	2
avgbs_45888	avgbs_cluster_14970	C/G	12	avgbs_cluster_14970.1	TGCAGCCCGCGSCCCGCAGCGTCCCAAAGCACCACCGCCGAGATCGGAAGAGCGGTTCAGCAGG	647	116	2
avgbs_45925	avgbs_cluster_14986	C/G	46	avgbs_cluster_14986.1	TGCAGCCCGCGTGCACGTGACTCTGTAGCAGCCGCGCAGCAGTTASAGCCGACGACCCTCAGTT	134	719	4
avgbs_45924	avgbs_cluster_14986	C/G	46	avgbs_cluster_14986.1	TGCAGCCCGCGTGCACGTGACTCTGTAGCAGCCGCGCAGCAGTTASAGCCGACGACCCTCAGTT	134	719	4
avgbs_218627	avgbs_cluster_15024	C/T	41	avgbs_cluster_15024.1	TGCAGCCCGTGTTTGCGGACGGGTTTCTTCATTGGCTTATYGATCCAGTTCATCTTGTCAAAGT	390	386	23
avgbs_46055	avgbs_cluster_15024	C/T	41	avgbs_cluster_15024.1	TGCAGCCCGTGTTTGCGGACGGGTTTCTTCATTGGCTTATYGATCCAGTTCATCTTGTCAAAGT	390	386	23
avgbs_216420	avgbs_cluster_1503	A/G	44	avgbs_cluster_1503.1	TGCAGAAGAACACGTGGACGCGGCCAAGAACAGAGAAGACGGCRTAGGACAGCGAGCGTGAATC	336	436	21
avgbs_4238	avgbs_cluster_1503	T/C	45	avgbs_cluster_1503.1	TGCAGAAGAACACGTGGACGCGGCCAAGAACAGAGAAGACGGCRTAGGACAGCGAGCGTGAATC	336	436	21
avgbs_4239	avgbs_cluster_1503	A/G	44	avgbs_cluster_1503.1	TGCAGAAGAACACGTGGACGCGGCCAAGAACAGAGAAGACGGCRTAGGACAGCGAGCGTGAATC	336	436	21
avgbs_4237	avgbs_cluster_1503	G/A	44	avgbs_cluster_1503.1	TGCAGAAGAACACGTGGACGCGGCCAAGAACAGAGAAGACGGCRTAGGACAGCGAGCGTGAATC	336	436	21
avgbs_4240	avgbs_cluster_1503	C/T	45	avgbs_cluster_1503.1	TGCAGAAGAACACGTGGACGCGGCCAAGAACAGAGAAGACGGCRTAGGACAGCGAGCGTGAATC	336	436	21
avgbs_393323	avgbs_cluster_15031	G/T	43	avgbs_cluster_15031.1	TGCAGCCCTACACRTTGGCCTGTGTAGCGGCCAGACTCGGCGTTGTTGTCGACACGGCCGAGAT	48	724	1
avgbs_46080	avgbs_cluster_15031	A/G	14	avgbs_cluster_15031.1	TGCAGCCCTACACRTTGGCCTGTGTAGCGGCCAGACTCGGCGTTGTTGTCGACACGGCCGAGAT	48	724	1
avgbs_46197	avgbs_cluster_15075	A/G	51	avgbs_cluster_15075.1	TGCAGCCCTCAACCACTGTGTTCCACGGCGTCGCGCCTAGGCCACCGTCTRTCCCTCTAGGCAA	45	683	1
avgbs_46196	avgbs_cluster_15075	A/C	42	avgbs_cluster_15075.1	TGCAGCCCTCAACCACTGTGTTCCACGGCGTCGCGCCTAGGCCACCGTCTRTCCCTCTAGGCAA	45	683	1
avgbs_4252	avgbs_cluster_1508	A/G	7	avgbs_cluster_1508.1	TGCAGARGAACCTGCGAAAGGTCACTCTGCGGTTCAAGGCCAAGGAGATGAACTGCTTCCAGGT	602	191	20
avgbs_216421	avgbs_cluster_1508	A/G	7	avgbs_cluster_1508.1	TGCAGARGAACCTGCGAAAGGTCACTCTGCGGTTCAAGGCCAAGGAGATGAACTGCTTCCAGGT	602	191	20
avgbs_213118	avgbs_cluster_1511	C/T	39	avgbs_cluster_1511.1	TGCAGAAGAACTAATTGACGTTGACGTTGAAAGTGACGYCGAGCAAGACCCAACTCAACGAACC	680	93	7
avgbs_4261	avgbs_cluster_1511	C/T	39	avgbs_cluster_1511.1	TGCAGAAGAACTAATTGACGTTGACGTTGAAAGTGACGYCGAGCAAGACCCAACTCAACGAACC	680	93	7
avgbs_46487	avgbs_cluster_15115	A/G	49	avgbs_cluster_15115.1	TGCAGCCCTCTTTACTTCTAAAATACCTTTTCAATATGCTTAGGCTACRCTGTGGAGCAAGCAA	132	702	24
avgbs_46314	avgbs_cluster_15115	G/A	49	avgbs_cluster_15115.1	TGCAGCCCTCTTTACTTCTAAAATACCTTTTCAATATGCTTAGGCTACRCTGTGGAGCAAGCAA	132	702	24
avgbs_258395	avgbs_cluster_15148	C/G	6	avgbs_cluster_15148.1	TGCAGCCCTCGCGCTGCYGTGCGCCTGATATGCTCAGCCCACTTTCCCTTGCCCGCACCTCTTC	90	661	10
avgbs_46417	avgbs_cluster_15148	C/T	18	avgbs_cluster_15148.1	TGCAGCCCTCGCGCTGCYGTGCGCCTGATATGCTCAGCCCACTTTCCCTTGCCCGCACCTCTTC	90	661	10
avgbs_218646	avgbs_cluster_15151	C/T	22	avgbs_cluster_15151.1	TGCAGCCCTCGCTGGCAAGCGYGCCTGCTGCTGTTACCTGCCGAGATCGGAAGAGCGGTTCAGC	713	62	7
avgbs_46424	avgbs_cluster_15151	C/T	22	avgbs_cluster_15151.1	TGCAGCCCTCGCTGGCAAGCGYGCCTGCTGCTGTTACCTGCCGAGATCGGAAGAGCGGTTCAGC	713	62	7
avgbs_218648	avgbs_cluster_15161	A/C	20	avgbs_cluster_15161.1	TGCAGCCCTCTAACACCAAMTGCGGCCGCCGACTTCCGCTCCAGTCTTCGCCTCGCCCCTCGGT	172	613	7
avgbs_305539	avgbs_cluster_15161	C/T	64	avgbs_cluster_15161.1	TGCAGCCCTCTAACACCAAMTGCGGCCGCCGACTTCCGCTCCAGTCTTCGCCTCGCCCCTCGGT	172	613	7
avgbs_46445	avgbs_cluster_15161	A/C	20	avgbs_cluster_15161.1	TGCAGCCCTCTAACACCAAMTGCGGCCGCCGACTTCCGCTCCAGTCTTCGCCTCGCCCCTCGGT	172	613	7
avgbs_393381	avgbs_cluster_15168	G/T	47	avgbs_cluster_15168.1	TGCAGCCCTCTGGTGTTCGTGCTCGARTCCGAGATCGGAAGAGCGGTTCAGCAGGAATGCCGAG	107	673	9
avgbs_46470	avgbs_cluster_15168	A/G	27	avgbs_cluster_15168.1	TGCAGCCCTCTGGTGTTCGTGCTCGARTCCGAGATCGGAAGAGCGGTTCAGCAGGAATGCCGAG	107	673	9
avgbs_200308	avgbs_cluster_15173	C/T	27	avgbs_cluster_15173.1	TGCAGCCCTCTTTCGCGCAGCTGACAYGGTGGTGGCAGGTTCCCTCGCTGCCAAATTAAAGAAG	485	270	11
avgbs_46488	avgbs_cluster_15173	C/T	27	avgbs_cluster_15173.1	TGCAGCCCTCTTTCGCGCAGCTGACAYGGTGGTGGCAGGTTCCCTCGCTGCCAAATTAAAGAAG	485	270	11
avgbs_203446	avgbs_cluster_15194	C/T	26	avgbs_cluster_15194.1	TGCAGCCCTGCCCAGATCGCCACCCYAGCTTGAGCAGCCGAGATCGGAAGAGCGGTTCAGCAGG	465	291	18
avgbs_46545	avgbs_cluster_15194	C/T	26	avgbs_cluster_15194.1	TGCAGCCCTGCCCAGATCGCCACCCYAGCTTGAGCAGCCGAGATCGGAAGAGCGGTTCAGCAGG	465	291	18
avgbs_46567	avgbs_cluster_15201	C/T	6	avgbs_cluster_15201.1	TGCAGYCCTGCGCCSTCTACTCTGATCCTGGTGTCAAATCTCCAATTCTGCACAATACTAAAAC	528	279	7
avgbs_569941	avgbs_cluster_15201	G/T	12	avgbs_cluster_15201.1	TGCAGYCCTGCGCCSTCTACTCTGATCCTGGTGTCAAATCTCCAATTCTGCACAATACTAAAAC	528	279	7
avgbs_393405	avgbs_cluster_15201	G/T	32	avgbs_cluster_15201.1	TGCAGYCCTGCGCCSTCTACTCTGATCCTGGTGTCAAATCTCCAATTCTGCACAATACTAAAAC	528	279	7
avgbs_46566	avgbs_cluster_15201	C/T	6	avgbs_cluster_15201.1	TGCAGYCCTGCGCCSTCTACTCTGATCCTGGTGTCAAATCTCCAATTCTGCACAATACTAAAAC	528	279	7
avgbs_4300	avgbs_cluster_1521	A/G	18	avgbs_cluster_1521.1	TGCAGAAGAAGCAGTACRGCCATTCCGCTCCTGTTCTTCCTCCTCGCGGCCGCCGCCTTGTCGG	670	103	12
avgbs_201217	avgbs_cluster_1521	A/G	18	avgbs_cluster_1521.1	TGCAGAAGAAGCAGTACRGCCATTCCGCTCCTGTTCTTCCTCCTCGCGGCCGCCGCCTTGTCGG	670	103	12
avgbs_218654	avgbs_cluster_15213	C/G	25	avgbs_cluster_15213.1	TGCAGCCCTGGCCCAGATCGCCGCSCCAGCTCGAGCAGCCGAGATCGGAAGAGCGGTTCAGCAG	667	127	7
avgbs_46604	avgbs_cluster_15213	C/G	25	avgbs_cluster_15213.1	TGCAGCCCTGGCCCAGATCGCCGCSCCAGCTCGAGCAGCCGAGATCGGAAGAGCGGTTCAGCAG	667	127	7
avgbs_258449	avgbs_cluster_15221	A/G	19	avgbs_cluster_15221.1	TGCAGCCCTGGCTTTCTGATARGCACGGAGTCCAGGCTCAATTCTCTTCACGCATCCCCACATG	152	670	12
avgbs_46633	avgbs_cluster_15221	A/G	22	avgbs_cluster_15221.1	TGCAGCCCTGGCTTTCTGATARGCACGGAGTCCAGGCTCAATTCTCTTCACGCATCCCCACATG	152	670	12
avgbs_236913	avgbs_cluster_15224	C/T	31	avgbs_cluster_15224.1	TGCAGCCCTGGGCGTGAAGATGGGAGGTTGYTGGAGTCGTCTCCTCCTCGACTTGTTATATGCC	197	628	17
avgbs_46641	avgbs_cluster_15224	G/T	28	avgbs_cluster_15224.1	TGCAGCCCTGGGCGTGAAGATGGGAGGTTGYTGGAGTCGTCTCCTCCTCGACTTGTTATATGCC	197	628	17
avgbs_294869	avgbs_cluster_1525	G/T	64	avgbs_cluster_1525.1	TGCAGAAGAAGGAGCGCGGTCTGAASCAGAGAGACGGAACCAGTACCAAGAACGAAGCAGAGGT	198	588	15
avgbs_4315	avgbs_cluster_1525	C/G	26	avgbs_cluster_1525.1	TGCAGAAGAAGGAGCGCGGTCTGAASCAGAGAGACGGAACCAGTACCAAGAACGAAGCAGAGGT	198	588	15
avgbs_4316	avgbs_cluster_1526	G/A	51	avgbs_cluster_1526.1	TGCAGAAGAAGGAGGTGGTCCTGTCATTGAGGCACAAAACAATGAGCTATRCATGCCCTACGTC	143	630	9
avgbs_4317	avgbs_cluster_1526	A/G	51	avgbs_cluster_1526.1	TGCAGAAGAAGGAGGTGGTCCTGTCATTGAGGCACAAAACAATGAGCTATRCATGCCCTACGTC	143	630	9
avgbs_46761	avgbs_cluster_15267	T/G	42	avgbs_cluster_15267.1	TGCAGCCCTTCCTCGCCTTGCCCCGCGGCAACGGCATGCTTKGTCCGTTCGGGGAAGACGATCG	178	590	27
avgbs_46762	avgbs_cluster_15267	G/T	42	avgbs_cluster_15267.1	TGCAGCCCTTCCTCGCCTTGCCCCGCGGCAACGGCATGCTTKGTCCGTTCGGGGAAGACGATCG	178	590	27
avgbs_213119	avgbs_cluster_1527	A/G	6	avgbs_cluster_1527.1	TGCAGRAGAAGGATCGGGGACGGGAGCAGGGTAAAGAATAGGGGCAGGGAGGCGTTGTAGGACA	42	745	5
avgbs_267268	avgbs_cluster_1527	G/T	32	avgbs_cluster_1527.1	TGCAGRAGAAGGATCGGGGACGGGAGCAGGGTAAAGAATAGGGGCAGGGAGGCGTTGTAGGACA	42	745	5
avgbs_4318	avgbs_cluster_1527	A/G	6	avgbs_cluster_1527.1	TGCAGRAGAAGGATCGGGGACGGGAGCAGGGTAAAGAATAGGGGCAGGGAGGCGTTGTAGGACA	42	745	5
avgbs_258476	avgbs_cluster_15274	A/G	16	avgbs_cluster_15274.1	TGCAGCCCTTGCCAGRCTAGCGTCGTGGGCCTCAGCCGCCTACGTGTGACGCCACTCGGGACGG	205	609	10
avgbs_46791	avgbs_cluster_15274	A/G	16	avgbs_cluster_15274.1	TGCAGCCCTTGCCAGRCTAGCGTCGTGGGCCTCAGCCGCCTACGTGTGACGCCACTCGGGACGG	205	609	10
avgbs_218670	avgbs_cluster_15277	A/C	50	avgbs_cluster_15277.1	TGCAGCCCTTGGCTCTGAGCACCTCTAGCACCACAATCGCCGTTCACCAMGACTGTCGGAGTAC	701	117	6
avgbs_46804	avgbs_cluster_15277	A/C	50	avgbs_cluster_15277.1	TGCAGCCCTTGGCTCTGAGCACCTCTAGCACCACAATCGCCGTTCACCAMGACTGTCGGAGTAC	701	117	6
avgbs_46823	avgbs_cluster_15283	T/G	9	avgbs_cluster_15283.1	TGCAGCCYKTTGCTCGAGTCGTCCTCATAGTAAAGCTAAAATACCGAGATCGGAAGAGCGGTTC	208	570	9
avgbs_474351	avgbs_cluster_15283	G/T	62	avgbs_cluster_15283.1	TGCAGCCYKTTGCTCGAGTCGTCCTCATAGTAAAGCTAAAATACCGAGATCGGAAGAGCGGTTC	208	570	9
avgbs_46822	avgbs_cluster_15283	C/T	8	avgbs_cluster_15283.1	TGCAGCCYKTTGCTCGAGTCGTCCTCATAGTAAAGCTAAAATACCGAGATCGGAAGAGCGGTTC	208	570	9
avgbs_320135	avgbs_cluster_15283	G/T	62	avgbs_cluster_15283.1	TGCAGCCYKTTGCTCGAGTCGTCCTCATAGTAAAGCTAAAATACCGAGATCGGAAGAGCGGTTC	208	570	9
avgbs_204461	avgbs_cluster_15298	C/G	25	avgbs_cluster_15298.1	TGCAGCTGAAACGCTCGGCTTCGASGGCTACGCGCCGCCTTACCTCAGCCCGCTGGCGTCAGGG	629	118	12
avgbs_46870	avgbs_cluster_15298	C/T	7	avgbs_cluster_15298.1	TGCAGCTGAAACGCTCGGCTTCGASGGCTACGCGCCGCCTTACCTCAGCCCGCTGGCGTCAGGG	629	118	12
avgbs_46995	avgbs_cluster_15338	C/A	27	avgbs_cluster_15338.1	TGCAGCCGAAGCAGGAGCACAGCRACCACGACAACGACGACTACGCGGCGACGATGCACCGTCG	485	280	20
avgbs_46994	avgbs_cluster_15338	A/G	24	avgbs_cluster_15338.1	TGCAGCCGAAGCAGGAGCACAGCRACCACGACAACGACGACTACGCGGCGACGATGCACCGTCG	485	280	20
avgbs_46996	avgbs_cluster_15338	A/C	27	avgbs_cluster_15338.1	TGCAGCCGAAGCAGGAGCACAGCRACCACGACAACGACGACTACGCGGCGACGATGCACCGTCG	485	280	20
avgbs_203462	avgbs_cluster_15361	C/T	32	avgbs_cluster_15361.1	TGCAGCCGAATCCAATCGTCAGCATGGTTACYGCCATCGAAGGTCCTAACTCCTAACCACCCGC	608	194	21
avgbs_258523	avgbs_cluster_15361	G/T	44	avgbs_cluster_15361.1	TGCAGCCGAATCCAATCGTCAGCATGGTTACYGCCATCGAAGGTCCTAACTCCTAACCACCCGC	608	194	21
avgbs_47066	avgbs_cluster_15361	C/T	32	avgbs_cluster_15361.1	TGCAGCCGAATCCAATCGTCAGCATGGTTACYGCCATCGAAGGTCCTAACTCCTAACCACCCGC	608	194	21
avgbs_4349	avgbs_cluster_1537	T/C	20	avgbs_cluster_1537.1	TGCAGAAGAATGAYAACACYGACATCTAGGGCAGCTGTCTACAGGACTATGTTTTGTAGCAAGA	181	549	8
avgbs_4348	avgbs_cluster_1537	C/T	14	avgbs_cluster_1537.1	TGCAGAAGAATGAYAACACYGACATCTAGGGCAGCTGTCTACAGGACTATGTTTTGTAGCAAGA	181	549	8
avgbs_47099	avgbs_cluster_15374	C/T	7	avgbs_cluster_15374.1	TGCAGCYGACACGGCCACCACCCGCGAGAGTGCCGAACGACGACTACCAGACATGAACCTCACC	704	105	13
avgbs_203464	avgbs_cluster_15374	C/T	7	avgbs_cluster_15374.1	TGCAGCYGACACGGCCACCACCCGCGAGAGTGCCGAACGACGACTACCAGACATGAACCTCACC	704	105	13
avgbs_203465	avgbs_cluster_15375	A/C	45	avgbs_cluster_15375.1	TGCAGCCGACAYGGTCGCCACCTGCAAGAGAGACGAAAATGGACMACCAGAGATCGGTCAGACG	492	336	38
avgbs_218692	avgbs_cluster_15375	C/T	12	avgbs_cluster_15375.1	TGCAGCCGACAYGGTCGCCACCTGCAAGAGAGACGAAAATGGACMACCAGAGATCGGTCAGACG	492	336	38
avgbs_47100	avgbs_cluster_15375	C/T	12	avgbs_cluster_15375.1	TGCAGCCGACAYGGTCGCCACCTGCAAGAGAGACGAAAATGGACMACCAGAGATCGGTCAGACG	492	336	38
avgbs_305558	avgbs_cluster_15387	G/T	45	avgbs_cluster_15387.1	TGCAGCCGACCACCTTCCCRCCTTTCGACCGCTTCGGCAGCGCGTCACCGAGATCGGAAGAGCG	53	721	10
avgbs_47147	avgbs_cluster_15387	A/G	20	avgbs_cluster_15387.1	TGCAGCCGACCACCTTCCCRCCTTTCGACCGCTTCGGCAGCGCGTCACCGAGATCGGAAGAGCG	53	721	10
avgbs_570040	avgbs_cluster_15403	C/T	64	avgbs_cluster_15403.1	TGCAGCCGACGATGTGCAGCKCGTGCGTGCCWCGGACCACCGCCGACCTGTGCGTTGACGCCGT	663	63	8
avgbs_47183	avgbs_cluster_15403	G/T	21	avgbs_cluster_15403.1	TGCAGCCGACGATGTGCAGCKCGTGCGTGCCWCGGACCACCGCCGACCTGTGCGTTGACGCCGT	663	63	8
avgbs_47184	avgbs_cluster_15403	A/T	32	avgbs_cluster_15403.1	TGCAGCCGACGATGTGCAGCKCGTGCGTGCCWCGGACCACCGCCGACCTGTGCGTTGACGCCGT	663	63	8
avgbs_47206	avgbs_cluster_15411	A/G	22	avgbs_cluster_15411.1	TGCAGCCGACGCGTARCTTCCAAAACCTGAACTGCTCCCATCTTGCGATCGATCAGACGCAGAC	124	622	6
avgbs_47205	avgbs_cluster_15411	A/G	16	avgbs_cluster_15411.1	TGCAGCCGACGCGTARCTTCCAAAACCTGAACTGCTCCCATCTTGCGATCGATCAGACGCAGAC	124	622	6
avgbs_218698	avgbs_cluster_15419	A/G	37	avgbs_cluster_15419.1	TGCAGCCGACGGCTCAGATTTGGCGCATAGGATAGGRCAAAACGACCGAGATCGGAAGAGCGGT	157	668	14
avgbs_258554	avgbs_cluster_15419	G/T	64	avgbs_cluster_15419.1	TGCAGCCGACGGCTCAGATTTGGCGCATAGGATAGGRCAAAACGACCGAGATCGGAAGAGCGGT	157	668	14
avgbs_305559	avgbs_cluster_15419	G/T	63	avgbs_cluster_15419.1	TGCAGCCGACGGCTCAGATTTGGCGCATAGGATAGGRCAAAACGACCGAGATCGGAAGAGCGGT	157	668	14
avgbs_47222	avgbs_cluster_15419	A/G	37	avgbs_cluster_15419.1	TGCAGCCGACGGCTCAGATTTGGCGCATAGGATAGGRCAAAACGACCGAGATCGGAAGAGCGGT	157	668	14
avgbs_213122	avgbs_cluster_1543	A/G	27	avgbs_cluster_1543.1	TGCAGAAGACAATCGGCCCGCGAACARCGACGCTCCCAAACCCAGAGGCATCAGAACGCTGCGA	325	392	16
avgbs_425155	avgbs_cluster_1543	A/G	7	avgbs_cluster_1543.1	TGCAGAAGACAATCGGCCCGCGAACARCGACGCTCCCAAACCCAGAGGCATCAGAACGCTGCGA	325	392	16
avgbs_4366	avgbs_cluster_1543	A/G	27	avgbs_cluster_1543.1	TGCAGAAGACAATCGGCCCGCGAACARCGACGCTCCCAAACCCAGAGGCATCAGAACGCTGCGA	325	392	16
avgbs_4371	avgbs_cluster_1544	C/G	12	avgbs_cluster_1544.1	TGCAGAAGACASGACAGCTTGGTACGGATGACCTGYCCATCCAGCACATCCACGTCAAAGTTCC	605	165	33
avgbs_425156	avgbs_cluster_1544	C/G	12	avgbs_cluster_1544.1	TGCAGAAGACASGACAGCTTGGTACGGATGACCTGYCCATCCAGCACATCCACGTCAAAGTTCC	605	165	33
avgbs_4372	avgbs_cluster_1544	T/C	36	avgbs_cluster_1544.1	TGCAGAAGACASGACAGCTTGGTACGGATGACCTGYCCATCCAGCACATCCACGTCAAAGTTCC	605	165	33
avgbs_383979	avgbs_cluster_1544	A/G	12	avgbs_cluster_1544.1	TGCAGAAGACASGACAGCTTGGTACGGATGACCTGYCCATCCAGCACATCCACGTCAAAGTTCC	605	165	33
avgbs_47328	avgbs_cluster_15454	A/G	20	avgbs_cluster_15454.1	TGCAGCCGAGCGTGAAGGCRGGGCTGCTGGCCAAATTGAGGGAGTACAAGTCTGATCTCAGCAG	625	139	5
avgbs_47327	avgbs_cluster_15454	A/G	20	avgbs_cluster_15454.1	TGCAGCCGAGCGTGAAGGCRGGGCTGCTGGCCAAATTGAGGGAGTACAAGTCTGATCTCAGCAG	625	139	5
avgbs_218703	avgbs_cluster_15454	A/G	20	avgbs_cluster_15454.1	TGCAGCCGAGCGTGAAGGCRGGGCTGCTGGCCAAATTGAGGGAGTACAAGTCTGATCTCAGCAG	625	139	5
avgbs_200310	avgbs_cluster_15463	A/G	41	avgbs_cluster_15463.1	TGCAGCCGAGGATCCAAAGCATCCCGAGCGCCGACACCGCRGCGAGAGCCCCGAGATCGGAAGA	393	430	20
avgbs_47348	avgbs_cluster_15463	A/G	41	avgbs_cluster_15463.1	TGCAGCCGAGGATCCAAAGCATCCCGAGCGCCGACACCGCRGCGAGAGCCCCGAGATCGGAAGA	393	430	20
avgbs_200311	avgbs_cluster_15514	C/G	32	avgbs_cluster_15514.1	TGCAGCCGATAGGGACACATTTGTTCCTCGGSTAGAGTGAGTGTTGTACGACTTGAGAGCGGAC	100	684	12
avgbs_47524	avgbs_cluster_15514	C/G	32	avgbs_cluster_15514.1	TGCAGCCGATAGGGACACATTTGTTCCTCGGSTAGAGTGAGTGTTGTACGACTTGAGAGCGGAC	100	684	12
avgbs_258618	avgbs_cluster_15520	G/T	49	avgbs_cluster_15520.1	TGCAGCCGATGATTGTAGCGGKTCGCCACAACCGATTATGGCAGCGGGTCGCCGAGATCGGAAG	247	494	12
avgbs_290717	avgbs_cluster_15520	G/T	49	avgbs_cluster_15520.1	TGCAGCCGATGATTGTAGCGGKTCGCCACAACCGATTATGGCAGCGGGTCGCCGAGATCGGAAG	247	494	12
avgbs_47552	avgbs_cluster_15520	G/T	22	avgbs_cluster_15520.1	TGCAGCCGATGATTGTAGCGGKTCGCCACAACCGATTATGGCAGCGGGTCGCCGAGATCGGAAG	247	494	12
avgbs_218717	avgbs_cluster_15525	A/C	19	avgbs_cluster_15525.1	TGCAGCCGATGGCCGMCGMCGACGACGACGACGACGGGGAAAGCAGCAGTACCACAATTGGCGG	187	523	22
avgbs_47569	avgbs_cluster_15525	A/C	16	avgbs_cluster_15525.1	TGCAGCCGATGGCCGMCGMCGACGACGACGACGACGGGGAAAGCAGCAGTACCACAATTGGCGG	187	523	22
avgbs_47566	avgbs_cluster_15525	C/A	16	avgbs_cluster_15525.1	TGCAGCCGATGGCCGMCGMCGACGACGACGACGACGGGGAAAGCAGCAGTACCACAATTGGCGG	187	523	22
avgbs_200313	avgbs_cluster_15530	A/C	14	avgbs_cluster_15530.1	TGCAGCCGATGTGMTCCCCCCACTCCATCGCCGCCACAATAGGAGGTCGATGCCCCGACGCAGG	643	89	2
avgbs_47578	avgbs_cluster_15530	A/C	14	avgbs_cluster_15530.1	TGCAGCCGATGTGMTCCCCCCACTCCATCGCCGCCACAATAGGAGGTCGATGCCCCGACGCAGG	643	89	2
avgbs_258629	avgbs_cluster_15538	G/T	55	avgbs_cluster_15538.1	TGCAGCCGCAAAAGACGTCCCTCACCCCACTGCCGCTTCGAATCGGCTACAYGGTGTCGTTGGG	72	696	6
avgbs_47616	avgbs_cluster_15538	C/T	52	avgbs_cluster_15538.1	TGCAGCCGCAAAAGACGTCCCTCACCCCACTGCCGCTTCGAATCGGCTACAYGGTGTCGTTGGG	72	696	6
avgbs_347419	avgbs_cluster_15550	G/T	64	avgbs_cluster_15550.1	TGCAGCCGCACACCCTGCCACCCGTGKCCAAGAACGACKGCAACGGGCACGACGTTGGCGGCGT	179	589	11
avgbs_47664	avgbs_cluster_15550	T/G	39	avgbs_cluster_15550.1	TGCAGCCGCACACCCTGCCACCCGTGKCCAAGAACGACKGCAACGGGCACGACGTTGGCGGCGT	179	589	11
avgbs_47663	avgbs_cluster_15550	G/T	27	avgbs_cluster_15550.1	TGCAGCCGCACACCCTGCCACCCGTGKCCAAGAACGACKGCAACGGGCACGACGTTGGCGGCGT	179	589	11
avgbs_47815	avgbs_cluster_15590	C/T	7	avgbs_cluster_15590.1	TGCAGCYGCACTCTTGCCATCGTCGTCGCCGCCGCCGTTCRCCTTGGCCTGCTTCAGCTCGTAC	638	120	3
avgbs_47816	avgbs_cluster_15590	A/G	41	avgbs_cluster_15590.1	TGCAGCYGCACTCTTGCCATCGTCGTCGCCGCCGCCGTTCRCCTTGGCCTGCTTCAGCTCGTAC	638	120	3
avgbs_200314	avgbs_cluster_15605	C/T	17	avgbs_cluster_15605.1	TGCAGCCGCAGCTCCAYCCAGTCCCCTACGCTGTCACCAGTCTCTACCCACTTGCCTCGGAGCT	489	271	22
avgbs_47874	avgbs_cluster_15605	C/T	17	avgbs_cluster_15605.1	TGCAGCCGCAGCTCCAYCCAGTCCCCTACGCTGTCACCAGTCTCTACCCACTTGCCTCGGAGCT	489	271	22
avgbs_231016	avgbs_cluster_15618	C/T	13	avgbs_cluster_15618.1	TGCAGCTGCATCYTATGCCTTTATTTTGATTGAATTTGTGAATGAATGCCTTAGCGTTCTTGGT	785	51	3
avgbs_47922	avgbs_cluster_15618	C/T	13	avgbs_cluster_15618.1	TGCAGCTGCATCYTATGCCTTTATTTTGATTGAATTTGTGAATGAATGCCTTAGCGTTCTTGGT	785	51	3
avgbs_393660	avgbs_cluster_15624	G/C	33	avgbs_cluster_15624.1	TGCAGCCGCATGCAGCTGGATTTGGTTGACCASAAACCATTTCCGTCAAGCCCCGCTGCATGMR	495	233	21
avgbs_319725	avgbs_cluster_15624	A/G	63	avgbs_cluster_15624.1	TGCAGCCGCATGCAGCTGGATTTGGTTGACCASAAACCATTTCCGTCAAGCCCCGCTGCATGMR	495	233	21
avgbs_347519	avgbs_cluster_15624	G/T	28	avgbs_cluster_15624.1	TGCAGCCGCATGCAGCTGGATTTGGTTGACCASAAACCATTTCCGTCAAGCCCCGCTGCATGMR	495	233	21
avgbs_47932	avgbs_cluster_15624	G/C	33	avgbs_cluster_15624.1	TGCAGCCGCATGCAGCTGGATTTGGTTGACCASAAACCATTTCCGTCAAGCCCCGCTGCATGMR	495	233	21
avgbs_47934	avgbs_cluster_15624	G/A	64	avgbs_cluster_15624.1	TGCAGCCGCATGCAGCTGGATTTGGTTGACCASAAACCATTTCCGTCAAGCCCCGCTGCATGMR	495	233	21
avgbs_47933	avgbs_cluster_15624	A/C	63	avgbs_cluster_15624.1	TGCAGCCGCATGCAGCTGGATTTGGTTGACCASAAACCATTTCCGTCAAGCCCCGCTGCATGMR	495	233	21
avgbs_47954	avgbs_cluster_15630	C/T	16	avgbs_cluster_15630.1	TGCAGCYGCATTTTCYTTAGACAATGCAGGATAATCTCTTTCCGAGATCGGAAGAGCGGTTCAG	107	706	25
avgbs_426081	avgbs_cluster_15630	C/T	7	avgbs_cluster_15630.1	TGCAGCYGCATTTTCYTTAGACAATGCAGGATAATCTCTTTCCGAGATCGGAAGAGCGGTTCAG	107	706	25
avgbs_200315	avgbs_cluster_15638	C/G	10	avgbs_cluster_15638.1	TGCAGCCGCSACCACCGTCGCGTGGTGGGGAATGAGATGCGACGTGGGGCTGGAAGCTGGTTTA	563	180	4
avgbs_47982	avgbs_cluster_15638	C/G	10	avgbs_cluster_15638.1	TGCAGCCGCSACCACCGTCGCGTGGTGGGGAATGAGATGCGACGTGGGGCTGGAAGCTGGTTTA	563	180	4
avgbs_201225	avgbs_cluster_1565	C/T	10	avgbs_cluster_1565.1	TGCAGAAGAYGGATGGAGAGGATTCGTCCCTAGCAAAGAGATCTAGAGACAAATTCTCCGAGAT	763	70	10
avgbs_4418	avgbs_cluster_1565	C/T	10	avgbs_cluster_1565.1	TGCAGAAGAYGGATGGAGAGGATTCGTCCCTAGCAAAGAGATCTAGAGACAAATTCTCCGAGAT	763	70	10
avgbs_214161	avgbs_cluster_15686	C/T	29	avgbs_cluster_15686.1	TGCAGCCGCCCATTTGACGCCCGCAAGGYGTTTGATGAAATTCCCAGCCCCAACCCTGTCATTA	438	356	31
avgbs_48144	avgbs_cluster_15686	C/T	29	avgbs_cluster_15686.1	TGCAGCCGCCCATTTGACGCCCGCAAGGYGTTTGATGAAATTCCCAGCCCCAACCCTGTCATTA	438	356	31
avgbs_48155	avgbs_cluster_15688	G/C	45	avgbs_cluster_15688.1	TGCAGCCGCCCCGTCCTCCTCGACGGCGCCACCATGGTACGTACSCGCGCACTCTATACTAGTA	288	437	5
avgbs_48156	avgbs_cluster_15688	C/G	45	avgbs_cluster_15688.1	TGCAGCCGCCCCGTCCTCCTCGACGGCGCCACCATGGTACGTACSCGCGCACTCTATACTAGTA	288	437	5
avgbs_475298	avgbs_cluster_15691	G/T	49	avgbs_cluster_15691.1	TGCAGCCGCCCCTCGCRTCGTCTTCTAGCACCGAGATCGGAAGAGCGGTTCAGCAGGAATGCCG	498	219	12
avgbs_475295	avgbs_cluster_15691	G/T	49	avgbs_cluster_15691.1	TGCAGCCGCCCCTCGCRTCGTCTTCTAGCACCGAGATCGGAAGAGCGGTTCAGCAGGAATGCCG	498	219	12
avgbs_48162	avgbs_cluster_15691	A/G	17	avgbs_cluster_15691.1	TGCAGCCGCCCCTCGCRTCGTCTTCTAGCACCGAGATCGGAAGAGCGGTTCAGCAGGAATGCCG	498	219	12
avgbs_6K_21554	avgbs_cluster_157	C/T	10	avgbs_cluster_157.1	TGCAGCAACYTTTTCCTTCTGGTTCTTCTCTTCAGCATCATCCGTGCCCTCTGGTGTGTTATTC	757	61	11
avgbs_202648	avgbs_cluster_157	C/T	10	avgbs_cluster_157.1	TGCAGCAACYTTTTCCTTCTGGTTCTTCTCTTCAGCATCATCCGTGCCCTCTGGTGTGTTATTC	757	61	11
avgbs_214162	avgbs_cluster_15704	C/G	13	avgbs_cluster_15704.1	TGCAGCCGCCCTSCCGCTCCACGCTGCACACCGCGGCCCGAGATCGGAAGAGCGGTTCAGCAGG	422	346	9
avgbs_258761	avgbs_cluster_15704	G/T	56	avgbs_cluster_15704.1	TGCAGCCGCCCTSCCGCTCCACGCTGCACACCGCGGCCCGAGATCGGAAGAGCGGTTCAGCAGG	422	346	9
avgbs_48193	avgbs_cluster_15704	C/G	13	avgbs_cluster_15704.1	TGCAGCCGCCCTSCCGCTCCACGCTGCACACCGCGGCCCGAGATCGGAAGAGCGGTTCAGCAGG	422	346	9
avgbs_258790	avgbs_cluster_15738	G/T	63	avgbs_cluster_15738.1	TGCAGCCGCCGCCGCGCCAAGTACTGCCGTCRGCCGTCACAAGAGTGGCCGTCAGCCGCTGGTG	432	379	8
avgbs_48285	avgbs_cluster_15738	A/G	32	avgbs_cluster_15738.1	TGCAGCCGCCGCCGCGCCAAGTACTGCCGTCRGCCGTCACAAGAGTGGCCGTCAGCCGCTGGTG	432	379	8
avgbs_590691	avgbs_cluster_15738	A/G	32	avgbs_cluster_15738.1	TGCAGCCGCCGCCGCGCCAAGTACTGCCGTCRGCCGTCACAAGAGTGGCCGTCAGCCGCTGGTG	432	379	8
avgbs_570336	avgbs_cluster_15768	A/C	41	avgbs_cluster_15768.1	TGCAGCCGCYGTGATTTCTAGGTTGCTAGGAAAATCATACCGTCCTAATTTCGCCTACATGTTG	46	768	5
avgbs_48364	avgbs_cluster_15768	C/T	10	avgbs_cluster_15768.1	TGCAGCCGCYGTGATTTCTAGGTTGCTAGGAAAATCATACCGTCCTAATTTCGCCTACATGTTG	46	768	5
avgbs_200322	avgbs_cluster_15814	A/C	11	avgbs_cluster_15814.1	TGCAGCCGCGMATGGAGCGGCCTTGACTTGCAACTGACCCCGAGATCGGAAGAGCGGTTCAGCA	111	653	20
avgbs_48510	avgbs_cluster_15814	A/C	11	avgbs_cluster_15814.1	TGCAGCCGCGMATGGAGCGGCCTTGACTTGCAACTGACCCCGAGATCGGAAGAGCGGTTCAGCA	111	653	20
avgbs_218773	avgbs_cluster_15815	A/G	11	avgbs_cluster_15815.1	TGCAGCCGCGRCATGAGAGACTGCTGGAGCCATCGTGCTACCGAGATCGGAAGAGCGGTTCAGC	651	142	21
avgbs_48512	avgbs_cluster_15815	A/G	11	avgbs_cluster_15815.1	TGCAGCCGCGRCATGAGAGACTGCTGGAGCCATCGTGCTACCGAGATCGGAAGAGCGGTTCAGC	651	142	21
avgbs_218801	avgbs_cluster_15826	C/G	18	avgbs_cluster_15826.1	TGCAGCCGTGCACCTTCSCAAATTTACGGCAACTTTTTCGCACGCACGACGGCCGAGATCGGAA	751	69	4
avgbs_48546	avgbs_cluster_15826	C/G	18	avgbs_cluster_15826.1	TGCAGCCGTGCACCTTCSCAAATTTACGGCAACTTTTTCGCACGCACGACGGCCGAGATCGGAA	751	69	4
avgbs_218777	avgbs_cluster_15835	C/T	17	avgbs_cluster_15835.1	TGCAGCCGCGCCGTCGYCCGCCCGCCCCTGCAACTCCGACCGCCGCGCCACCACCTGTCCCTAC	706	61	5
avgbs_48563	avgbs_cluster_15835	C/T	17	avgbs_cluster_15835.1	TGCAGCCGCGCCGTCGYCCGCCCGCCCCTGCAACTCCGACCGCCGCGCCACCACCTGTCCCTAC	706	61	5
avgbs_48585	avgbs_cluster_15843	C/T	29	avgbs_cluster_15843.1	TGCAGCCGCGCGCGCGGCCGAACACCCCYGCGGCGCCGCWTAGGATGAACTTCGCCTCATGCTA	641	85	3
avgbs_312623	avgbs_cluster_15843	A/C	50	avgbs_cluster_15843.1	TGCAGCCGCGCGCGCGGCCGAACACCCCYGCGGCGCCGCWTAGGATGAACTTCGCCTCATGCTA	641	85	3
avgbs_48586	avgbs_cluster_15843	A/T	40	avgbs_cluster_15843.1	TGCAGCCGCGCGCGCGGCCGAACACCCCYGCGGCGCCGCWTAGGATGAACTTCGCCTCATGCTA	641	85	3
avgbs_48593	avgbs_cluster_15845	C/G	23	avgbs_cluster_15845.1	TGCAGCCGCGCGGTTCCTCTACSGCTTCGTTTGTCCGCGCGCCGAGATCGGAAGAGCGGTTCAG	47	705	8
avgbs_48592	avgbs_cluster_15845	G/C	23	avgbs_cluster_15845.1	TGCAGCCGCGCGGTTCCTCTACSGCTTCGTTTGTCCGCGCGCCGAGATCGGAAGAGCGGTTCAG	47	705	8
avgbs_224158	avgbs_cluster_15845	C/G	23	avgbs_cluster_15845.1	TGCAGCCGCGCGGTTCCTCTACSGCTTCGTTTGTCCGCGCGCCGAGATCGGAAGAGCGGTTCAG	47	705	8
avgbs_305601	avgbs_cluster_15845	G/T	60	avgbs_cluster_15845.1	TGCAGCCGCGCGGTTCCTCTACSGCTTCGTTTGTCCGCGCGCCGAGATCGGAAGAGCGGTTCAG	47	705	8
avgbs_393818	avgbs_cluster_15846	G/T	53	avgbs_cluster_15846.1	TGCAGCCGCGCGTCCACGTTGCTACCYAAGGACACCGAGATCGGAAGAGCGGTTCAGCAGGAAT	55	759	10
avgbs_48595	avgbs_cluster_15846	C/T	27	avgbs_cluster_15846.1	TGCAGCCGCGCGTCCACGTTGCTACCYAAGGACACCGAGATCGGAAGAGCGGTTCAGCAGGAAT	55	759	10
avgbs_48637	avgbs_cluster_15855	T/C	34	avgbs_cluster_15855.1	TGCAGCCGCGGCCTCTCGGCWCCACCTAACWGCYAACTAGTACCACTGCCACAAGCAGCGCCCA	244	532	5
avgbs_48635	avgbs_cluster_15855	A/T	21	avgbs_cluster_15855.1	TGCAGCCGCGGCCTCTCGGCWCCACCTAACWGCYAACTAGTACCACTGCCACAAGCAGCGCCCA	244	532	5
avgbs_48636	avgbs_cluster_15855	T/A	31	avgbs_cluster_15855.1	TGCAGCCGCGGCCTCTCGGCWCCACCTAACWGCYAACTAGTACCACTGCCACAAGCAGCGCCCA	244	532	5
avgbs_290790	avgbs_cluster_15863	G/T	58	avgbs_cluster_15863.1	TGCAGCCGCGGCGGGCATCCTGGTCGGTGCKGTTGTTGCCCGAGATCGGAAGAGCGGTTCAGCA	176	595	9
avgbs_48654	avgbs_cluster_15863	G/T	31	avgbs_cluster_15863.1	TGCAGCCGCGGCGGGCATCCTGGTCGGTGCKGTTGTTGCCCGAGATCGGAAGAGCGGTTCAGCA	176	595	9
avgbs_224159	avgbs_cluster_15863	G/T	31	avgbs_cluster_15863.1	TGCAGCCGCGGCGGGCATCCTGGTCGGTGCKGTTGTTGCCCGAGATCGGAAGAGCGGTTCAGCA	176	595	9
avgbs_258901	avgbs_cluster_15863	G/T	58	avgbs_cluster_15863.1	TGCAGCCGCGGCGGGCATCCTGGTCGGTGCKGTTGTTGCCCGAGATCGGAAGAGCGGTTCAGCA	176	595	9
avgbs_280627	avgbs_cluster_15888	C/T	15	avgbs_cluster_15888.1	TGCAGCCGCGTGCGTGCCAGACGCATGRACGTGGTTCATGCAGCGGCACCCGTGGCGCGAAAGA	72	734	10
avgbs_48726	avgbs_cluster_15888	A/G	28	avgbs_cluster_15888.1	TGCAGCCGCGTGCGTGCCAGACGCATGRACGTGGTTCATGCAGCGGCACCCGTGGCGCGAAAGA	72	734	10
avgbs_214175	avgbs_cluster_15895	C/T	12	avgbs_cluster_15895.1	TGCAGCCGCTAYAATGGAAATTGGCAAAAGGGGGGATCGATCTGTGGAGGAAAGTGGAGTTGGA	633	164	7
avgbs_48743	avgbs_cluster_15895	C/T	12	avgbs_cluster_15895.1	TGCAGCCGCTAYAATGGAAATTGGCAAAAGGGGGGATCGATCTGTGGAGGAAAGTGGAGTTGGA	633	164	7
avgbs_202631	avgbs_cluster_159	A/G	12	avgbs_cluster_159.1	TGCAGCAAATGRTTCCTAGTAGTGGTGCGATTCATGGAAGCTCTCTGGGTTATTCTGGCTCTGG	189	624	36
avgbs_6K_20844	avgbs_cluster_159	A/G	12	avgbs_cluster_159.1	TGCAGCAAATGRTTCCTAGTAGTGGTGCGATTCATGGAAGCTCTCTGGGTTATTCTGGCTCTGG	189	624	36
avgbs_9313	avgbs_cluster_1591	C/G	40	avgbs_cluster_1591.1	TGCAGAMGAGATGATGGGATTGGAACTTTGGAAGGGAACSCACATGGCGGCCCAAATATTCTGT	370	374	12
avgbs_4487	avgbs_cluster_1591	G/C	40	avgbs_cluster_1591.1	TGCAGAMGAGATGATGGGATTGGAACTTTGGAAGGGAACSCACATGGCGGCCCAAATATTCTGT	370	374	12
avgbs_4486	avgbs_cluster_1591	A/C	7	avgbs_cluster_1591.1	TGCAGAMGAGATGATGGGATTGGAACTTTGGAAGGGAACSCACATGGCGGCCCAAATATTCTGT	370	374	12
avgbs_224163	avgbs_cluster_15912	C/G	45	avgbs_cluster_15912.1	TGCAGCCGCTCCTCCAACGCTCTCACGATTTTGAGCTCCAGCTTSGGCTTGGCGCGGAAGCCCA	648	158	24
avgbs_48784	avgbs_cluster_15912	C/G	45	avgbs_cluster_15912.1	TGCAGCCGCTCCTCCAACGCTCTCACGATTTTGAGCTCCAGCTTSGGCTTGGCGCGGAAGCCCA	648	158	24
avgbs_48859	avgbs_cluster_15939	A/G	28	avgbs_cluster_15939.1	TGCAGCCGCTGGCATCACGCGGGCCTTRCCCGAGATCGGAAGAGCGGTTCAGCAGGAATGCCGA	108	670	21
avgbs_475961	avgbs_cluster_15939	G/T	48	avgbs_cluster_15939.1	TGCAGCCGCTGGCATCACGCGGGCCTTRCCCGAGATCGGAAGAGCGGTTCAGCAGGAATGCCGA	108	670	21
avgbs_258994	avgbs_cluster_15939	G/T	48	avgbs_cluster_15939.1	TGCAGCCGCTGGCATCACGCGGGCCTTRCCCGAGATCGGAAGAGCGGTTCAGCAGGAATGCCGA	108	670	21
avgbs_74337	avgbs_cluster_15940	A/G	15	avgbs_cluster_15940.1	TGCAGCTGCTGGCCRCTGGCTGCCTGCATGCGCGCGCGTCTGCCGAGCCGCTGCTGCATGTTCG	172	583	8
avgbs_48861	avgbs_cluster_15940	G/A	15	avgbs_cluster_15940.1	TGCAGCTGCTGGCCRCTGGCTGCCTGCATGCGCGCGCGTCTGCCGAGCCGCTGCTGCATGTTCG	172	583	8
avgbs_48860	avgbs_cluster_15940	C/T	7	avgbs_cluster_15940.1	TGCAGCTGCTGGCCRCTGGCTGCCTGCATGCGCGCGCGTCTGCCGAGCCGCTGCTGCATGTTCG	172	583	8
avgbs_237042	avgbs_cluster_15947	C/G	22	avgbs_cluster_15947.1	TGCAGCCGCTGTGTTTCTGCTSGACAGGCTATCGTCACGTCTTTGTTGGCCSTCAACGCGGAGT	62	740	5
avgbs_48886	avgbs_cluster_15947	C/G	22	avgbs_cluster_15947.1	TGCAGCCGCTGTGTTTCTGCTSGACAGGCTATCGTCACGTCTTTGTTGGCCSTCAACGCGGAGT	62	740	5
avgbs_48887	avgbs_cluster_15947	C/G	52	avgbs_cluster_15947.1	TGCAGCCGCTGTGTTTCTGCTSGACAGGCTATCGTCACGTCTTTGTTGGCCSTCAACGCGGAGT	62	740	5
avgbs_4494	avgbs_cluster_1595	A/T	9	avgbs_cluster_1595.1	TGCAGAAGWGCACTGTCGCGATGYGGTTGCTTGCATATGGAGCGCGATCGATATATTTTTTGTG	255	474	14
avgbs_559750	avgbs_cluster_1595	G/T	62	avgbs_cluster_1595.1	TGCAGAAGWGCACTGTCGCGATGYGGTTGCTTGCATATGGAGCGCGATCGATATATTTTTTGTG	255	474	14
avgbs_553764	avgbs_cluster_1595	G/T	62	avgbs_cluster_1595.1	TGCAGAAGWGCACTGTCGCGATGYGGTTGCTTGCATATGGAGCGCGATCGATATATTTTTTGTG	255	474	14
avgbs_4495	avgbs_cluster_1595	T/C	24	avgbs_cluster_1595.1	TGCAGAAGWGCACTGTCGCGATGYGGTTGCTTGCATATGGAGCGCGATCGATATATTTTTTGTG	255	474	14
avgbs_218787	avgbs_cluster_15951	C/T	22	avgbs_cluster_15951.1	TGCAGCCGCTTCCCCCGCCGCYCCCGTGGGTCGCCCTCCCTGACGGCTCCTTCCTCAGCCTCCC	105	716	12
avgbs_259005	avgbs_cluster_15951	G/T	31	avgbs_cluster_15951.1	TGCAGCCGCTTCCCCCGCCGCYCCCGTGGGTCGCCCTCCCTGACGGCTCCTTCCTCAGCCTCCC	105	716	12
avgbs_48896	avgbs_cluster_15951	C/T	22	avgbs_cluster_15951.1	TGCAGCCGCTTCCCCCGCCGCYCCCGTGGGTCGCCCTCCCTGACGGCTCCTTCCTCAGCCTCCC	105	716	12
avgbs_48920	avgbs_cluster_15959	A/T	55	avgbs_cluster_15959.1	TGCAGCCGCTTGCTCCTTCGAGCKATTCTCGAATAAGCTTCTCCGTGAGCTCCCWCGGAAGCCC	98	685	5
avgbs_48919	avgbs_cluster_15959	G/T	24	avgbs_cluster_15959.1	TGCAGCCGCTTGCTCCTTCGAGCKATTCTCGAATAAGCTTCTCCGTGAGCTCCCWCGGAAGCCC	98	685	5
avgbs_201228	avgbs_cluster_1596	A/G	7	avgbs_cluster_1596.1	TGCAGARGAGCCTGCGGAACTGCGGGGTCGCGAGTAGGTACCTCCAGTCCGAGGTCCTGGCGGC	492	248	6
avgbs_4501	avgbs_cluster_1596	A/G	7	avgbs_cluster_1596.1	TGCAGARGAGCCTGCGGAACTGCGGGGTCGCGAGTAGGTACCTCCAGTCCGAGGTCCTGGCGGC	492	248	6
avgbs_393922	avgbs_cluster_15964	A/G	54	avgbs_cluster_15964.1	TGCAGCCGCTTTGGATAGACAACCCACGATGAAGATCGCAAACAATYGTGTGGAGCGCTTCCCA	712	45	1
avgbs_48928	avgbs_cluster_15964	C/T	47	avgbs_cluster_15964.1	TGCAGCCGCTTTGGATAGACAACCCACGATGAAGATCGCAAACAATYGTGTGGAGCGCTTCCCA	712	45	1
avgbs_48974	avgbs_cluster_15982	A/T	30	avgbs_cluster_15982.1	TGCAGCCGTAGCGTGCGGGCAACAGGATTWYAGCCTCCACGTGTTSGTGTACAATGTACGTACA	508	235	8
avgbs_48975	avgbs_cluster_15982	C/T	31	avgbs_cluster_15982.1	TGCAGCCGTAGCGTGCGGGCAACAGGATTWYAGCCTCCACGTGTTSGTGTACAATGTACGTACA	508	235	8
avgbs_48976	avgbs_cluster_15982	C/G	46	avgbs_cluster_15982.1	TGCAGCCGTAGCGTGCGGGCAACAGGATTWYAGCCTCCACGTGTTSGTGTACAATGTACGTACA	508	235	8
avgbs_218790	avgbs_cluster_15989	A/G	28	avgbs_cluster_15989.1	TGCAGCCGTATAGGTTCACGAGATGCGRGGTTTTGTAGGCCTACTATCCCGATCTRTGGTGCAC	85	641	16
avgbs_49001	avgbs_cluster_15989	A/G	56	avgbs_cluster_15989.1	TGCAGCCGTATAGGTTCACGAGATGCGRGGTTTTGTAGGCCTACTATCCCGATCTRTGGTGCAC	85	641	16
avgbs_49000	avgbs_cluster_15989	A/G	28	avgbs_cluster_15989.1	TGCAGCCGTATAGGTTCACGAGATGCGRGGTTTTGTAGGCCTACTATCCCGATCTRTGGTGCAC	85	641	16
avgbs_277290	avgbs_cluster_16	A/G	42	avgbs_cluster_16.1	TGCAGTGGCCGCTGCCTGTCCTCTGATGCCCATGAAGCCGCGAGCATTTGCTCCATCRCGCCAA	65	784	7
avgbs_6K_109430	avgbs_cluster_16	A/G	58	avgbs_cluster_16.1	TGCAGTGGCCGCTGCCTGTCCTCTGATGCCCATGAAGCCGCGAGCATTTGCTCCATCRCGCCAA	65	784	7
avgbs_309171	avgbs_cluster_16008	C/T	61	avgbs_cluster_16008.1	TGCAGCCGTCATATTCAATCGTGTATTCACGCAAGATGCTGCCACTGTATTCAGATCCCTYGGC	561	188	10
avgbs_49058	avgbs_cluster_16008	C/T	61	avgbs_cluster_16008.1	TGCAGCCGTCATATTCAATCGTGTATTCACGCAAGATGCTGCCACTGTATTCAGATCCCTYGGC	561	188	10
avgbs_49064	avgbs_cluster_16012	C/G	19	avgbs_cluster_16012.1	TGCAGCCGTCATGAATCASTGAGTGTTTCCTCCATAAATACAACGGCCGAGATCGGAAGAGCGG	500	316	25
avgbs_203533	avgbs_cluster_16012	C/G	19	avgbs_cluster_16012.1	TGCAGCCGTCATGAATCASTGAGTGTTTCCTCCATAAATACAACGGCCGAGATCGGAAGAGCGG	500	316	25
avgbs_49122	avgbs_cluster_16028	A/C	52	avgbs_cluster_16028.1	TGCAGCCGTCGACGCGACCGCCACCCACAAGAGTGATGAACRACCACCAGAMACGAATCTCAST	174	542	10
avgbs_49123	avgbs_cluster_16028	G/C	63	avgbs_cluster_16028.1	TGCAGCCGTCGACGCGACCGCCACCCACAAGAGTGATGAACRACCACCAGAMACGAATCTCAST	174	542	10
avgbs_49121	avgbs_cluster_16028	A/G	42	avgbs_cluster_16028.1	TGCAGCCGTCGACGCGACCGCCACCCACAAGAGTGATGAACRACCACCAGAMACGAATCTCAST	174	542	10
avgbs_290829	avgbs_cluster_16032	A/G	61	avgbs_cluster_16032.1	TGCAGCCGTCGCCACCGACGAGGCCCGTTTTGCCCSTGGACGTGAAGCCGACGATGGCGGAGAT	123	615	11
avgbs_49133	avgbs_cluster_16032	C/G	36	avgbs_cluster_16032.1	TGCAGCCGTCGCCACCGACGAGGCCCGTTTTGCCCSTGGACGTGAAGCCGACGATGGCGGAGAT	123	615	11
avgbs_218799	avgbs_cluster_16044	C/T	24	avgbs_cluster_16044.1	TGCAGCCGTCGTCGTCCTCGTCGYCGCAGCGGCTGAGGAAGCCGCCACTCTCCGTCGGCCGAGA	666	78	14
avgbs_259080	avgbs_cluster_16044	A/G	63	avgbs_cluster_16044.1	TGCAGCCGTCGTCGTCCTCGTCGYCGCAGCGGCTGAGGAAGCCGCCACTCTCCGTCGGCCGAGA	666	78	14
avgbs_49173	avgbs_cluster_16044	C/T	24	avgbs_cluster_16044.1	TGCAGCCGTCGTCGTCCTCGTCGYCGCAGCGGCTGAGGAAGCCGCCACTCTCCGTCGGCCGAGA	666	78	14
avgbs_259085	avgbs_cluster_16051	C/T	21	avgbs_cluster_16051.1	TGCAGCCGTCTCCATGCATGTATGATGATCTGATCTCTTATGMTGCCGCTTCTCCAGCCATGAC	124	689	17
avgbs_49188	avgbs_cluster_16051	A/C	43	avgbs_cluster_16051.1	TGCAGCCGTCTCCATGCATGTATGATGATCTGATCTCTTATGMTGCCGCTTCTCCAGCCATGAC	124	689	17
avgbs_49221	avgbs_cluster_16057	C/T	15	avgbs_cluster_16057.1	TGCAGYCGTGACACYGAAACCGATGCAAAAGCTGCGTCTGCTGCCGAGATCGGAAGAGCGGTTC	637	107	9
avgbs_429781	avgbs_cluster_16057	C/T	15	avgbs_cluster_16057.1	TGCAGYCGTGACACYGAAACCGATGCAAAAGCTGCGTCTGCTGCCGAGATCGGAAGAGCGGTTC	637	107	9
avgbs_49220	avgbs_cluster_16057	C/T	6	avgbs_cluster_16057.1	TGCAGYCGTGACACYGAAACCGATGCAAAAGCTGCGTCTGCTGCCGAGATCGGAAGAGCGGTTC	637	107	9
avgbs_424357	avgbs_cluster_16062	C/T	9	avgbs_cluster_16062.1	TGCAGCCGTGATAGCTTAGCAGCAGCGATAGACCACCTYAGCCTCTGTTCTTCGCGTCCTAGAA	674	113	4
avgbs_49232	avgbs_cluster_16062	C/T	39	avgbs_cluster_16062.1	TGCAGCCGTGATAGCTTAGCAGCAGCGATAGACCACCTYAGCCTCTGTTCTTCGCGTCCTAGAA	674	113	4
avgbs_570429	avgbs_cluster_16079	G/T	55	avgbs_cluster_16079.1	TGCAGCYGTKGAAGAACTGTAGCCGACAAAWGAGGAACACCAACCAGTGCTGCGGCCATTTTCT	446	335	16
avgbs_319902	avgbs_cluster_16079	G/T	10	avgbs_cluster_16079.1	TGCAGCYGTKGAAGAACTGTAGCCGACAAAWGAGGAACACCAACCAGTGCTGCGGCCATTTTCT	446	335	16
avgbs_49286	avgbs_cluster_16079	A/T	31	avgbs_cluster_16079.1	TGCAGCYGTKGAAGAACTGTAGCCGACAAAWGAGGAACACCAACCAGTGCTGCGGCCATTTTCT	446	335	16
avgbs_49285	avgbs_cluster_16079	C/T	7	avgbs_cluster_16079.1	TGCAGCYGTKGAAGAACTGTAGCCGACAAAWGAGGAACACCAACCAGTGCTGCGGCCATTTTCT	446	335	16
avgbs_575308	avgbs_cluster_16079	G/T	55	avgbs_cluster_16079.1	TGCAGCYGTKGAAGAACTGTAGCCGACAAAWGAGGAACACCAACCAGTGCTGCGGCCATTTTCT	446	335	16
avgbs_49362	avgbs_cluster_16108	A/G	31	avgbs_cluster_16108.1	TGCAGCCGTGTCGTTGCTCTTCTCCGAGTGRACGCGCTTCCTGAGCTCCGCCTTGGCCTTGCGC	536	212	10
avgbs_218811	avgbs_cluster_16108	A/G	31	avgbs_cluster_16108.1	TGCAGCCGTGTCGTTGCTCTTCTCCGAGTGRACGCGCTTCCTGAGCTCCGCCTTGGCCTTGCGC	536	212	10
avgbs_49383	avgbs_cluster_16115	A/C	12	avgbs_cluster_16115.1	TGCAGCCGTTAMCATCTCATGAGCGCTAGCAGAGGAAGGTGATGGACTACGCCAGAGGCCGCCT	265	485	4
avgbs_218812	avgbs_cluster_16115	A/C	12	avgbs_cluster_16115.1	TGCAGCCGTTAMCATCTCATGAGCGCTAGCAGAGGAAGGTGATGGACTACGCCAGAGGCCGCCT	265	485	4
avgbs_298077	avgbs_cluster_16115	G/T	40	avgbs_cluster_16115.1	TGCAGCCGTTAMCATCTCATGAGCGCTAGCAGAGGAAGGTGATGGACTACGCCAGAGGCCGCCT	265	485	4
avgbs_49489	avgbs_cluster_16147	A/C	21	avgbs_cluster_16147.1	TGCAGCCGTTGGGAGCAGGCMACATGACGCGASCATCTCGACCCTTCCTTTGTGCAAGTGGCCA	122	648	3
avgbs_49490	avgbs_cluster_16147	C/G	33	avgbs_cluster_16147.1	TGCAGCCGTTGGGAGCAGGCMACATGACGCGASCATCTCGACCCTTCCTTTGTGCAAGTGGCCA	122	648	3
avgbs_476480	avgbs_cluster_16147	G/T	11	avgbs_cluster_16147.1	TGCAGCCGTTGGGAGCAGGCMACATGACGCGASCATCTCGACCCTTCCTTTGTGCAAGTGGCCA	122	648	3
avgbs_218823	avgbs_cluster_16154	C/T	35	avgbs_cluster_16154.1	TGCAGCCTAAAACTCAGTGCAAGTAATTGAGTGTYTGACAGATCCTTTTGCTCCGAGATCGGAA	366	469	19
avgbs_49511	avgbs_cluster_16154	C/T	35	avgbs_cluster_16154.1	TGCAGCCTAAAACTCAGTGCAAGTAATTGAGTGTYTGACAGATCCTTTTGCTCCGAGATCGGAA	366	469	19
avgbs_49581	avgbs_cluster_16172	A/G	21	avgbs_cluster_16172.1	TGCAGCCTAAGCTCATAGTCRCCGATGACTACAAGCAGCRGGCCCCGAGATCGGAAGAGCGGTT	200	570	9
avgbs_476548	avgbs_cluster_16172	G/T	63	avgbs_cluster_16172.1	TGCAGCCTAAGCTCATAGTCRCCGATGACTACAAGCAGCRGGCCCCGAGATCGGAAGAGCGGTT	200	570	9
avgbs_49582	avgbs_cluster_16172	A/G	40	avgbs_cluster_16172.1	TGCAGCCTAAGCTCATAGTCRCCGATGACTACAAGCAGCRGGCCCCGAGATCGGAAGAGCGGTT	200	570	9
avgbs_203555	avgbs_cluster_16175	A/G	9	avgbs_cluster_16175.1	TGCAGCCTRAGTCGCTAGTCGCTACCTCAGATATATTCCTGCCTCGAGAGCATGCGGTTCAGGG	721	54	6
avgbs_49590	avgbs_cluster_16175	A/G	9	avgbs_cluster_16175.1	TGCAGCCTRAGTCGCTAGTCGCTACCTCAGATATATTCCTGCCTCGAGAGCATGCGGTTCAGGG	721	54	6
avgbs_49601	avgbs_cluster_16177	A/G	48	avgbs_cluster_16177.1	TGCAGCCTAATTCAACTGGCCACAACCCCACAATCGATACTTGTACARCTCSAAAAACAAAATA	308	523	22
avgbs_49602	avgbs_cluster_16177	G/C	52	avgbs_cluster_16177.1	TGCAGCCTAATTCAACTGGCCACAACCCCACAATCGATACTTGTACARCTCSAAAAACAAAATA	308	523	22
avgbs_230221	avgbs_cluster_16201	C/T	11	avgbs_cluster_16201.1	TGCAGCCTACYCACCCCCCATCGGGATAGCAGCCTCCCGAGGGATCTCAGGGGGAGTCACCACT	691	46	2
avgbs_394094	avgbs_cluster_16201	G/T	57	avgbs_cluster_16201.1	TGCAGCCTACYCACCCCCCATCGGGATAGCAGCCTCCCGAGGGATCTCAGGGGGAGTCACCACT	691	46	2
avgbs_49678	avgbs_cluster_16201	C/T	11	avgbs_cluster_16201.1	TGCAGCCTACYCACCCCCCATCGGGATAGCAGCCTCCCGAGGGATCTCAGGGGGAGTCACCACT	691	46	2
avgbs_200326	avgbs_cluster_16203	A/G	64	avgbs_cluster_16203.1	TGCAGCCTACCGAAACTTTTCGCAGTTCACTTGCAAGGAACAACATTGGCCCTTGATGATTCAR	620	158	6
avgbs_49688	avgbs_cluster_16203	A/G	35	avgbs_cluster_16203.1	TGCAGCCTACCGAAACTTTTCGCAGTTCACTTGCAAGGAACAACATTGGCCCTTGATGATTCAR	620	158	6
avgbs_259176	avgbs_cluster_16209	C/T	29	avgbs_cluster_16209.1	TGCAGCCTACGACRTTCATCTGCGTCCCTGATCTGATTAGTGTAGAAATCTCTGTTGCCCCTTT	102	732	7
avgbs_49710	avgbs_cluster_16209	A/G	14	avgbs_cluster_16209.1	TGCAGCCTACGACRTTCATCTGCGTCCCTGATCTGATTAGTGTAGAAATCTCTGTTGCCCCTTT	102	732	7
avgbs_319940	avgbs_cluster_16211	G/T	37	avgbs_cluster_16211.1	TGCAGCCTACGAGCMAGCCMAGTAGTACTACGGCGGTACTCCAATGGCATGAGACCACCAGGCC	435	342	20
avgbs_49714	avgbs_cluster_16211	A/C	15	avgbs_cluster_16211.1	TGCAGCCTACGAGCMAGCCMAGTAGTACTACGGCGGTACTCCAATGGCATGAGACCACCAGGCC	435	342	20
avgbs_49715	avgbs_cluster_16211	C/A	20	avgbs_cluster_16211.1	TGCAGCCTACGAGCMAGCCMAGTAGTACTACGGCGGTACTCCAATGGCATGAGACCACCAGGCC	435	342	20
avgbs_348302	avgbs_cluster_16211	G/T	37	avgbs_cluster_16211.1	TGCAGCCTACGAGCMAGCCMAGTAGTACTACGGCGGTACTCCAATGGCATGAGACCACCAGGCC	435	342	20
avgbs_203556	avgbs_cluster_16213	A/G	27	avgbs_cluster_16213.1	TGCAGCCTACGGAGTTGCGCCAGGTTRTGGATTTTGGGTGCAACCAATTGGAAATGGTTGCATA	646	119	3
avgbs_49720	avgbs_cluster_16213	A/G	27	avgbs_cluster_16213.1	TGCAGCCTACGGAGTTGCGCCAGGTTRTGGATTTTGGGTGCAACCAATTGGAAATGGTTGCATA	646	119	3
avgbs_280678	avgbs_cluster_16219	A/G	61	avgbs_cluster_16219.1	TGCAGCCTACTACATGCTGGAGTTCAACAAAAACAGGCTTCCTTATGTGCAGGTCCTCGTGYGC	122	601	8
avgbs_49737	avgbs_cluster_16219	C/T	62	avgbs_cluster_16219.1	TGCAGCCTACTACATGCTGGAGTTCAACAAAAACAGGCTTCCTTATGTGCAGGTCCTCGTGYGC	122	601	8
avgbs_49736	avgbs_cluster_16219	T/C	62	avgbs_cluster_16219.1	TGCAGCCTACTACATGCTGGAGTTCAACAAAAACAGGCTTCCTTATGTGCAGGTCCTCGTGYGC	122	601	8
avgbs_49758	avgbs_cluster_16226	A/G	24	avgbs_cluster_16226.1	TGCAGCCTAGAACTGGTCCGATGRGAAGCCACTGATCGGACGCCGAATCCTCGTACGTRGAAGA	64	707	7
avgbs_49759	avgbs_cluster_16226	G/A	59	avgbs_cluster_16226.1	TGCAGCCTAGAACTGGTCCGATGRGAAGCCACTGATCGGACGCCGAATCCTCGTACGTRGAAGA	64	707	7
avgbs_49760	avgbs_cluster_16226	A/G	59	avgbs_cluster_16226.1	TGCAGCCTAGAACTGGTCCGATGRGAAGCCACTGATCGGACGCCGAATCCTCGTACGTRGAAGA	64	707	7
avgbs_49761	avgbs_cluster_16227	A/G	36	avgbs_cluster_16227.1	TGCAGCCTAGAAGAAGCACGCGCCGAGGCAGAGTCRGTCGTCTTCTCGGTGGTCGATGACCTTY	630	157	13
avgbs_49762	avgbs_cluster_16227	C/T	64	avgbs_cluster_16227.1	TGCAGCCTAGAAGAAGCACGCGCCGAGGCAGAGTCRGTCGTCTTCTCGGTGGTCGATGACCTTY	630	157	13
avgbs_288988	avgbs_cluster_1626	G/T	34	avgbs_cluster_1626.1	TGCAGAAGATCGTCGGGGAGATCGGASATGGGGTCGCGGCCGAGATCGGAAGAGCGGTTCAGCA	107	658	12
avgbs_4598	avgbs_cluster_1626	C/G	27	avgbs_cluster_1626.1	TGCAGAAGATCGTCGGGGAGATCGGASATGGGGTCGCGGCCGAGATCGGAAGAGCGGTTCAGCA	107	658	12
avgbs_201236	avgbs_cluster_1626	C/G	27	avgbs_cluster_1626.1	TGCAGAAGATCGTCGGGGAGATCGGASATGGGGTCGCGGCCGAGATCGGAAGAGCGGTTCAGCA	107	658	12
avgbs_214205	avgbs_cluster_16289	G/T	14	avgbs_cluster_16289.1	TGCAGCCTATCTTKTTCTAGCCCAACCCGCAGTAACCAGCCGCCCGCAGTAACCAGCCACCCGC	675	159	12
avgbs_49972	avgbs_cluster_16289	G/T	14	avgbs_cluster_16289.1	TGCAGCCTATCTTKTTCTAGCCCAACCCGCAGTAACCAGCCGCCCGCAGTAACCAGCCACCCGC	675	159	12
avgbs_249432	avgbs_cluster_1630	A/G	36	avgbs_cluster_1630.1	TGCAGAAGATGAACAGCACACGGARCACCAACAGAACCATCAGACCTTGCAGTTTGTYAAAAGA	305	506	14
avgbs_4608	avgbs_cluster_1630	C/T	58	avgbs_cluster_1630.1	TGCAGAAGATGAACAGCACACGGARCACCAACAGAACCATCAGACCTTGCAGTTTGTYAAAAGA	305	506	14
avgbs_4607	avgbs_cluster_1630	A/G	25	avgbs_cluster_1630.1	TGCAGAAGATGAACAGCACACGGARCACCAACAGAACCATCAGACCTTGCAGTTTGTYAAAAGA	305	506	14
avgbs_50023	avgbs_cluster_16304	A/G	21	avgbs_cluster_16304.1	TGCAGCCTCAACATCCCGAARAAGAGACTGGAAATAGTCTAAACAAAWCACGAGAACTTCCGCC	361	366	21
avgbs_50024	avgbs_cluster_16304	A/T	48	avgbs_cluster_16304.1	TGCAGCCTCAACATCCCGAARAAGAGACTGGAAATAGTCTAAACAAAWCACGAGAACTTCCGCC	361	366	21
avgbs_218845	avgbs_cluster_16304	A/G	21	avgbs_cluster_16304.1	TGCAGCCTCAACATCCCGAARAAGAGACTGGAAATAGTCTAAACAAAWCACGAGAACTTCCGCC	361	366	21
avgbs_237117	avgbs_cluster_16304	A/T	48	avgbs_cluster_16304.1	TGCAGCCTCAACATCCCGAARAAGAGACTGGAAATAGTCTAAACAAAWCACGAGAACTTCCGCC	361	366	21
avgbs_207293	avgbs_cluster_16316	A/T	14	avgbs_cluster_16316.1	TGCAGTCTCAAGAWCATCAGCGAAACAGTGAGCAGCACTCGGATTTCTCCACCACACCGAGATC	207	620	12
avgbs_50071	avgbs_cluster_16316	A/T	14	avgbs_cluster_16316.1	TGCAGTCTCAAGAWCATCAGCGAAACAGTGAGCAGCACTCGGATTTCTCCACCACACCGAGATC	207	620	12
avgbs_50101	avgbs_cluster_16322	A/G	38	avgbs_cluster_16322.1	TGCAGCCTCACATGCAGGAATCTTTTCTCTCTTGTATRGAGGCTAGGACTAGACGATAGCATCA	641	77	7
avgbs_50093	avgbs_cluster_16322	C/T	9	avgbs_cluster_16322.1	TGCAGCCTCACATGCAGGAATCTTTTCTCTCTTGTATRGAGGCTAGGACTAGACGATAGCATCA	641	77	7
avgbs_224190	avgbs_cluster_16344	A/G	10	avgbs_cluster_16344.1	TGCAGCCTCRCGCATTGCTTTAAGCTCAACCTCRAAYTGTTCCCTCTCTTCTTTTGTTTTAATC	71	657	1
avgbs_394307	avgbs_cluster_16344	A/T	61	avgbs_cluster_16344.1	TGCAGCCTCRCGCATTGCTTTAAGCTCAACCTCRAAYTGTTCCCTCTCTTCTTTTGTTTTAATC	71	657	1
avgbs_50168	avgbs_cluster_16344	C/T	37	avgbs_cluster_16344.1	TGCAGCCTCRCGCATTGCTTTAAGCTCAACCTCRAAYTGTTCCCTCTCTTCTTTTGTTTTAATC	71	657	1
avgbs_50167	avgbs_cluster_16344	A/G	10	avgbs_cluster_16344.1	TGCAGCCTCRCGCATTGCTTTAAGCTCAACCTCRAAYTGTTCCCTCTCTTCTTTTGTTTTAATC	71	657	1
avgbs_246229	avgbs_cluster_16347	C/T	17	avgbs_cluster_16347.1	TGCAGCCTCACGTCCTYGAGGCCGTCCTCTTGGTGGCGGCGGAGATGGAGATGGCGCCGAGATC	147	640	16
avgbs_50175	avgbs_cluster_16347	T/C	17	avgbs_cluster_16347.1	TGCAGCCTCACGTCCTYGAGGCCGTCCTCTTGGTGGCGGCGGAGATGGAGATGGCGCCGAGATC	147	640	16
avgbs_50245	avgbs_cluster_16371	G/T	21	avgbs_cluster_16371.1	TGCAGCCTCATCCTGATTGCKGTAGGACACGGAGCTGCTCGGGCTCCTCCCGCTGATGACCTCC	415	334	31
avgbs_259251	avgbs_cluster_16371	G/T	31	avgbs_cluster_16371.1	TGCAGCCTCATCCTGATTGCKGTAGGACACGGAGCTGCTCGGGCTCCTCCCGCTGATGACCTCC	415	334	31
avgbs_50268	avgbs_cluster_16378	A/T	28	avgbs_cluster_16378.1	TGCAGCCTCCAAATACAAACAATTGATWTTWTTTTTGAGCATGCTCGGACGTACCTTTACGGGA	577	208	12
avgbs_50269	avgbs_cluster_16378	A/T	31	avgbs_cluster_16378.1	TGCAGCCTCCAAATACAAACAATTGATWTTWTTTTTGAGCATGCTCGGACGTACCTTTACGGGA	577	208	12
avgbs_50350	avgbs_cluster_16380	G/A	33	avgbs_cluster_16380.1	TGCAGCCTCCCACAGCCCAAACTATACAATTTRAACCGCTCGCAAGCTACAACCGTCGTACCAA	461	347	24
avgbs_50272	avgbs_cluster_16380	A/G	33	avgbs_cluster_16380.1	TGCAGCCTCCCACAGCCCAAACTATACAATTTRAACCGCTCGCAAGCTACAACCGTCGTACCAA	461	347	24
avgbs_214212	avgbs_cluster_16402	C/T	32	avgbs_cluster_16402.1	TGCAGCCTCCAGGTATCCCCTCCTTTCTTGGYTCCAATCCCTCCTAGCTAAKTTTAAAGTTTGT	77	659	5
avgbs_50332	avgbs_cluster_16402	C/T	32	avgbs_cluster_16402.1	TGCAGCCTCCAGGTATCCCCTCCTTTCTTGGYTCCAATCCCTCCTAGCTAAKTTTAAAGTTTGT	77	659	5
avgbs_50333	avgbs_cluster_16402	G/T	52	avgbs_cluster_16402.1	TGCAGCCTCCAGGTATCCCCTCCTTTCTTGGYTCCAATCCCTCCTAGCTAAKTTTAAAGTTTGT	77	659	5
avgbs_50406	avgbs_cluster_16431	C/T	6	avgbs_cluster_16431.1	TGCAGYCTCCCTCTCCTCCAAAGCGTCCTGGCCGCRTCGGGGATGACCTCTAGCACTACATCTT	153	688	17
avgbs_585224	avgbs_cluster_16431	A/G	43	avgbs_cluster_16431.1	TGCAGYCTCCCTCTCCTCCAAAGCGTCCTGGCCGCRTCGGGGATGACCTCTAGCACTACATCTT	153	688	17
avgbs_249440	avgbs_cluster_1645	C/T	34	avgbs_cluster_1645.1	TGCAGAAGATTCARACTGCAATGTGCAATCCCTTATTYCTCTGCAAGCGCCCAAATATCTCTTC	153	665	5
avgbs_4653	avgbs_cluster_1645	A/G	14	avgbs_cluster_1645.1	TGCAGAAGATTCARACTGCAATGTGCAATCCCTTATTYCTCTGCAAGCGCCCAAATATCTCTTC	153	665	5
avgbs_4654	avgbs_cluster_1645	T/C	38	avgbs_cluster_1645.1	TGCAGAAGATTCARACTGCAATGTGCAATCCCTTATTYCTCTGCAAGCGCCCAAATATCTCTTC	153	665	5
avgbs_280696	avgbs_cluster_16458	A/G	48	avgbs_cluster_16458.1	TGCAGCCTCCTCCCGACTCCTSAGATTTGAAACGATATTCGGAGTGCATGGAACGATTCACTTT	58	799	6
avgbs_50493	avgbs_cluster_16458	C/G	22	avgbs_cluster_16458.1	TGCAGCCTCCTCCCGACTCCTSAGATTTGAAACGATATTCGGAGTGCATGGAACGATTCACTTT	58	799	6
avgbs_259317	avgbs_cluster_16460	C/T	51	avgbs_cluster_16460.1	TGCAGCCTCCTCCGACTRTGGCAAGTCAGTTTTTACTGATTGGGCGTCAGTGGGTTGGGGACTT	69	745	2
avgbs_50499	avgbs_cluster_16460	A/G	18	avgbs_cluster_16460.1	TGCAGCCTCCTCCGACTRTGGCAAGTCAGTTTTTACTGATTGGGCGTCAGTGGGTTGGGGACTT	69	745	2
avgbs_203594	avgbs_cluster_16492	A/G	14	avgbs_cluster_16492.1	TGCAGCCTCGCCCRTACCCCTCCTCCAGCTCGACGGGCTCTTTCCATCCGCTATTTTCCCCCAC	709	109	18
avgbs_50625	avgbs_cluster_16492	A/G	14	avgbs_cluster_16492.1	TGCAGCCTCGCCCRTACCCCTCCTCCAGCTCGACGGGCTCTTTCCATCCGCTATTTTCCCCCAC	709	109	18
avgbs_50718	avgbs_cluster_16518	T/C	21	avgbs_cluster_16518.1	TGCAGCCTCGCCGAAAACCCYTCTATTTTGTTGTTATTTTCCAAGCTCTACAGTCCTCCACCGA	131	627	14
avgbs_50719	avgbs_cluster_16518	C/T	21	avgbs_cluster_16518.1	TGCAGCCTCGCCGAAAACCCYTCTATTTTGTTGTTATTTTCCAAGCTCTACAGTCCTCCACCGA	131	627	14
avgbs_4680	avgbs_cluster_1652	G/A	64	avgbs_cluster_1652.1	TGCAGAAGCAAAACATCACGTCATCTTCGCTCCACAGAAGCAATACTTGTATTATTAGTAASTR	722	106	5
avgbs_4679	avgbs_cluster_1652	C/G	62	avgbs_cluster_1652.1	TGCAGAAGCAAAACATCACGTCATCTTCGCTCCACAGAAGCAATACTTGTATTATTAGTAASTR	722	106	5
avgbs_559404	avgbs_cluster_1652	A/C	33	avgbs_cluster_1652.1	TGCAGAAGCAAAACATCACGTCATCTTCGCTCCACAGAAGCAATACTTGTATTATTAGTAASTR	722	106	5
avgbs_218881	avgbs_cluster_16533	A/G	56	avgbs_cluster_16533.1	TGCAGCCTCGCTCCACTATTGATCTTCTCCTCTACAAGCATCAATAATTTCAATGRAATCTGAT	244	559	12
avgbs_50765	avgbs_cluster_16533	A/G	56	avgbs_cluster_16533.1	TGCAGCCTCGCTCCACTATTGATCTTCTCCTCTACAAGCATCAATAATTTCAATGRAATCTGAT	244	559	12
avgbs_285396	avgbs_cluster_16576	G/T	44	avgbs_cluster_16576.1	TGCAGCCTCTAATTGACAAATCCTGGATCTTGTAGATGCTCGGTAGGAGMTATTTGTTAGGCCG	84	757	16
avgbs_50907	avgbs_cluster_16576	A/C	50	avgbs_cluster_16576.1	TGCAGCCTCTAATTGACAAATCCTGGATCTTGTAGATGCTCGGTAGGAGMTATTTGTTAGGCCG	84	757	16
avgbs_200334	avgbs_cluster_16593	A/G	12	avgbs_cluster_16593.1	TGCAGCCTCTCRGGCAAGGTCTCCATTCCCATGCGCGACAGTAGGAACCAAACGTAAGTGAGCA	491	229	25
avgbs_50950	avgbs_cluster_16593	A/G	12	avgbs_cluster_16593.1	TGCAGCCTCTCRGGCAAGGTCTCCATTCCCATGCGCGACAGTAGGAACCAAACGTAAGTGAGCA	491	229	25
avgbs_4711	avgbs_cluster_1661	C/G	43	avgbs_cluster_1661.1	TGCAGAAGCAAGGCTGTGTTCGGTTCCWRGAGGGCGTTTCCCSAYCGAAATCCGAGATCGGAAG	131	624	10
avgbs_4708	avgbs_cluster_1661	A/T	28	avgbs_cluster_1661.1	TGCAGAAGCAAGGCTGTGTTCGGTTCCWRGAGGGCGTTTCCCSAYCGAAATCCGAGATCGGAAG	131	624	10
avgbs_4709	avgbs_cluster_1661	C/T	45	avgbs_cluster_1661.1	TGCAGAAGCAAGGCTGTGTTCGGTTCCWRGAGGGCGTTTCCCSAYCGAAATCCGAGATCGGAAG	131	624	10
avgbs_559416	avgbs_cluster_1661	A/C	35	avgbs_cluster_1661.1	TGCAGAAGCAAGGCTGTGTTCGGTTCCWRGAGGGCGTTTCCCSAYCGAAATCCGAGATCGGAAG	131	624	10
avgbs_4710	avgbs_cluster_1661	A/G	29	avgbs_cluster_1661.1	TGCAGAAGCAAGGCTGTGTTCGGTTCCWRGAGGGCGTTTCCCSAYCGAAATCCGAGATCGGAAG	131	624	10
avgbs_259452	avgbs_cluster_16635	A/G	63	avgbs_cluster_16635.1	TGCAGCCTGAAATCGGCAGGGAACGGCCRCGCGCGGGCTAGGAGAAGGGCGGCAGGGGCTGGAG	179	620	17
avgbs_51088	avgbs_cluster_16635	A/G	29	avgbs_cluster_16635.1	TGCAGCCTGAAATCGGCAGGGAACGGCCRCGCGCGGGCTAGGAGAAGGGCGGCAGGGGCTGGAG	179	620	17
avgbs_214232	avgbs_cluster_16661	C/T	24	avgbs_cluster_16661.1	TGCAGCCTGCACCTTTGTGGCTTYTCGACGAACACCACGTGCGCAGCGAGCGTGCGCAACCGCC	241	537	21
avgbs_51182	avgbs_cluster_16661	C/T	24	avgbs_cluster_16661.1	TGCAGCCTGCACCTTTGTGGCTTYTCGACGAACACCACGTGCGCAGCGAGCGTGCGCAACCGCC	241	537	21
avgbs_51202	avgbs_cluster_16667	A/T	18	avgbs_cluster_16667.1	TGCAGCCTGCACTGCAAWCAAGCAAGAGAGGCCGAGATCGGAAGAGCGGTTCAGCAGGAATGCC	683	116	10
avgbs_570848	avgbs_cluster_16667	G/T	50	avgbs_cluster_16667.1	TGCAGCCTGCACTGCAAWCAAGCAAGAGAGGCCGAGATCGGAAGAGCGGTTCAGCAGGAATGCC	683	116	10
avgbs_348873	avgbs_cluster_16667	G/T	50	avgbs_cluster_16667.1	TGCAGCCTGCACTGCAAWCAAGCAAGAGAGGCCGAGATCGGAAGAGCGGTTCAGCAGGAATGCC	683	116	10
avgbs_201243	avgbs_cluster_1667	A/G	41	avgbs_cluster_1667.1	TGCAGAAGCAATTTTTTCGTTACTGAATACTGAACCCGACRGAAGGAGACAGAGGTTGCTGCTG	518	269	18
avgbs_4723	avgbs_cluster_1667	A/G	41	avgbs_cluster_1667.1	TGCAGAAGCAATTTTTTCGTTACTGAATACTGAACCCGACRGAAGGAGACAGAGGTTGCTGCTG	518	269	18
avgbs_51209	avgbs_cluster_16670	A/C	53	avgbs_cluster_16670.1	TGCAGCCTGCATCCAAATCACACATTACTAGAGACMTGCTTCTTTTACAGGAMAAAAAAACCAG	197	591	4
avgbs_51208	avgbs_cluster_16670	A/C	36	avgbs_cluster_16670.1	TGCAGCCTGCATCCAAATCACACATTACTAGAGACMTGCTTCTTTTACAGGAMAAAAAAACCAG	197	591	4
avgbs_203619	avgbs_cluster_16670	A/C	36	avgbs_cluster_16670.1	TGCAGCCTGCATCCAAATCACACATTACTAGAGACMTGCTTCTTTTACAGGAMAAAAAAACCAG	197	591	4
avgbs_51216	avgbs_cluster_16675	C/G	32	avgbs_cluster_16675.1	TGCAGCCTGCATGGGAGGGAAGACATTGCAGSCAAAGAATACWATGCCAGCACTTCRGAGCAAA	688	54	1
avgbs_51217	avgbs_cluster_16675	A/T	43	avgbs_cluster_16675.1	TGCAGCCTGCATGGGAGGGAAGACATTGCAGSCAAAGAATACWATGCCAGCACTTCRGAGCAAA	688	54	1
avgbs_51218	avgbs_cluster_16675	G/A	57	avgbs_cluster_16675.1	TGCAGCCTGCATGGGAGGGAAGACATTGCAGSCAAAGAATACWATGCCAGCACTTCRGAGCAAA	688	54	1
avgbs_214234	avgbs_cluster_16676	C/G	26	avgbs_cluster_16676.1	TGCAGCCTGCCCACCGTTGACGACGSTGCGTGGATAGATCATCGCCTTTGCAGTGTTTTCGTGG	737	77	4
avgbs_51221	avgbs_cluster_16676	C/G	26	avgbs_cluster_16676.1	TGCAGCCTGCCCACCGTTGACGACGSTGCGTGGATAGATCATCGCCTTTGCAGTGTTTTCGTGG	737	77	4
avgbs_51235	avgbs_cluster_16681	C/G	12	avgbs_cluster_16681.1	TGCAGCCTGCTSCTGAGTCAGCAAGCAACTTTGGTTTTTGTCACATCGRTTTTAAAATTGGAAC	648	80	5
avgbs_280731	avgbs_cluster_16681	C/G	12	avgbs_cluster_16681.1	TGCAGCCTGCTSCTGAGTCAGCAAGCAACTTTGGTTTTTGTCACATCGRTTTTAAAATTGGAAC	648	80	5
avgbs_226900	avgbs_cluster_16681	A/G	49	avgbs_cluster_16681.1	TGCAGCCTGCTSCTGAGTCAGCAAGCAACTTTGGTTTTTGTCACATCGRTTTTAAAATTGGAAC	648	80	5
avgbs_218907	avgbs_cluster_16681	A/G	23	avgbs_cluster_16681.1	TGCAGCCTGCTSCTGAGTCAGCAAGCAACTTTGGTTTTTGTCACATCGRTTTTAAAATTGGAAC	648	80	5
avgbs_309126	avgbs_cluster_16683	A/G	34	avgbs_cluster_16683.1	TGCAGCCTGCCYGATGACCCCTGACTCGTAGCTRAATCGTAATCCCTCCAACGGCTGCGTAGCT	211	552	11
avgbs_51238	avgbs_cluster_16683	C/T	12	avgbs_cluster_16683.1	TGCAGCCTGCCYGATGACCCCTGACTCGTAGCTRAATCGTAATCCCTCCAACGGCTGCGTAGCT	211	552	11
avgbs_259501	avgbs_cluster_16686	G/T	52	avgbs_cluster_16686.1	TGCAGCCTGCCCTCCTSCTCYATGCTGTATCGCCCGAGATCGGAAGAGCGGTTCAGCAGGAATG	70	755	2
avgbs_51241	avgbs_cluster_16686	C/G	17	avgbs_cluster_16686.1	TGCAGCCTGCCCTCCTSCTCYATGCTGTATCGCCCGAGATCGGAAGAGCGGTTCAGCAGGAATG	70	755	2
avgbs_51242	avgbs_cluster_16686	C/T	21	avgbs_cluster_16686.1	TGCAGCCTGCCCTCCTSCTCYATGCTGTATCGCCCGAGATCGGAAGAGCGGTTCAGCAGGAATG	70	755	2
avgbs_276445	avgbs_cluster_16698	G/T	34	avgbs_cluster_16698.1	TGCAGYCTGCCTGGGCTGTCCTCTYGGCCTGGGTGCGTACGAGACGGACCGCGCCGCCGCCTGA	271	553	12
avgbs_51272	avgbs_cluster_16698	C/T	6	avgbs_cluster_16698.1	TGCAGYCTGCCTGGGCTGTCCTCTYGGCCTGGGTGCGTACGAGACGGACCGCGCCGCCGCCTGA	271	553	12
avgbs_51273	avgbs_cluster_16698	C/T	25	avgbs_cluster_16698.1	TGCAGYCTGCCTGGGCTGTCCTCTYGGCCTGGGTGCGTACGAGACGGACCGCGCCGCCGCCTGA	271	553	12
avgbs_477945	avgbs_cluster_16698	G/T	34	avgbs_cluster_16698.1	TGCAGYCTGCCTGGGCTGTCCTCTYGGCCTGGGTGCGTACGAGACGGACCGCGCCGCCGCCTGA	271	553	12
avgbs_230269	avgbs_cluster_16705	C/T	10	avgbs_cluster_16705.1	TGCAGCCTGYGGACGTGCTCCTCCAAGGACACATTTTGGGTCGAGCACCGAGATCGGAAGAGCG	646	91	11
avgbs_51293	avgbs_cluster_16705	C/T	10	avgbs_cluster_16705.1	TGCAGCCTGYGGACGTGCTCCTCCAAGGACACATTTTGGGTCGAGCACCGAGATCGGAAGAGCG	646	91	11
avgbs_51306	avgbs_cluster_16708	C/T	17	avgbs_cluster_16708.1	TGCAGCCTGCGTCGGAYCACGACGCCCGCGGTGGCGGACGCCGAGATCGGAAGAGCGGTTCAGC	48	752	7
avgbs_259533	avgbs_cluster_16708	G/T	59	avgbs_cluster_16708.1	TGCAGCCTGCGTCGGAYCACGACGCCCGCGGTGGCGGACGCCGAGATCGGAAGAGCGGTTCAGC	48	752	7
avgbs_51310	avgbs_cluster_16710	T/C	53	avgbs_cluster_16710.1	TGCAGCCTGCTCACCGCATCACATAGCAACAGGTGGCTGTTCACAAGAAAAGYTCCGTTATATA	313	464	10
avgbs_51311	avgbs_cluster_16710	C/T	53	avgbs_cluster_16710.1	TGCAGCCTGCTCACCGCATCACATAGCAACAGGTGGCTGTTCACAAGAAAAGYTCCGTTATATA	313	464	10
avgbs_51330	avgbs_cluster_16716	A/G	44	avgbs_cluster_16716.1	TGCAGCCTGCTGGGTAAAACAACTGGCAACTAGCACGTCTGTCRTATGCATCCTATTACAAGCT	87	682	6
avgbs_298230	avgbs_cluster_16716	A/C	50	avgbs_cluster_16716.1	TGCAGCCTGCTGGGTAAAACAACTGGCAACTAGCACGTCTGTCRTATGCATCCTATTACAAGCT	87	682	6
avgbs_203625	avgbs_cluster_16718	A/G	58	avgbs_cluster_16718.1	TGCAGCCTGCTGTGACTCTGTATGAGTGACTCCGCGACGTGATTTCGSKTGTTGGTTRAAGGTT	218	498	11
avgbs_51335	avgbs_cluster_16718	C/G	48	avgbs_cluster_16718.1	TGCAGCCTGCTGTGACTCTGTATGAGTGACTCCGCGACGTGATTTCGSKTGTTGGTTRAAGGTT	218	498	11
avgbs_51337	avgbs_cluster_16718	A/G	58	avgbs_cluster_16718.1	TGCAGCCTGCTGTGACTCTGTATGAGTGACTCCGCGACGTGATTTCGSKTGTTGGTTRAAGGTT	218	498	11
avgbs_51336	avgbs_cluster_16718	T/G	49	avgbs_cluster_16718.1	TGCAGCCTGCTGTGACTCTGTATGAGTGACTCCGCGACGTGATTTCGSKTGTTGGTTRAAGGTT	218	498	11
avgbs_348931	avgbs_cluster_16718	G/T	27	avgbs_cluster_16718.1	TGCAGCCTGCTGTGACTCTGTATGAGTGACTCCGCGACGTGATTTCGSKTGTTGGTTRAAGGTT	218	498	11
avgbs_51340	avgbs_cluster_16720	C/A	37	avgbs_cluster_16720.1	TGCAGCCTGCTTCGCTGCTGTGAGCTCGGCTTTSGCMTTCACCACCTCTGCTTCCGCCGCGGCG	104	755	3
avgbs_570913	avgbs_cluster_16720	A/C	63	avgbs_cluster_16720.1	TGCAGCCTGCTTCGCTGCTGTGAGCTCGGCTTTSGCMTTCACCACCTCTGCTTCCGCCGCGGCG	104	755	3
avgbs_259567	avgbs_cluster_16735	G/T	45	avgbs_cluster_16735.1	TGCAGCCTGGATCCTGTTCYTGTTGCTGATAAACAGGAGCAGGGTAGGAGTAAACAGGGTAGGA	37	734	4
avgbs_51378	avgbs_cluster_16735	C/T	20	avgbs_cluster_16735.1	TGCAGCCTGGATCCTGTTCYTGTTGCTGATAAACAGGAGCAGGGTAGGAGTAAACAGGGTAGGA	37	734	4
avgbs_315079	avgbs_cluster_1674	G/T	45	avgbs_cluster_1674.1	TGCAGAAGCRCGCCGCAAAGGATAGCACTGCATGCATCAYGCGAGGATCCACATTGACCGCACG	447	325	20
avgbs_4738	avgbs_cluster_1674	T/C	40	avgbs_cluster_1674.1	TGCAGAAGCRCGCCGCAAAGGATAGCACTGCATGCATCAYGCGAGGATCCACATTGACCGCACG	447	325	20
avgbs_4737	avgbs_cluster_1674	A/G	10	avgbs_cluster_1674.1	TGCAGAAGCRCGCCGCAAAGGATAGCACTGCATGCATCAYGCGAGGATCCACATTGACCGCACG	447	325	20
avgbs_51431	avgbs_cluster_16753	G/A	48	avgbs_cluster_16753.1	TGCAGCCTGGGTGCTACGCAACAAGATCGTCGACAAGATCGGCGCACRCCGCCGCCGTACCATG	194	522	21
avgbs_51436	avgbs_cluster_16753	A/G	48	avgbs_cluster_16753.1	TGCAGCCTGGGTGCTACGCAACAAGATCGTCGACAAGATCGGCGCACRCCGCCGCCGTACCATG	194	522	21
avgbs_203632	avgbs_cluster_16766	G/T	31	avgbs_cluster_16766.1	TGCAGCCTGTACATTACACTGGTGGAAAAAKGGCCTCTAGTCCCGAGATCGGAAGAGCGGTTCA	536	199	16
avgbs_51473	avgbs_cluster_16766	G/T	31	avgbs_cluster_16766.1	TGCAGCCTGTACATTACACTGGTGGAAAAAKGGCCTCTAGTCCCGAGATCGGAAGAGCGGTTCA	536	199	16
avgbs_201244	avgbs_cluster_1678	C/T	9	avgbs_cluster_1678.1	TGCAGAAGYAGACGGGGAAGAGGACCTGGTGGGAGGTCGACCCTGAAGCGATCGGGGTGGAGGA	567	167	5
avgbs_4751	avgbs_cluster_1678	C/T	9	avgbs_cluster_1678.1	TGCAGAAGYAGACGGGGAAGAGGACCTGGTGGGAGGTCGACCCTGAAGCGATCGGGGTGGAGGA	567	167	5
avgbs_249467	avgbs_cluster_1678	A/G	36	avgbs_cluster_1678.1	TGCAGAAGYAGACGGGGAAGAGGACCTGGTGGGAGGTCGACCCTGAAGCGATCGGGGTGGAGGA	567	167	5
avgbs_4752	avgbs_cluster_1678	C/T	9	avgbs_cluster_1678.1	TGCAGAAGYAGACGGGGAAGAGGACCTGGTGGGAGGTCGACCCTGAAGCGATCGGGGTGGAGGA	567	167	5
avgbs_200337	avgbs_cluster_16812	C/T	6	avgbs_cluster_16812.1	TGCAGYCTTATTTTAGTGACGCGGAGAATAAATATTCCTGTAGCTGGTCGGACCGTTCTCCGTT	513	301	15
avgbs_51632	avgbs_cluster_16812	C/T	6	avgbs_cluster_16812.1	TGCAGYCTTATTTTAGTGACGCGGAGAATAAATATTCCTGTAGCTGGTCGGACCGTTCTCCGTT	513	301	15
avgbs_255637	avgbs_cluster_1682	A/C	37	avgbs_cluster_1682.1	TGCAGMAGCAGCAGCAGCCGCCGCCGCTTCCCGATCAAGGAGCCGAGATCGGAAGAGCGGTTCA	66	724	3
avgbs_4764	avgbs_cluster_1682	A/C	6	avgbs_cluster_1682.1	TGCAGMAGCAGCAGCAGCCGCCGCCGCTTCCCGATCAAGGAGCCGAGATCGGAAGAGCGGTTCA	66	724	3
avgbs_230290	avgbs_cluster_16831	C/T	58	avgbs_cluster_16831.1	TGCAGCCTTCGRCAGTGCTGCATGGGCCTTCTTCCTCTTCTTCTTGGCCGCCGCCTCYGCGAGC	61	670	6
avgbs_51698	avgbs_cluster_16831	A/G	12	avgbs_cluster_16831.1	TGCAGCCTTCGRCAGTGCTGCATGGGCCTTCTTCCTCTTCTTCTTGGCCGCCGCCTCYGCGAGC	61	670	6
avgbs_213781	avgbs_cluster_1684	A/C	40	avgbs_cluster_1684.1	TGCAGCAGCAGCCGTTGGAAGTTGCAGTCGCCGCCCCGTMTCCCCTTGCCTACCCCGAGATCGG	713	98	4
avgbs_4770	avgbs_cluster_1684	C/A	40	avgbs_cluster_1684.1	TGCAGCAGCAGCCGTTGGAAGTTGCAGTCGCCGCCCCGTMTCCCCTTGCCTACCCCGAGATCGG	713	98	4
avgbs_218933	avgbs_cluster_16856	C/T	25	avgbs_cluster_16856.1	TGCAGCCTTCGTCCCCGACAACAAYCGCATGACTCCTCGTCACAAAGTCGCCTAACGCATCTAC	657	162	7
avgbs_51769	avgbs_cluster_16856	C/T	25	avgbs_cluster_16856.1	TGCAGCCTTCGTCCCCGACAACAAYCGCATGACTCCTCGTCACAAAGTCGCCTAACGCATCTAC	657	162	7
avgbs_279024	avgbs_cluster_1687	C/T	46	avgbs_cluster_1687.1	TGCAGAAGCAGCTTGAGCAACCTTTGMAGCTCGGGCAAAACCTCCTGAGGGAAAAGCTTCGCGA	93	644	8
avgbs_4773	avgbs_cluster_1687	A/C	27	avgbs_cluster_1687.1	TGCAGAAGCAGCTTGAGCAACCTTTGMAGCTCGGGCAAAACCTCCTGAGGGAAAAGCTTCGCGA	93	644	8
avgbs_216463	avgbs_cluster_1688	A/G	37	avgbs_cluster_1688.1	TGCAGAAGCAGGAAACACATGAGACCAGCACCAGTARAAGGAGCACACACTGGTGAGAGAGGAA	626	173	14
avgbs_4774	avgbs_cluster_1688	A/G	37	avgbs_cluster_1688.1	TGCAGAAGCAGGAAACACATGAGACCAGCACCAGTARAAGGAGCACACACTGGTGAGAGAGGAA	626	173	14
avgbs_224245	avgbs_cluster_16880	C/T	59	avgbs_cluster_16880.1	TGCAGCCTTGACTCCCTGAAGAATCCTCATGAAAACATGCCTCATCCGAAACCGCCTCYARAAC	57	678	3
avgbs_51837	avgbs_cluster_16880	C/T	59	avgbs_cluster_16880.1	TGCAGCCTTGACTCCCTGAAGAATCCTCATGAAAACATGCCTCATCCGAAACCGCCTCYARAAC	57	678	3
avgbs_51838	avgbs_cluster_16880	A/G	61	avgbs_cluster_16880.1	TGCAGCCTTGACTCCCTGAAGAATCCTCATGAAAACATGCCTCATCCGAAACCGCCTCYARAAC	57	678	3
avgbs_51852	avgbs_cluster_16887	A/G	16	avgbs_cluster_16887.1	TGCAGCCTTGATGCCRTAGACTTGACGMCGTTGCATCGCCGTCACGACCAATCCACTACGCCGA	230	587	22
avgbs_51853	avgbs_cluster_16887	A/C	28	avgbs_cluster_16887.1	TGCAGCCTTGATGCCRTAGACTTGACGMCGTTGCATCGCCGTCACGACCAATCCACTACGCCGA	230	587	22
avgbs_51886	avgbs_cluster_16896	C/T	22	avgbs_cluster_16896.1	TGCAGYCTTGCCGTTCTTCCTYGCCGCCGAAGGACCGTAGGGGGGCTGTCTCGTCGCCGAGATC	630	142	11
avgbs_428382	avgbs_cluster_16896	C/T	6	avgbs_cluster_16896.1	TGCAGYCTTGCCGTTCTTCCTYGCCGCCGAAGGACCGTAGGGGGGCTGTCTCGTCGCCGAGATC	630	142	11
avgbs_259700	avgbs_cluster_16934	A/G	17	avgbs_cluster_16934.1	TGCAGCCTTTAGGGCCGCAAACCCCGAGAGACCCAAGAASTCGAACTCCCCACCCATGTTTGAG	721	59	3
avgbs_52025	avgbs_cluster_16934	C/G	40	avgbs_cluster_16934.1	TGCAGCCTTTAGGGCCGCAAACCCCGAGAGACCCAAGAASTCGAACTCCCCACCCATGTTTGAG	721	59	3
avgbs_224247	avgbs_cluster_16934	C/G	40	avgbs_cluster_16934.1	TGCAGCCTTTAGGGCCGCAAACCCCGAGAGACCCAAGAASTCGAACTCCCCACCCATGTTTGAG	721	59	3
avgbs_4793	avgbs_cluster_1694	A/T	17	avgbs_cluster_1694.1	TGCAGAAGCRTATGTTWGTGYGTGCAGGTTTGGAGCGTGGAGTGTTTGGTCCATATCCACCGAG	48	750	1
avgbs_4794	avgbs_cluster_1694	C/T	21	avgbs_cluster_1694.1	TGCAGAAGCRTATGTTWGTGYGTGCAGGTTTGGAGCGTGGAGTGTTTGGTCCATATCCACCGAG	48	750	1
avgbs_4792	avgbs_cluster_1694	A/G	10	avgbs_cluster_1694.1	TGCAGAAGCRTATGTTWGTGYGTGCAGGTTTGGAGCGTGGAGTGTTTGGTCCATATCCACCGAG	48	750	1
avgbs_52052	avgbs_cluster_16941	A/G	44	avgbs_cluster_16941.1	TGCAGCCTTTGACTCCAGCGAGATGTTGTCTCCTTCGGCAACGRCAACCGAGATCGGAAGAGCG	150	639	9
avgbs_52051	avgbs_cluster_16941	G/A	44	avgbs_cluster_16941.1	TGCAGCCTTTGACTCCAGCGAGATGTTGTCTCCTTCGGCAACGRCAACCGAGATCGGAAGAGCG	150	639	9
avgbs_384107	avgbs_cluster_1696	G/T	52	avgbs_cluster_1696.1	TGCAGAAGCATYGGCAGCCAGCAGTTTCAGTTTCCGAGATCGGAAGAGCGGTTCAGCAGGAATG	153	674	13
avgbs_4799	avgbs_cluster_1696	C/T	12	avgbs_cluster_1696.1	TGCAGAAGCATYGGCAGCCAGCAGTTTCAGTTTCCGAGATCGGAAGAGCGGTTCAGCAGGAATG	153	674	13
avgbs_200341	avgbs_cluster_16994	T/C	33	avgbs_cluster_16994.1	TGCAGCGAAAACGGGCACAAGCTAGCCCATGCYGCCGAGATCGGAAGAGCGGTTCAGCAGGAAT	540	239	12
avgbs_305685	avgbs_cluster_16994	G/T	53	avgbs_cluster_16994.1	TGCAGCGAAAACGGGCACAAGCTAGCCCATGCYGCCGAGATCGGAAGAGCGGTTCAGCAGGAAT	540	239	12
avgbs_52219	avgbs_cluster_16994	T/C	33	avgbs_cluster_16994.1	TGCAGCGAAAACGGGCACAAGCTAGCCCATGCYGCCGAGATCGGAAGAGCGGTTCAGCAGGAAT	540	239	12
avgbs_203668	avgbs_cluster_17003	C/T	11	avgbs_cluster_17003.1	TGCAGCGAAAYAGGAGTGCATATCCCACGGACGATCTTGCTTGCCGTTCGTCCGAGATCGGAAG	137	677	14
avgbs_52246	avgbs_cluster_17003	C/T	11	avgbs_cluster_17003.1	TGCAGCGAAAYAGGAGTGCATATCCCACGGACGATCTTGCTTGCCGTTCGTCCGAGATCGGAAG	137	677	14
avgbs_203674	avgbs_cluster_17020	A/G	34	avgbs_cluster_17020.1	TGCAGCGAAAGGCTCACGGCTTCCACCAGCGGTRCGCTCGATCCCCCGAGATCGGAAGAGCGGT	220	581	25
avgbs_52289	avgbs_cluster_17020	A/G	34	avgbs_cluster_17020.1	TGCAGCGAAAGGCTCACGGCTTCCACCAGCGGTRCGCTCGATCCCCCGAGATCGGAAGAGCGGT	220	581	25
avgbs_305686	avgbs_cluster_17020	G/T	64	avgbs_cluster_17020.1	TGCAGCGAAAGGCTCACGGCTTCCACCAGCGGTRCGCTCGATCCCCCGAGATCGGAAGAGCGGT	220	581	25
avgbs_261485	avgbs_cluster_17029	G/T	55	avgbs_cluster_17029.1	TGCAGCGRAATAACCACTAGCATCTCCTCGCGCCCTCCGAGATCGGAAGAGCGGTTCAGCAGGA	54	715	3
avgbs_52322	avgbs_cluster_17029	A/G	8	avgbs_cluster_17029.1	TGCAGCGRAATAACCACTAGCATCTCCTCGCGCCCTCCGAGATCGGAAGAGCGGTTCAGCAGGA	54	715	3
avgbs_52341	avgbs_cluster_17036	A/G	27	avgbs_cluster_17036.1	TGCAGCGAAATGTGTCGGCCCAATAGRAGTAGCCTCTGTGCGGCCCGAGACCCGCGGGCAGCAA	337	439	23
avgbs_203678	avgbs_cluster_17036	A/G	27	avgbs_cluster_17036.1	TGCAGCGAAATGTGTCGGCCCAATAGRAGTAGCCTCTGTGCGGCCCGAGACCCGCGGGCAGCAA	337	439	23
avgbs_52344	avgbs_cluster_17037	C/T	6	avgbs_cluster_17037.1	TGCAGYGAAATTCTCAATTTGCTTCCATTAGTGAGAGCTTCTTGTTCGGTGTAAAAGCGTAGAA	507	322	17
avgbs_52345	avgbs_cluster_17037	C/T	6	avgbs_cluster_17037.1	TGCAGYGAAATTCTCAATTTGCTTCCATTAGTGAGAGCTTCTTGTTCGGTGTAAAAGCGTAGAA	507	322	17
avgbs_280773	avgbs_cluster_17039	C/T	21	avgbs_cluster_17039.1	TGCAGCGAACAAGTACGAGAYGTTCGTCTCGACCTTCGCCACGGCCTCCAACAAGGCCTTCGGA	673	136	15
avgbs_52351	avgbs_cluster_17039	C/T	21	avgbs_cluster_17039.1	TGCAGCGAACAAGTACGAGAYGTTCGTCTCGACCTTCGCCACGGCCTCCAACAAGGCCTTCGGA	673	136	15
avgbs_52369	avgbs_cluster_17044	A/G	13	avgbs_cluster_17044.1	TGCAGCGAACCCRAGGTCCAGGAGAAACCGAGTGCCTCACCACCGCCCTCCTCGCAAGCCRCGG	54	743	6
avgbs_52372	avgbs_cluster_17044	A/G	61	avgbs_cluster_17044.1	TGCAGCGAACCCRAGGTCCAGGAGAAACCGAGTGCCTCACCACCGCCCTCCTCGCAAGCCRCGG	54	743	6
avgbs_52367	avgbs_cluster_17044	G/A	13	avgbs_cluster_17044.1	TGCAGCGAACCCRAGGTCCAGGAGAAACCGAGTGCCTCACCACCGCCCTCCTCGCAAGCCRCGG	54	743	6
avgbs_259744	avgbs_cluster_17051	G/T	61	avgbs_cluster_17051.1	TGCAGCGAACGATCTAGGCGMCACGAAATGTTCAGGCCAGCGAGCAAGGACGGAGGACGGTGGC	57	764	10
avgbs_52390	avgbs_cluster_17051	A/C	21	avgbs_cluster_17051.1	TGCAGCGAACGATCTAGGCGMCACGAAATGTTCAGGCCAGCGAGCAAGGACGGAGGACGGTGGC	57	764	10
avgbs_226925	avgbs_cluster_17062	G/T	43	avgbs_cluster_17062.1	TGCAGCGAACTACGTCGATTAACAAGGGCAGAGCATCTGACTAGGAGAGAGTAACCAARGAGAG	649	74	5
avgbs_52415	avgbs_cluster_17062	A/G	59	avgbs_cluster_17062.1	TGCAGCGAACTACGTCGATTAACAAGGGCAGAGCATCTGACTAGGAGAGAGTAACCAARGAGAG	649	74	5
avgbs_214271	avgbs_cluster_17067	A/T	20	avgbs_cluster_17067.1	TGCAGCGAACTTCACTAGCWCAAGGTACCTTCAACTTTCCATCTATTGTAAGAGTCAGAGTCAG	702	135	4
avgbs_52426	avgbs_cluster_17067	A/T	20	avgbs_cluster_17067.1	TGCAGCGAACTTCACTAGCWCAAGGTACCTTCAACTTTCCATCTATTGTAAGAGTCAGAGTCAG	702	135	4
avgbs_52439	avgbs_cluster_17071	A/C	12	avgbs_cluster_17071.1	TGCAGCGAAGAMACACAGTTTCGAAAGTGCAATCCTTCGAGATGTGGCACTTCCRCAGGCAATT	127	608	11
avgbs_52440	avgbs_cluster_17071	A/G	55	avgbs_cluster_17071.1	TGCAGCGAAGAMACACAGTTTCGAAAGTGCAATCCTTCGAGATGTGGCACTTCCRCAGGCAATT	127	608	11
avgbs_200344	avgbs_cluster_17099	A/C	57	avgbs_cluster_17099.1	TGCAGCGAAGCAAGAGCCGAAGAAGACCAACACGTATGTACATGGAATGTGCAAAAMGTGATAA	629	148	7
avgbs_52529	avgbs_cluster_17099	A/C	57	avgbs_cluster_17099.1	TGCAGCGAAGCAAGAGCCGAAGAAGACCAACACGTATGTACATGGAATGTGCAAAAMGTGATAA	629	148	7
avgbs_18473	avgbs_cluster_171	A/G	6	avgbs_cluster_171.1	TGCAGRTGAAAGATCCTATYKCCAATTCTCCCAAGCAGAGTAGCAATGTCAGCTCRCCGTCGGT	257	516	13
avgbs_6K_16991	avgbs_cluster_171	A/G	6	avgbs_cluster_171.1	TGCAGRTGAAAGATCCTATYKCCAATTCTCCCAAGCAGAGTAGCAATGTCAGCTCRCCGTCGGT	257	516	13
avgbs_307084	avgbs_cluster_171	A/G	56	avgbs_cluster_171.1	TGCAGRTGAAAGATCCTATYKCCAATTCTCCCAAGCAGAGTAGCAATGTCAGCTCRCCGTCGGT	257	516	13
avgbs_52606	avgbs_cluster_17117	A/G	64	avgbs_cluster_17117.1	TGCAGCGAAGGARTCMTTGGTCGTCAACGCCRTGGACGACRATGCTTCTTCCACCGCCTCGCTG	54	699	3
avgbs_237315	avgbs_cluster_17117	A/G	32	avgbs_cluster_17117.1	TGCAGCGAAGGARTCMTTGGTCGTCAACGCCRTGGACGACRATGCTTCTTCCACCGCCTCGCTG	54	699	3
avgbs_52593	avgbs_cluster_17117	A/C	16	avgbs_cluster_17117.1	TGCAGCGAAGGARTCMTTGGTCGTCAACGCCRTGGACGACRATGCTTCTTCCACCGCCTCGCTG	54	699	3
avgbs_52579	avgbs_cluster_17117	G/A	32	avgbs_cluster_17117.1	TGCAGCGAAGGARTCMTTGGTCGTCAACGCCRTGGACGACRATGCTTCTTCCACCGCCTCGCTG	54	699	3
avgbs_52578	avgbs_cluster_17117	A/G	13	avgbs_cluster_17117.1	TGCAGCGAAGGARTCMTTGGTCGTCAACGCCRTGGACGACRATGCTTCTTCCACCGCCTCGCTG	54	699	3
avgbs_52594	avgbs_cluster_17117	A/G	32	avgbs_cluster_17117.1	TGCAGCGAAGGARTCMTTGGTCGTCAACGCCRTGGACGACRATGCTTCTTCCACCGCCTCGCTG	54	699	3
avgbs_52728	avgbs_cluster_17159	A/G	63	avgbs_cluster_17159.1	TGCAGCGAATCATCGACCAGATTAAAGGGGTCRGTCATCATGGGTTGATTGTCTATTCGCCTRG	232	564	26
avgbs_52727	avgbs_cluster_17159	G/A	33	avgbs_cluster_17159.1	TGCAGCGAATCATCGACCAGATTAAAGGGGTCRGTCATCATGGGTTGATTGTCTATTCGCCTRG	232	564	26
avgbs_571208	avgbs_cluster_17159	G/T	31	avgbs_cluster_17159.1	TGCAGCGAATCATCGACCAGATTAAAGGGGTCRGTCATCATGGGTTGATTGTCTATTCGCCTRG	232	564	26
avgbs_52732	avgbs_cluster_17162	C/G	37	avgbs_cluster_17162.1	TGCAGCGAATCCTGCACCTCGCCGCAGCTCGTCATGSCCACCGTACACCGAGTCTTGTTTTGAG	49	694	4
avgbs_394792	avgbs_cluster_17162	G/T	62	avgbs_cluster_17162.1	TGCAGCGAATCCTGCACCTCGCCGCAGCTCGTCATGSCCACCGTACACCGAGTCTTGTTTTGAG	49	694	4
avgbs_203699	avgbs_cluster_17169	C/T	14	avgbs_cluster_17169.1	TGCAGCGAATCTTYGGCCAAACTGGGATGGGGCAGCCGAGATCGGAAGAGCGGTTCAGCAGGAA	103	710	13
avgbs_259793	avgbs_cluster_17169	G/T	54	avgbs_cluster_17169.1	TGCAGCGAATCTTYGGCCAAACTGGGATGGGGCAGCCGAGATCGGAAGAGCGGTTCAGCAGGAA	103	710	13
avgbs_52749	avgbs_cluster_17169	C/T	14	avgbs_cluster_17169.1	TGCAGCGAATCTTYGGCCAAACTGGGATGGGGCAGCCGAGATCGGAAGAGCGGTTCAGCAGGAA	103	710	13
avgbs_52781	avgbs_cluster_17180	A/G	14	avgbs_cluster_17180.1	TGCAGCGACAACAACGATCAGGTCRTCCTGCACGCCATTAGGCCGAGATCGGAAGAGCGGTTCA	88	702	11
avgbs_52782	avgbs_cluster_17180	A/G	25	avgbs_cluster_17180.1	TGCAGCGACAACAACGATCAGGTCRTCCTGCACGCCATTAGGCCGAGATCGGAAGAGCGGTTCA	88	702	11
avgbs_4870	avgbs_cluster_1719	A/G	49	avgbs_cluster_1719.1	TGCAGAAGCGAACARCCCATTGATATCGAACTCAATTGAGGAATTTCCRTATTGTGGATCATTC	49	717	3
avgbs_414853	avgbs_cluster_1719	A/G	15	avgbs_cluster_1719.1	TGCAGAAGCGAACARCCCATTGATATCGAACTCAATTGAGGAATTTCCRTATTGTGGATCATTC	49	717	3
avgbs_259805	avgbs_cluster_17192	G/T	56	avgbs_cluster_17192.1	TGCAGCGACAACGGCKGCAAAGCGGCGAAGTAAGCTACCGAGATCGGAAGAGCGGTTCAGCAGG	86	654	7
avgbs_52806	avgbs_cluster_17192	G/T	16	avgbs_cluster_17192.1	TGCAGCGACAACGGCKGCAAAGCGGCGAAGTAAGCTACCGAGATCGGAAGAGCGGTTCAGCAGG	86	654	7
avgbs_259810	avgbs_cluster_17207	A/G	27	avgbs_cluster_17207.1	TGCAGCGACAMGGGSAGACCCGCATCGAAGGGGATCTGGATGAGGCCCAGCGAGCGGTCGACGC	457	278	21
avgbs_52840	avgbs_cluster_17207	A/T	11	avgbs_cluster_17207.1	TGCAGCGACAMGGGSAGACCCGCATCGAAGGGGATCTGGATGAGGCCCAGCGAGCGGTCGACGC	457	278	21
avgbs_52900	avgbs_cluster_17207	C/G	15	avgbs_cluster_17207.1	TGCAGCGACAMGGGSAGACCCGCATCGAAGGGGATCTGGATGAGGCCCAGCGAGCGGTCGACGC	457	278	21
avgbs_52842	avgbs_cluster_17209	A/G	8	avgbs_cluster_17209.1	TGCAGCGRCAAGTGGGACRGCTTCATCTCCGAGATCGGAAGAGCGGTTCAGCAGGAATGCCGAG	58	686	1
avgbs_261630	avgbs_cluster_17209	G/T	47	avgbs_cluster_17209.1	TGCAGCGRCAAGTGGGACRGCTTCATCTCCGAGATCGGAAGAGCGGTTCAGCAGGAATGCCGAG	58	686	1
avgbs_261631	avgbs_cluster_17209	G/T	47	avgbs_cluster_17209.1	TGCAGCGRCAAGTGGGACRGCTTCATCTCCGAGATCGGAAGAGCGGTTCAGCAGGAATGCCGAG	58	686	1
avgbs_216473	avgbs_cluster_1721	C/T	12	avgbs_cluster_1721.1	TGCAGAAGCGAYTTTTTCGTTACTGAATACCAAACACGGCAGAAGGAGACGGAGGTTCTTCGGG	578	152	9
avgbs_4875	avgbs_cluster_1721	C/T	12	avgbs_cluster_1721.1	TGCAGAAGCGAYTTTTTCGTTACTGAATACCAAACACGGCAGAAGGAGACGGAGGTTCTTCGGG	578	152	9
avgbs_52867	avgbs_cluster_17219	C/T	27	avgbs_cluster_17219.1	TGCAGCGACACCAACCTTCTCCACTCYGACCGAGATCGGAAGAGCGGTTCAGCAGGAATGCCGA	210	499	16
avgbs_571242	avgbs_cluster_17219	G/T	48	avgbs_cluster_17219.1	TGCAGCGACACCAACCTTCTCCACTCYGACCGAGATCGGAAGAGCGGTTCAGCAGGAATGCCGA	210	499	16
avgbs_349498	avgbs_cluster_17219	G/T	48	avgbs_cluster_17219.1	TGCAGCGACACCAACCTTCTCCACTCYGACCGAGATCGGAAGAGCGGTTCAGCAGGAATGCCGA	210	499	16
avgbs_259815	avgbs_cluster_17222	G/T	58	avgbs_cluster_17222.1	TGCAGCGACACCGACCAAGGCAGCTCCTAGCCGCCRCAGCCGAGATCGGAAGAGCGGTTCAGCA	53	747	9
avgbs_52873	avgbs_cluster_17222	A/G	36	avgbs_cluster_17222.1	TGCAGCGACACCGACCAAGGCAGCTCCTAGCCGCCRCAGCCGAGATCGGAAGAGCGGTTCAGCA	53	747	9
avgbs_218978	avgbs_cluster_17231	A/G	10	avgbs_cluster_17231.1	TGCAGCGACRCGGGCGCGCAGGAACACGGTGAGAGGATAAGTTGGAAGGAACCGAACTCCCGTG	446	265	18
avgbs_52901	avgbs_cluster_17231	A/G	10	avgbs_cluster_17231.1	TGCAGCGACRCGGGCGCGCAGGAACACGGTGAGAGGATAAGTTGGAAGGAACCGAACTCCCGTG	446	265	18
avgbs_52907	avgbs_cluster_17233	C/T	51	avgbs_cluster_17233.1	TGCAGCGACACGGTGCCCTAGACRACGTACCGTTGTCCATGAAGCTAGGAYACCGAGATCGGAA	678	88	12
avgbs_52905	avgbs_cluster_17233	A/G	24	avgbs_cluster_17233.1	TGCAGCGACACGGTGCCCTAGACRACGTACCGTTGTCCATGAAGCTAGGAYACCGAGATCGGAA	678	88	12
avgbs_52906	avgbs_cluster_17233	T/C	51	avgbs_cluster_17233.1	TGCAGCGACACGGTGCCCTAGACRACGTACCGTTGTCCATGAAGCTAGGAYACCGAGATCGGAA	678	88	12
avgbs_52952	avgbs_cluster_17246	A/C	30	avgbs_cluster_17246.1	TGCAGCGACAGCGCCAGGCCGCGCGCGAAMGGCACCTGGATGGCGCCCAGCGAGGCGTCGGCGT	70	646	8
avgbs_52953	avgbs_cluster_17246	A/G	61	avgbs_cluster_17246.1	TGCAGCGACAGCGCCAGGCCGCGCGCGAAMGGCACCTGGATGGCGCCCAGCGAGGCGTCGGCGT	70	646	8
avgbs_203713	avgbs_cluster_17248	A/C	10	avgbs_cluster_17248.1	TGCAGCGACMGCTAGGGTGGTGTTGTGGTTGGGCCTGGAGGAGGCCACTCCAACCGAGATCGGA	154	585	12
avgbs_259874	avgbs_cluster_17248	G/T	18	avgbs_cluster_17248.1	TGCAGCGACMGCTAGGGTGGTGTTGTGGTTGGGCCTGGAGGAGGCCACTCCAACCGAGATCGGA	154	585	12
avgbs_52956	avgbs_cluster_17248	A/C	10	avgbs_cluster_17248.1	TGCAGCGACMGCTAGGGTGGTGTTGTGGTTGGGCCTGGAGGAGGCCACTCCAACCGAGATCGGA	154	585	12
avgbs_53026	avgbs_cluster_17272	G/C	63	avgbs_cluster_17272.1	TGCAGCGACATCTCAAACGTGTCGAGCAGYTTCAGACGGCCAGCGTTGCTAGCCCTGTCGTCSG	536	251	8
avgbs_53025	avgbs_cluster_17272	C/T	30	avgbs_cluster_17272.1	TGCAGCGACATCTCAAACGTGTCGAGCAGYTTCAGACGGCCAGCGTTGCTAGCCCTGTCGTCSG	536	251	8
avgbs_200105	avgbs_cluster_173	C/T	56	avgbs_cluster_173.1	TGCAGATCACATTCCCATGTCAAGCATGAACCCAGGCATCCACCAGCCCCGCCAAYGTGGCCTC	372	438	13
avgbs_6K_14638	avgbs_cluster_173	C/T	56	avgbs_cluster_173.1	TGCAGATCACATTCCCATGTCAAGCATGAACCCAGGCATCCACCAGCCCCGCCAAYGTGGCCTC	372	438	13
avgbs_201283	avgbs_cluster_1733	C/T	35	avgbs_cluster_1733.1	TGCAGAAGTGGTTAACCTTGTAATGCAGTATATAYGACAGGCACTTCCGAGATCGGAAGAGCGG	625	172	11
avgbs_4912	avgbs_cluster_1733	C/T	35	avgbs_cluster_1733.1	TGCAGAAGTGGTTAACCTTGTAATGCAGTATATAYGACAGGCACTTCCGAGATCGGAAGAGCGG	625	172	11
avgbs_53229	avgbs_cluster_17337	A/G	19	avgbs_cluster_17337.1	TGCAGCGACCTAGCCCGCRGTCAAAGCGGCCGAGATCGGAAGAGCGGTTCAGCAGGAATGCCGA	84	666	4
avgbs_259879	avgbs_cluster_17337	G/T	48	avgbs_cluster_17337.1	TGCAGCGACCTAGCCCGCRGTCAAAGCGGCCGAGATCGGAAGAGCGGTTCAGCAGGAATGCCGA	84	666	4
avgbs_214300	avgbs_cluster_17340	C/T	26	avgbs_cluster_17340.1	TGCAGCGACCTCCATGATCCACGTCYTGAGTGTCACCCGTCCAGCCATCTTCTATGCAGCGACC	626	157	12
avgbs_53234	avgbs_cluster_17340	C/T	26	avgbs_cluster_17340.1	TGCAGCGACCTCCATGATCCACGTCYTGAGTGTCACCCGTCCAGCCATCTTCTATGCAGCGACC	626	157	12
avgbs_259890	avgbs_cluster_17343	G/T	47	avgbs_cluster_17343.1	TGCAGCGACCTGGRACSCGAGATCCGCTGCTGCGGCAGCCACACGGKAGCACCATCACCACAAT	90	639	4
avgbs_53245	avgbs_cluster_17343	A/G	14	avgbs_cluster_17343.1	TGCAGCGACCTGGRACSCGAGATCCGCTGCTGCGGCAGCCACACGGKAGCACCATCACCACAAT	90	639	4
avgbs_53246	avgbs_cluster_17343	C/G	17	avgbs_cluster_17343.1	TGCAGCGACCTGGRACSCGAGATCCGCTGCTGCGGCAGCCACACGGKAGCACCATCACCACAAT	90	639	4
avgbs_237352	avgbs_cluster_17343	C/G	17	avgbs_cluster_17343.1	TGCAGCGACCTGGRACSCGAGATCCGCTGCTGCGGCAGCCACACGGKAGCACCATCACCACAAT	90	639	4
avgbs_203730	avgbs_cluster_17360	C/G	40	avgbs_cluster_17360.1	TGCAGCGACGAAGTTGCGAGTAGTAGGAAGCTAACCTAGSACTGATACCATGTCAGGAATATGC	406	371	20
avgbs_53310	avgbs_cluster_17360	G/T	26	avgbs_cluster_17360.1	TGCAGCGACGAAGTTGCGAGTAGTAGGAAGCTAACCTAGSACTGATACCATGTCAGGAATATGC	406	371	20
avgbs_53334	avgbs_cluster_17367	C/T	15	avgbs_cluster_17367.1	TGCAGCGACGACCAYCCTTTTTGTTGCCTCTCCGAGATCGGAAGAGCGGTTCAGCAGGAATGCC	335	466	16
avgbs_394928	avgbs_cluster_17367	G/T	50	avgbs_cluster_17367.1	TGCAGCGACGACCAYCCTTTTTGTTGCCTCTCCGAGATCGGAAGAGCGGTTCAGCAGGAATGCC	335	466	16
avgbs_394927	avgbs_cluster_17367	G/T	50	avgbs_cluster_17367.1	TGCAGCGACGACCAYCCTTTTTGTTGCCTCTCCGAGATCGGAAGAGCGGTTCAGCAGGAATGCC	335	466	16
avgbs_214302	avgbs_cluster_17371	A/G	8	avgbs_cluster_17371.1	TGCAGCGRCGACGCGGGGGAGGGGTCACCATCGCCGTCGCCGTCGCCGAGGGAGACCGAGCAGG	540	222	10
avgbs_53350	avgbs_cluster_17371	A/G	8	avgbs_cluster_17371.1	TGCAGCGRCGACGCGGGGGAGGGGTCACCATCGCCGTCGCCGTCGCCGAGGGAGACCGAGCAGG	540	222	10
avgbs_219006	avgbs_cluster_17411	A/G	26	avgbs_cluster_17411.1	TGCAGCGACGCCTGCTAATGGTTTGRTGGCTGGGCCGAGATCGGAAGAGCGGTTCAGCAGGAAT	114	634	14
avgbs_53456	avgbs_cluster_17411	A/G	26	avgbs_cluster_17411.1	TGCAGCGACGCCTGCTAATGGTTTGRTGGCTGGGCCGAGATCGGAAGAGCGGTTCAGCAGGAAT	114	634	14
avgbs_590839	avgbs_cluster_17411	G/T	53	avgbs_cluster_17411.1	TGCAGCGACGCCTGCTAATGGTTTGRTGGCTGGGCCGAGATCGGAAGAGCGGTTCAGCAGGAAT	114	634	14
avgbs_219011	avgbs_cluster_17431	C/G	30	avgbs_cluster_17431.1	TGCAGCGACGGACAGGACGCATCGCCGACSCCGCACAGGGTCTCCGCCCGTCCATGGACCGAGA	157	626	10
avgbs_53509	avgbs_cluster_17431	C/G	30	avgbs_cluster_17431.1	TGCAGCGACGGACAGGACGCATCGCCGACSCCGCACAGGGTCTCCGCCCGTCCATGGACCGAGA	157	626	10
avgbs_53518	avgbs_cluster_17434	C/G	6	avgbs_cluster_17434.1	TGCAGSGACGGCGACGGCGCCGCCATAGAGCTCCCGTGCCACGACCGCGCTCTCCTGCGCGCCC	647	125	8
avgbs_214308	avgbs_cluster_17434	C/G	6	avgbs_cluster_17434.1	TGCAGSGACGGCGACGGCGCCGCCATAGAGCTCCCGTGCCACGACCGCGCTCTCCTGCGCGCCC	647	125	8
avgbs_237376	avgbs_cluster_17445	A/T	8	avgbs_cluster_17445.1	TGCAGCGWCGGCAGATCGATCCAAGTCCACGGCGACCGAGATCGGAAGAGCGGTTCAGCAGGAA	52	707	11
avgbs_262729	avgbs_cluster_17445	G/T	54	avgbs_cluster_17445.1	TGCAGCGWCGGCAGATCGATCCAAGTCCACGGCGACCGAGATCGGAAGAGCGGTTCAGCAGGAA	52	707	11
avgbs_53537	avgbs_cluster_17445	A/T	8	avgbs_cluster_17445.1	TGCAGCGWCGGCAGATCGATCCAAGTCCACGGCGACCGAGATCGGAAGAGCGGTTCAGCAGGAA	52	707	11
avgbs_53583	avgbs_cluster_17464	A/T	23	avgbs_cluster_17464.1	TGCAGCGACGGGTGCGGGGCCCWCGCCGAGATCGGAAGAGCGGTTCAGCAGGAATGCCGAGACC	642	114	8
avgbs_479684	avgbs_cluster_17464	G/T	44	avgbs_cluster_17464.1	TGCAGCGACGGGTGCGGGGCCCWCGCCGAGATCGGAAGAGCGGTTCAGCAGGAATGCCGAGACC	642	114	8
avgbs_479683	avgbs_cluster_17464	G/T	44	avgbs_cluster_17464.1	TGCAGCGACGGGTGCGGGGCCCWCGCCGAGATCGGAAGAGCGGTTCAGCAGGAATGCCGAGACC	642	114	8
avgbs_214309	avgbs_cluster_17475	A/T	42	avgbs_cluster_17475.1	TGCAGCGACGTGATGGAGGAGTTCCACAAGGAGATGATGGCWCTCGGAGAGAAGGTTCTGGACA	266	479	14
avgbs_53609	avgbs_cluster_17475	A/T	42	avgbs_cluster_17475.1	TGCAGCGACGTGATGGAGGAGTTCCACAAGGAGATGATGGCWCTCGGAGAGAAGGTTCTGGACA	266	479	14
avgbs_203740	avgbs_cluster_17483	C/T	51	avgbs_cluster_17483.1	TGCAGCGACTAATTGTTCCTGACCCAGTTCRCGATTGTGCCAATTAAAATYCACTGTAGATTGA	105	620	9
avgbs_53633	avgbs_cluster_17483	G/A	31	avgbs_cluster_17483.1	TGCAGCGACTAATTGTTCCTGACCCAGTTCRCGATTGTGCCAATTAAAATYCACTGTAGATTGA	105	620	9
avgbs_53634	avgbs_cluster_17483	A/G	31	avgbs_cluster_17483.1	TGCAGCGACTAATTGTTCCTGACCCAGTTCRCGATTGTGCCAATTAAAATYCACTGTAGATTGA	105	620	9
avgbs_219026	avgbs_cluster_17512	C/T	21	avgbs_cluster_17512.1	TGCAGCGACTCGTGTACGCAYGATCGATCAGGATGGCATCCAAAGTTGCGCTCATCGCTGCCAT	618	146	11
avgbs_53716	avgbs_cluster_17512	C/T	21	avgbs_cluster_17512.1	TGCAGCGACTCGTGTACGCAYGATCGATCAGGATGGCATCCAAAGTTGCGCTCATCGCTGCCAT	618	146	11
avgbs_219031	avgbs_cluster_17554	C/T	29	avgbs_cluster_17554.1	TGCAGCGACTTGTTACRGTCTTCGGCTTYAGCGATCTGGTGGCTCCTTCTACTCTTGCGACCTG	45	683	5
avgbs_53847	avgbs_cluster_17554	A/G	17	avgbs_cluster_17554.1	TGCAGCGACTTGTTACRGTCTTCGGCTTYAGCGATCTGGTGGCTCCTTCTACTCTTGCGACCTG	45	683	5
avgbs_53848	avgbs_cluster_17554	C/T	29	avgbs_cluster_17554.1	TGCAGCGACTTGTTACRGTCTTCGGCTTYAGCGATCTGGTGGCTCCTTCTACTCTTGCGACCTG	45	683	5
avgbs_260045	avgbs_cluster_17563	G/T	51	avgbs_cluster_17563.1	TGCAGCGAGAAACTYGGCTAGGAATGAATGAACCGAGATCGGAAGAGCGGTTCAGCAGGAATGC	336	402	20
avgbs_53873	avgbs_cluster_17563	C/T	15	avgbs_cluster_17563.1	TGCAGCGAGAAACTYGGCTAGGAATGAATGAACCGAGATCGGAAGAGCGGTTCAGCAGGAATGC	336	402	20
avgbs_479923	avgbs_cluster_17563	G/T	51	avgbs_cluster_17563.1	TGCAGCGAGAAACTYGGCTAGGAATGAATGAACCGAGATCGGAAGAGCGGTTCAGCAGGAATGC	336	402	20
avgbs_53875	avgbs_cluster_17564	A/G	15	avgbs_cluster_17564.1	TGCAGCGAGRAAGCRACGCTGACGCCGCCGCAACGCACGTACAGGCTGACGGCAAAGACGTCGA	749	65	4
avgbs_53874	avgbs_cluster_17564	A/G	10	avgbs_cluster_17564.1	TGCAGCGAGRAAGCRACGCTGACGCCGCCGCAACGCACGTACAGGCTGACGGCAAAGACGTCGA	749	65	4
avgbs_395073	avgbs_cluster_17564	G/T	61	avgbs_cluster_17564.1	TGCAGCGAGRAAGCRACGCTGACGCCGCCGCAACGCACGTACAGGCTGACGGCAAAGACGTCGA	749	65	4
avgbs_219034	avgbs_cluster_17566	A/C	16	avgbs_cluster_17566.1	TGCAGCGAGAAATACMGCACCCCTCTCGGTCCAGGCTCACCGAGATCGGAAGAGCGGTTCAGCA	724	82	13
avgbs_53878	avgbs_cluster_17566	A/C	16	avgbs_cluster_17566.1	TGCAGCGAGAAATACMGCACCCCTCTCGGTCCAGGCTCACCGAGATCGGAAGAGCGGTTCAGCA	724	82	13
avgbs_53883	avgbs_cluster_17568	A/G	14	avgbs_cluster_17568.1	TGCAGCGAGAACCGTGGYGGATGACGTCGATGAAGACATGGCGATCTAGGGTTTTGGATGCGGC	99	612	18
avgbs_428101	avgbs_cluster_17568	C/T	18	avgbs_cluster_17568.1	TGCAGCGAGAACCGTGGYGGATGACGTCGATGAAGACATGGCGATCTAGGGTTTTGGATGCGGC	99	612	18
avgbs_53881	avgbs_cluster_17568	A/G	14	avgbs_cluster_17568.1	TGCAGCGAGAACCGTGGYGGATGACGTCGATGAAGACATGGCGATCTAGGGTTTTGGATGCGGC	99	612	18
avgbs_260050	avgbs_cluster_17570	G/T	61	avgbs_cluster_17570.1	TGCAGCGAGAACCCTCCGCTCCACTTGCKGGCGGCGGCGCCGCCGAGATCGGAAGAGCGGKTCA	41	688	4
avgbs_53884	avgbs_cluster_17570	G/T	29	avgbs_cluster_17570.1	TGCAGCGAGAACCCTCCGCTCCACTTGCKGGCGGCGGCGCCGCCGAGATCGGAAGAGCGGKTCA	41	688	4
avgbs_224289	avgbs_cluster_17608	A/G	8	avgbs_cluster_17608.1	TGCAGCGRGACTCCGATGTCGATCTCTCTTGGGGTAGAGACGCACGGCTTAGTGATCGTGTCGA	640	98	5
avgbs_53982	avgbs_cluster_17608	A/G	8	avgbs_cluster_17608.1	TGCAGCGRGACTCCGATGTCGATCTCTCTTGGGGTAGAGACGCACGGCTTAGTGATCGTGTCGA	640	98	5
avgbs_230360	avgbs_cluster_17646	C/T	46	avgbs_cluster_17646.1	TGCAGCGAGRTCGATCCCATTTGATGTCGTAGCATCGGCATCCTAYGGATGTATCATGCTTCTT	243	556	7
avgbs_54100	avgbs_cluster_17646	A/G	10	avgbs_cluster_17646.1	TGCAGCGAGRTCGATCCCATTTGATGTCGTAGCATCGGCATCCTAYGGATGTATCATGCTTCTT	243	556	7
avgbs_424065	avgbs_cluster_17649	A/C	6	avgbs_cluster_17649.1	TGCAGCGAGATCGTGTTGTYGCTTGCATAGGGAGCACAAACTCCAGAAGCTCCTAGAGCCATCT	758	45	3
avgbs_54105	avgbs_cluster_17649	C/T	20	avgbs_cluster_17649.1	TGCAGCGAGATCGTGTTGTYGCTTGCATAGGGAGCACAAACTCCAGAAGCTCCTAGAGCCATCT	758	45	3
avgbs_5021	avgbs_cluster_1765	G/T	24	avgbs_cluster_1765.1	TGCAGAAGTTGTGCTTTGCGCAAKCTTTGTTCAAGTCTGCGCATGCACATCTGTCCGAGATCGG	787	68	13
avgbs_201292	avgbs_cluster_1765	G/T	24	avgbs_cluster_1765.1	TGCAGAAGTTGTGCTTTGCGCAAKCTTTGTTCAAGTCTGCGCATGCACATCTGTCCGAGATCGG	787	68	13
avgbs_260092	avgbs_cluster_17657	G/T	51	avgbs_cluster_17657.1	TGCAGCGAGCAACAACAACYGCRCCGCTCTCGCCGAGATCGGAAGAGCGGTTCAGCAGGAATGC	647	112	2
avgbs_54130	avgbs_cluster_17657	C/T	20	avgbs_cluster_17657.1	TGCAGCGAGCAACAACAACYGCRCCGCTCTCGCCGAGATCGGAAGAGCGGTTCAGCAGGAATGC	647	112	2
avgbs_54131	avgbs_cluster_17657	G/A	23	avgbs_cluster_17657.1	TGCAGCGAGCAACAACAACYGCRCCGCTCTCGCCGAGATCGGAAGAGCGGTTCAGCAGGAATGC	647	112	2
avgbs_260119	avgbs_cluster_17680	C/T	40	avgbs_cluster_17680.1	TGCAGCGAGCATGCGCGRGCAAGGAGGCGGTGAATATCGYGGCGACCAAGTAAGGTCGAGATGG	50	758	3
avgbs_54187	avgbs_cluster_17680	A/G	18	avgbs_cluster_17680.1	TGCAGCGAGCATGCGCGRGCAAGGAGGCGGTGAATATCGYGGCGACCAAGTAAGGTCGAGATGG	50	758	3
avgbs_260121	avgbs_cluster_17683	A/G	42	avgbs_cluster_17683.1	TGCAGCGAGCCAACCAACGCACAGCASAGCACCGTGAACGCGACGGCCGAGATCGGAAGAGCGG	73	688	3
avgbs_54195	avgbs_cluster_17683	C/G	27	avgbs_cluster_17683.1	TGCAGCGAGCCAACCAACGCACAGCASAGCACCGTGAACGCGACGGCCGAGATCGGAAGAGCGG	73	688	3
avgbs_223507	avgbs_cluster_177	A/G	8	avgbs_cluster_177.1	TGCAGATRATCCAGGGCGCCCATTAAGGTGCTGAGAAGCCATGTCTTCGTTGTTCAGCTGGTCC	745	97	19
avgbs_6K_13607	avgbs_cluster_177	A/G	8	avgbs_cluster_177.1	TGCAGATRATCCAGGGCGCCCATTAAGGTGCTGAGAAGCCATGTCTTCGTTGTTCAGCTGGTCC	745	97	19
avgbs_54333	avgbs_cluster_17726	A/C	8	avgbs_cluster_17726.1	TGCAGCGMGCGACGAGGCGAGACCTGCAAACGAACGGTTCAAAAGACAGGAGATACGAAGAGAT	534	236	15
avgbs_200359	avgbs_cluster_17726	A/C	8	avgbs_cluster_17726.1	TGCAGCGMGCGACGAGGCGAGACCTGCAAACGAACGGTTCAAAAGACAGGAGATACGAAGAGAT	534	236	15
avgbs_280858	avgbs_cluster_17729	G/T	21	avgbs_cluster_17729.1	TGCAGCGAGCGAGATGGYAAKCTACCATGGCAAGCTACCGAGATCGGAAGAGCGGTTCAGCAGG	99	682	7
avgbs_54339	avgbs_cluster_17729	T/G	21	avgbs_cluster_17729.1	TGCAGCGAGCGAGATGGYAAKCTACCATGGCAAGCTACCGAGATCGGAAGAGCGGTTCAGCAGG	99	682	7
avgbs_54358	avgbs_cluster_17734	G/A	50	avgbs_cluster_17734.1	TGCAGCGAGCGYCGCCATGACCCGCGCCGTCTGTAGTGAGTGCCCGCGCRCCCCAGCTAGATGG	657	103	1
avgbs_54357	avgbs_cluster_17734	C/T	12	avgbs_cluster_17734.1	TGCAGCGAGCGYCGCCATGACCCGCGCCGTCTGTAGTGAGTGCCCGCGCRCCCCAGCTAGATGG	657	103	1
avgbs_571468	avgbs_cluster_17734	A/C	23	avgbs_cluster_17734.1	TGCAGCGAGCGYCGCCATGACCCGCGCCGTCTGTAGTGAGTGCCCGCGCRCCCCAGCTAGATGG	657	103	1
avgbs_312763	avgbs_cluster_17734	C/T	30	avgbs_cluster_17734.1	TGCAGCGAGCGYCGCCATGACCCGCGCCGTCTGTAGTGAGTGCCCGCGCRCCCCAGCTAGATGG	657	103	1
avgbs_428315	avgbs_cluster_17735	C/T	55	avgbs_cluster_17735.1	TGCAGYGAGCGCCGTCGGTTGAGCTCTTGCCGTCGACGAGCTATGCTACCCGTGYCGATCGTGG	343	374	19
avgbs_54363	avgbs_cluster_17735	C/T	6	avgbs_cluster_17735.1	TGCAGYGAGCGCCGTCGGTTGAGCTCTTGCCGTCGACGAGCTATGCTACCCGTGYCGATCGTGG	343	374	19
avgbs_54364	avgbs_cluster_17735	C/T	55	avgbs_cluster_17735.1	TGCAGYGAGCGCCGTCGGTTGAGCTCTTGCCGTCGACGAGCTATGCTACCCGTGYCGATCGTGG	343	374	19
avgbs_224302	avgbs_cluster_17735	C/T	6	avgbs_cluster_17735.1	TGCAGYGAGCGCCGTCGGTTGAGCTCTTGCCGTCGACGAGCTATGCTACCCGTGYCGATCGTGG	343	374	19
avgbs_5062	avgbs_cluster_1774	T/A	63	avgbs_cluster_1774.1	TGCAGAAGGRATAAGGGATCGAACTTATCTGKTTGTGTCGTTGTGTTTGCAAATTGGCTTCCWT	542	217	13
avgbs_5061	avgbs_cluster_1774	G/T	32	avgbs_cluster_1774.1	TGCAGAAGGRATAAGGGATCGAACTTATCTGKTTGTGTCGTTGTGTTTGCAAATTGGCTTCCWT	542	217	13
avgbs_5060	avgbs_cluster_1774	A/G	10	avgbs_cluster_1774.1	TGCAGAAGGRATAAGGGATCGAACTTATCTGKTTGTGTCGTTGTGTTTGCAAATTGGCTTCCWT	542	217	13
avgbs_260156	avgbs_cluster_17742	G/T	45	avgbs_cluster_17742.1	TGCAGCGAGCGCGGTGCTCGTYGTCGCCGAGATCGGAAGAGCGGTTCAGCAGGAATGCCGAGAC	119	628	10
avgbs_54380	avgbs_cluster_17742	C/T	22	avgbs_cluster_17742.1	TGCAGCGAGCGCGGTGCTCGTYGTCGCCGAGATCGGAAGAGCGGTTCAGCAGGAATGCCGAGAC	119	628	10
avgbs_54379	avgbs_cluster_17742	C/T	22	avgbs_cluster_17742.1	TGCAGCGAGCGCGGTGCTCGTYGTCGCCGAGATCGGAAGAGCGGTTCAGCAGGAATGCCGAGAC	119	628	10
avgbs_350103	avgbs_cluster_17742	G/T	45	avgbs_cluster_17742.1	TGCAGCGAGCGCGGTGCTCGTYGTCGCCGAGATCGGAAGAGCGGTTCAGCAGGAATGCCGAGAC	119	628	10
avgbs_54427	avgbs_cluster_17763	A/C	8	avgbs_cluster_17763.1	TGCAGCGMGCGTGAATATTTTGCTTGAAAACACAAGCATGATAAAMAGAGATCCTTRTAGCGAT	421	306	7
avgbs_54429	avgbs_cluster_17763	A/G	57	avgbs_cluster_17763.1	TGCAGCGMGCGTGAATATTTTGCTTGAAAACACAAGCATGATAAAMAGAGATCCTTRTAGCGAT	421	306	7
avgbs_54428	avgbs_cluster_17763	A/C	46	avgbs_cluster_17763.1	TGCAGCGMGCGTGAATATTTTGCTTGAAAACACAAGCATGATAAAMAGAGATCCTTRTAGCGAT	421	306	7
avgbs_224304	avgbs_cluster_17771	C/T	34	avgbs_cluster_17771.1	TGCAGCGAGCTCCTCCACCTCGCCGCAGCGTGTYTGTGACACCCGTCCGCCAGCGGTAGCGTGC	330	468	21
avgbs_54461	avgbs_cluster_17771	C/T	34	avgbs_cluster_17771.1	TGCAGCGAGCTCCTCCACCTCGCCGCAGCGTGTYTGTGACACCCGTCCGCCAGCGGTAGCGTGC	330	468	21
avgbs_219080	avgbs_cluster_17781	C/G	16	avgbs_cluster_17781.1	TGCAGCGAGCTGCGCSTCCCGCAGGCGCACAGCCTGCGCCGAGATCGGAAGAGCGGTTCAGCAG	123	629	6
avgbs_260190	avgbs_cluster_17781	G/T	57	avgbs_cluster_17781.1	TGCAGCGAGCTGCGCSTCCCGCAGGCGCACAGCCTGCGCCGAGATCGGAAGAGCGGTTCAGCAG	123	629	6
avgbs_54484	avgbs_cluster_17781	C/G	16	avgbs_cluster_17781.1	TGCAGCGAGCTGCGCSTCCCGCAGGCGCACAGCCTGCGCCGAGATCGGAAGAGCGGTTCAGCAG	123	629	6
avgbs_216483	avgbs_cluster_1779	A/G	22	avgbs_cluster_1779.1	TGCAGAAGGACAGGCTACGTGRCTTAACAAACAAGGGATGCAACTTGTTACCTTGATTGAACTT	218	623	24
avgbs_5078	avgbs_cluster_1779	A/G	22	avgbs_cluster_1779.1	TGCAGAAGGACAGGCTACGTGRCTTAACAAACAAGGGATGCAACTTGTTACCTTGATTGAACTT	218	623	24
avgbs_203786	avgbs_cluster_17796	A/G	44	avgbs_cluster_17796.1	TGCAGCGAGGAAGYGACGCTGACGGCCTGACGCCGCAACGCACRTACAGGCTGCCGAGATCGGA	391	359	12
avgbs_54523	avgbs_cluster_17796	C/T	14	avgbs_cluster_17796.1	TGCAGCGAGGAAGYGACGCTGACGGCCTGACGCCGCAACGCACRTACAGGCTGCCGAGATCGGA	391	359	12
avgbs_54526	avgbs_cluster_17796	A/G	44	avgbs_cluster_17796.1	TGCAGCGAGGAAGYGACGCTGACGGCCTGACGCCGCAACGCACRTACAGGCTGCCGAGATCGGA	391	359	12
avgbs_54524	avgbs_cluster_17796	A/G	44	avgbs_cluster_17796.1	TGCAGCGAGGAAGYGACGCTGACGGCCTGACGCCGCAACGCACRTACAGGCTGCCGAGATCGGA	391	359	12
avgbs_203787	avgbs_cluster_17809	C/T	6	avgbs_cluster_17809.1	TGCAGYGAGGAGAGCGTCGCCACCCCACCGCCAGGGGTCATCTCGAGCGCATCTGAGCACCAGA	684	49	7
avgbs_54558	avgbs_cluster_17809	C/T	6	avgbs_cluster_17809.1	TGCAGYGAGGAGAGCGTCGCCACCCCACCGCCAGGGGTCATCTCGAGCGCATCTGAGCACCAGA	684	49	7
avgbs_54567	avgbs_cluster_17814	A/G	32	avgbs_cluster_17814.1	TGCAGCGAGGAGTGCCGCGACGAGCAGATGCRCCTCGACGCCAGGCAGGCGKCCAAGGCGGCGG	509	202	14
avgbs_54568	avgbs_cluster_17814	T/G	52	avgbs_cluster_17814.1	TGCAGCGAGGAGTGCCGCGACGAGCAGATGCRCCTCGACGCCAGGCAGGCGKCCAAGGCGGCGG	509	202	14
avgbs_54590	avgbs_cluster_17814	A/G	32	avgbs_cluster_17814.1	TGCAGCGAGGAGTGCCGCGACGAGCAGATGCRCCTCGACGCCAGGCAGGCGKCCAAGGCGGCGG	509	202	14
avgbs_6K_13308	avgbs_cluster_179	A/G	6	avgbs_cluster_179.1	TGCAGRGTTGCTGAGCCTAAACGAAAAAGTATGGATGTACCAGAAGGTACCAGCTAAAACCATT	658	138	14
avgbs_234408	avgbs_cluster_179	A/G	6	avgbs_cluster_179.1	TGCAGRGTTGCTGAGCCTAAACGAAAAAGTATGGATGTACCAGAAGGTACCAGCTAAAACCATT	658	138	14
avgbs_54834	avgbs_cluster_17902	C/T	6	avgbs_cluster_17902.1	TGCAGYGAGTAGAGCTTGCATTGGAGTACACCTTTCCATCCTTCTTCGACGTATAAATACGACG	51	696	3
avgbs_116438	avgbs_cluster_17902	A/G	64	avgbs_cluster_17902.1	TGCAGYGAGTAGAGCTTGCATTGGAGTACACCTTTCCATCCTTCTTCGACGTATAAATACGACG	51	696	3
avgbs_424411	avgbs_cluster_17917	A/G	20	avgbs_cluster_17917.1	TGCAGCGAGTCGCCTCCCARTCGTGTGGAAGCGAGCGAGGGTTTCCTTCCCCACGTCCAGACTA	90	712	4
avgbs_260280	avgbs_cluster_17917	G/T	42	avgbs_cluster_17917.1	TGCAGCGAGTCGCCTCCCARTCGTGTGGAAGCGAGCGAGGGTTTCCTTCCCCACGTCCAGACTA	90	712	4
avgbs_54899	avgbs_cluster_17917	A/G	20	avgbs_cluster_17917.1	TGCAGCGAGTCGCCTCCCARTCGTGTGGAAGCGAGCGAGGGTTTCCTTCCCCACGTCCAGACTA	90	712	4
avgbs_200026	avgbs_cluster_1792	A/G	56	avgbs_cluster_1792.1	TGCAGAAGGACGTGCGGTGGTAGAAGACCGTAGSGGATCGCACGATAGAGTTGGTRTAACCCCG	521	208	21
avgbs_5105	avgbs_cluster_1792	C/G	34	avgbs_cluster_1792.1	TGCAGAAGGACGTGCGGTGGTAGAAGACCGTAGSGGATCGCACGATAGAGTTGGTRTAACCCCG	521	208	21
avgbs_54939	avgbs_cluster_17936	C/T	36	avgbs_cluster_17936.1	TGCAGCGAGTGGCTCATAGAGCTAGGAGAAGCCGCYTGCTTCTTGCTGCTAGAGACATCCCCAG	123	631	8
avgbs_54938	avgbs_cluster_17936	T/C	36	avgbs_cluster_17936.1	TGCAGCGAGTGGCTCATAGAGCTAGGAGAAGCCGCYTGCTTCTTGCTGCTAGAGACATCCCCAG	123	631	8
avgbs_298440	avgbs_cluster_17936	C/T	62	avgbs_cluster_17936.1	TGCAGCGAGTGGCTCATAGAGCTAGGAGAAGCCGCYTGCTTCTTGCTGCTAGAGACATCCCCAG	123	631	8
avgbs_54987	avgbs_cluster_17953	A/G	15	avgbs_cluster_17953.1	TGCAGCGAGTTTAGRACCTTKCTGAAGAGGATTAATTGCAAATTGAGGTCCAGTAATCCTACGG	109	615	16
avgbs_417677	avgbs_cluster_17953	G/T	21	avgbs_cluster_17953.1	TGCAGCGAGTTTAGRACCTTKCTGAAGAGGATTAATTGCAAATTGAGGTCCAGTAATCCTACGG	109	615	16
avgbs_260317	avgbs_cluster_17958	G/T	61	avgbs_cluster_17958.1	TGCAGCGATARGAAAGGACAACGAGGAGACGAGTTAATGCGGCCGAGATCGGAAGAGCGGTTCA	38	688	2
avgbs_54998	avgbs_cluster_17958	A/G	11	avgbs_cluster_17958.1	TGCAGCGATARGAAAGGACAACGAGGAGACGAGTTAATGCGGCCGAGATCGGAAGAGCGGTTCA	38	688	2
avgbs_303533	avgbs_cluster_18	G/T	61	avgbs_cluster_18.1	TGCAGTGGAGGTACTGCTGTTCGTGGGACGCTTGCGGATGTTCAATGATGAGGCTRTAGGTGTG	551	282	8
avgbs_222755	avgbs_cluster_18	A/G	56	avgbs_cluster_18.1	TGCAGTGGAGGTACTGCTGTTCGTGGGACGCTTGCGGATGTTCAATGATGAGGCTRTAGGTGTG	551	282	8
avgbs_6K_109228	avgbs_cluster_18	A/G	56	avgbs_cluster_18.1	TGCAGTGGAGGTACTGCTGTTCGTGGGACGCTTGCGGATGTTCAATGATGAGGCTRTAGGTGTG	551	282	8
avgbs_200093	avgbs_cluster_180	A/C	52	avgbs_cluster_180.1	TGCAGAGTCTAGAAGTTGTCGGGTGCAATAAAATAAAGGATGAGGAGATTAMTCCTGCACTCTC	522	197	13
avgbs_6K_13021	avgbs_cluster_180	A/C	52	avgbs_cluster_180.1	TGCAGAGTCTAGAAGTTGTCGGGTGCAATAAAATAAAGGATGAGGAGATTAMTCCTGCACTCTC	522	197	13
avgbs_55195	avgbs_cluster_18018	C/A	32	avgbs_cluster_18018.1	TGCAGCGATCTGGTGATGAGGTTTATGAGTGMTGTAGAGCACCAATTCATGCGAGATTTGTTTC	230	539	8
avgbs_298460	avgbs_cluster_18018	A/G	8	avgbs_cluster_18018.1	TGCAGCGATCTGGTGATGAGGTTTATGAGTGMTGTAGAGCACCAATTCATGCGAGATTTGTTTC	230	539	8
avgbs_200860	avgbs_cluster_18043	C/G	31	avgbs_cluster_18043.1	TGCAGTGATGACTGTCCGTTCGTAGCAGCASCGCAAGAGTAGCTGGACGACCGCGTCAAGCACC	677	143	9
avgbs_55269	avgbs_cluster_18043	G/C	28	avgbs_cluster_18043.1	TGCAGTGATGACTGTCCGTTCGTAGCAGCASCGCAAGAGTAGCTGGACGACCGCGTCAAGCACC	677	143	9
avgbs_116625	avgbs_cluster_18043	C/G	28	avgbs_cluster_18043.1	TGCAGTGATGACTGTCCGTTCGTAGCAGCASCGCAAGAGTAGCTGGACGACCGCGTCAAGCACC	677	143	9
avgbs_55289	avgbs_cluster_18052	A/C	8	avgbs_cluster_18052.1	TGCAGCGMTGATGACGAGCGAGCCTTTCTACCCGAGATCGGAAGAGCGGTTCAGCAGGAATGCC	739	47	6
avgbs_395455	avgbs_cluster_18052	G/T	50	avgbs_cluster_18052.1	TGCAGCGMTGATGACGAGCGAGCCTTTCTACCCGAGATCGGAAGAGCGGTTCAGCAGGAATGCC	739	47	6
avgbs_6K_12051	avgbs_cluster_181	C/T	59	avgbs_cluster_181.1	TGCAGAGGATCAACGATCTCCACAACGAGCTGGAGTCTGCTCCTAGCTCTGCGCTTGCYGCCGA	601	140	9
avgbs_213351	avgbs_cluster_181	C/T	59	avgbs_cluster_181.1	TGCAGAGGATCAACGATCTCCACAACGAGCTGGAGTCTGCTCCTAGCTCTGCGCTTGCYGCCGA	601	140	9
avgbs_5159	avgbs_cluster_1810	A/G	64	avgbs_cluster_1810.1	TGCAGAAGGCACTAGGCAAAGATAAACTTTTTCTAGTGTTTTTCCCAACACTCKKCAAAGACAR	473	269	20
avgbs_5157	avgbs_cluster_1810	G/T	54	avgbs_cluster_1810.1	TGCAGAAGGCACTAGGCAAAGATAAACTTTTTCTAGTGTTTTTCCCAACACTCKKCAAAGACAR	473	269	20
avgbs_5158	avgbs_cluster_1810	G/T	55	avgbs_cluster_1810.1	TGCAGAAGGCACTAGGCAAAGATAAACTTTTTCTAGTGTTTTTCCCAACACTCKKCAAAGACAR	473	269	20
avgbs_55482	avgbs_cluster_18113	C/G	22	avgbs_cluster_18113.1	TGCAGCGATGGTTAGCGAGACSTTGCGCGCGATCCGAGATCGGAAGAGCGGTTCAGCAGGAATG	640	123	16
avgbs_55481	avgbs_cluster_18113	C/G	22	avgbs_cluster_18113.1	TGCAGCGATGGTTAGCGAGACSTTGCGCGCGATCCGAGATCGGAAGAGCGGTTCAGCAGGAATG	640	123	16
avgbs_203837	avgbs_cluster_18120	A/G	50	avgbs_cluster_18120.1	TGCAGCGATGTGATGGTGAATAATCTGAATGATAACCACGCAGAATTGCRTTCTTCTGAACTTC	565	217	8
avgbs_55502	avgbs_cluster_18120	A/G	50	avgbs_cluster_18120.1	TGCAGCGATGTGATGGTGAATAATCTGAATGATAACCACGCAGAATTGCRTTCTTCTGAACTTC	565	217	8
avgbs_200369	avgbs_cluster_18143	C/T	11	avgbs_cluster_18143.1	TGCAGCGATTYCTCTCCAACTCCGCACAACATGATTCAATGGAGAATATAAATAGTAGTATGCA	529	222	13
avgbs_55568	avgbs_cluster_18143	C/T	11	avgbs_cluster_18143.1	TGCAGCGATTYCTCTCCAACTCCGCACAACATGATTCAATGGAGAATATAAATAGTAGTATGCA	529	222	13
avgbs_249657	avgbs_cluster_1816	G/T	55	avgbs_cluster_1816.1	TGCAGAAGGCCCAGACCCYCACCGCCTCCGCGGGCGCCGAGATCGGAAGAGCGGTTCAGCAGGA	750	56	5
avgbs_228850	avgbs_cluster_1816	C/T	19	avgbs_cluster_1816.1	TGCAGAAGGCCCAGACCCYCACCGCCTCCGCGGGCGCCGAGATCGGAAGAGCGGTTCAGCAGGA	750	56	5
avgbs_5181	avgbs_cluster_1816	C/T	19	avgbs_cluster_1816.1	TGCAGAAGGCCCAGACCCYCACCGCCTCCGCGGGCGCCGAGATCGGAAGAGCGGTTCAGCAGGA	750	56	5
avgbs_395534	avgbs_cluster_18161	G/T	49	avgbs_cluster_18161.1	TGCAGCGATTTGGYTCCCTCTTTTTCGAAGCCGAGATCGGAAGAGCGGTTCAGCAGGAATGCCG	603	120	11
avgbs_55621	avgbs_cluster_18161	C/T	14	avgbs_cluster_18161.1	TGCAGCGATTTGGYTCCCTCTTTTTCGAAGCCGAGATCGGAAGAGCGGTTCAGCAGGAATGCCG	603	120	11
avgbs_262800	avgbs_cluster_18194	G/T	54	avgbs_cluster_18194.1	TGCAGCGYRACGCCGCGCGGCACCTGCGAGCTCCGCCGAGATCGGAAGAGCGGTTCAGCAGGAA	49	704	3
avgbs_55708	avgbs_cluster_18194	A/G	9	avgbs_cluster_18194.1	TGCAGCGYRACGCCGCGCGGCACCTGCGAGCTCCGCCGAGATCGGAAGAGCGGTTCAGCAGGAA	49	704	3
avgbs_55707	avgbs_cluster_18194	C/T	8	avgbs_cluster_18194.1	TGCAGCGYRACGCCGCGCGGCACCTGCGAGCTCCGCCGAGATCGGAAGAGCGGTTCAGCAGGAA	49	704	3
avgbs_6K_11104	avgbs_cluster_182	A/G	14	avgbs_cluster_182.1	TGCAGAGCATCAGRACTGACTACTTCAGATTCCATTGCCACGGATGACAGCACGCAGATCTCAC	51	785	3
avgbs_562060	avgbs_cluster_182	C/T	24	avgbs_cluster_182.1	TGCAGAGCATCAGRACTGACTACTTCAGATTCCATTGCCACGGATGACAGCACGCAGATCTCAC	51	785	3
avgbs_223885	avgbs_cluster_1820	C/G	6	avgbs_cluster_1820.1	TGCAGSAGGCCGTAGTCCTGCGCCATGAAGTGCTCCATCCGCAGCGGCGCGCCTGTTGCCGTAG	495	273	35
avgbs_279051	avgbs_cluster_1820	A/C	6	avgbs_cluster_1820.1	TGCAGSAGGCCGTAGTCCTGCGCCATGAAGTGCTCCATCCGCAGCGGCGCGCCTGTTGCCGTAG	495	273	35
avgbs_5189	avgbs_cluster_1820	A/G	6	avgbs_cluster_1820.1	TGCAGSAGGCCGTAGTCCTGCGCCATGAAGTGCTCCATCCGCAGCGGCGCGCCTGTTGCCGTAG	495	273	35
avgbs_55726	avgbs_cluster_18202	G/C	34	avgbs_cluster_18202.1	TGCAGCGCAAGAAAATGCCCCCGCTTCGCTCTTSAGTGGGCGACTCGGGCGGCCGCTAAACCCT	79	696	12
avgbs_55727	avgbs_cluster_18202	C/G	34	avgbs_cluster_18202.1	TGCAGCGCAAGAAAATGCCCCCGCTTCGCTCTTSAGTGGGCGACTCGGGCGGCCGCTAAACCCT	79	696	12
avgbs_5344	avgbs_cluster_1822	C/T	47	avgbs_cluster_1822.1	TGCAGAAGGTCTTCATCGCCTCCTTAAACAGCGTTTGCTGCCCTGCYTTTGCCCTTGCCCTTGC	37	682	8
avgbs_5193	avgbs_cluster_1822	T/C	47	avgbs_cluster_1822.1	TGCAGAAGGTCTTCATCGCCTCCTTAAACAGCGTTTGCTGCCCTGCYTTTGCCCTTGCCCTTGC	37	682	8
avgbs_55796	avgbs_cluster_18221	A/G	9	avgbs_cluster_18221.1	TGCAGCGCRATGCCTGAAGTGCTGAGGCATGRTATTGTACTACTCCCTCCATTCCGAGATCGGA	320	414	6
avgbs_55797	avgbs_cluster_18221	A/G	32	avgbs_cluster_18221.1	TGCAGCGCRATGCCTGAAGTGCTGAGGCATGRTATTGTACTACTCCCTCCATTCCGAGATCGGA	320	414	6
avgbs_226980	avgbs_cluster_18237	C/T	13	avgbs_cluster_18237.1	TGCAGCGCACAGYAGTCGCTTCCTCTCCGTCGACTTCCAAGTCCGAGATCGGAAGAGCGGTTCA	534	185	9
avgbs_55841	avgbs_cluster_18237	C/T	13	avgbs_cluster_18237.1	TGCAGCGCACAGYAGTCGCTTCCTCTCCGTCGACTTCCAAGTCCGAGATCGGAAGAGCGGTTCA	534	185	9
avgbs_55868	avgbs_cluster_18247	G/A	49	avgbs_cluster_18247.1	TGCAGCGCACCCTAGCCCGCCTGAGCTCCGTGCCTCGTCCAGTGAGGGRTTGGTGGTGGCGCCG	62	681	4
avgbs_55875	avgbs_cluster_18247	A/G	49	avgbs_cluster_18247.1	TGCAGCGCACCCTAGCCCGCCTGAGCTCCGTGCCTCGTCCAGTGAGGGRTTGGTGGTGGCGCCG	62	681	4
avgbs_55945	avgbs_cluster_18270	C/G	17	avgbs_cluster_18270.1	TGCAGCGCACGCGGCTSAGCGAAAATTCTGTCTCCACCAGACGATGCAAACTACAGCGCGCGCT	633	141	6
avgbs_203852	avgbs_cluster_18270	C/G	17	avgbs_cluster_18270.1	TGCAGCGCACGCGGCTSAGCGAAAATTCTGTCTCCACCAGACGATGCAAACTACAGCGCGCGCT	633	141	6
avgbs_56050	avgbs_cluster_18309	A/G	24	avgbs_cluster_18309.1	TGCAGCGCAGCCCCCGCATGCTCRTTGACGAGCGTTAGGACGTTGAATCCCGCGAGCTGCGCCG	690	80	5
avgbs_200373	avgbs_cluster_18309	A/G	24	avgbs_cluster_18309.1	TGCAGCGCAGCCCCCGCATGCTCRTTGACGAGCGTTAGGACGTTGAATCCCGCGAGCTGCGCCG	690	80	5
avgbs_5221	avgbs_cluster_1832	C/T	53	avgbs_cluster_1832.1	TGCAGAAGGCTAGGTACCGCTACCTCCACATAAGGTGCAAAAAAATGTAGAAYTTTAAAATACA	66	677	9
avgbs_5220	avgbs_cluster_1832	T/C	53	avgbs_cluster_1832.1	TGCAGAAGGCTAGGTACCGCTACCTCCACATAAGGTGCAAAAAAATGTAGAAYTTTAAAATACA	66	677	9
avgbs_203858	avgbs_cluster_18324	A/G	19	avgbs_cluster_18324.1	TGCAGCGCAGGATCTGCGRCGACCATGCCCGCACTCTATGTGGCCAACCCGAGATCGGAAGAGC	690	81	7
avgbs_56097	avgbs_cluster_18324	A/G	19	avgbs_cluster_18324.1	TGCAGCGCAGGATCTGCGRCGACCATGCCCGCACTCTATGTGGCCAACCCGAGATCGGAAGAGC	690	81	7
avgbs_230426	avgbs_cluster_18327	A/C	34	avgbs_cluster_18327.1	TGCAGCGCAGGTCAACGTGAACTACAATAAAAGMTCAGAAATTGCTAGCACACATTTTTGCCGA	684	107	9
avgbs_56100	avgbs_cluster_18327	A/C	34	avgbs_cluster_18327.1	TGCAGCGCAGGTCAACGTGAACTACAATAAAAGMTCAGAAATTGCTAGCACACATTTTTGCCGA	684	107	9
avgbs_280902	avgbs_cluster_18335	A/G	26	avgbs_cluster_18335.1	TGCAGCGCAGGGCTCATCGCGGTGGRTCTTGCAAAGAATGTCCTACAGAGCGCTCCGTCTAACA	354	443	18
avgbs_56116	avgbs_cluster_18335	A/G	26	avgbs_cluster_18335.1	TGCAGCGCAGGGCTCATCGCGGTGGRTCTTGCAAAGAATGTCCTACAGAGCGCTCCGTCTAACA	354	443	18
avgbs_260528	avgbs_cluster_18345	G/T	52	avgbs_cluster_18345.1	TGCAGCGCAGTGATGATGGGCGGGCGGRCGCGGCCGAGATCGGAAGAGCGGTTCAGCAGGAATG	46	705	2
avgbs_56139	avgbs_cluster_18345	A/G	28	avgbs_cluster_18345.1	TGCAGCGCAGTGATGATGGGCGGGCGGRCGCGGCCGAGATCGGAAGAGCGGTTCAGCAGGAATG	46	705	2
avgbs_56179	avgbs_cluster_18359	A/G	42	avgbs_cluster_18359.1	TGCAGCGCATCAAGGCAGATCAGAAACGTGACTTACAATTYRAATTTGGTGTAGATTTACRGCA	61	738	3
avgbs_56178	avgbs_cluster_18359	C/T	41	avgbs_cluster_18359.1	TGCAGCGCATCAAGGCAGATCAGAAACGTGACTTACAATTYRAATTTGGTGTAGATTTACRGCA	61	738	3
avgbs_56180	avgbs_cluster_18359	G/A	61	avgbs_cluster_18359.1	TGCAGCGCATCAAGGCAGATCAGAAACGTGACTTACAATTYRAATTTGGTGTAGATTTACRGCA	61	738	3
avgbs_56349	avgbs_cluster_18420	A/C	25	avgbs_cluster_18420.1	TGCAGCGCCAACTCAGCAATACGGMCTTCCTTCTCGAAGGACAGCACCYGCGCATCTCTCATGC	49	740	2
avgbs_571783	avgbs_cluster_18420	C/T	55	avgbs_cluster_18420.1	TGCAGCGCCAACTCAGCAATACGGMCTTCCTTCTCGAAGGACAGCACCYGCGCATCTCTCATGC	49	740	2
avgbs_56350	avgbs_cluster_18420	C/T	49	avgbs_cluster_18420.1	TGCAGCGCCAACTCAGCAATACGGMCTTCCTTCTCGAAGGACAGCACCYGCGCATCTCTCATGC	49	740	2
avgbs_203865	avgbs_cluster_18425	A/G	19	avgbs_cluster_18425.1	TGCAGCGCCAACTTGATGRTATCGTCTTCCTTCTCGAATCCCGAGATCGGAAGAGCGGTTCAGC	702	64	13
avgbs_56366	avgbs_cluster_18425	A/G	19	avgbs_cluster_18425.1	TGCAGCGCCAACTTGATGRTATCGTCTTCCTTCTCGAATCCCGAGATCGGAAGAGCGGTTCAGC	702	64	13
avgbs_5259	avgbs_cluster_1843	G/T	20	avgbs_cluster_1843.1	TGCAGAAGGGCCCTACCTGKCTGTCACAGTGCCCGAGATCGGAAGAGCGGTTCAGCAGGAATGC	695	105	7
avgbs_435870	avgbs_cluster_1843	G/T	51	avgbs_cluster_1843.1	TGCAGAAGGGCCCTACCTGKCTGTCACAGTGCCCGAGATCGGAAGAGCGGTTCAGCAGGAATGC	695	105	7
avgbs_219200	avgbs_cluster_18431	G/T	25	avgbs_cluster_18431.1	TGCAGCGCCAGTTTCTGGGCCTTGKCGTCTTTGGACAGCCCCTTGCCGACCTTTGCAATCCTCT	667	134	10
avgbs_308257	avgbs_cluster_18431	A/G	11	avgbs_cluster_18431.1	TGCAGCGCCAGTTTCTGGGCCTTGKCGTCTTTGGACAGCCCCTTGCCGACCTTTGCAATCCTCT	667	134	10
avgbs_56390	avgbs_cluster_18431	A/G	48	avgbs_cluster_18431.1	TGCAGCGCCAGTTTCTGGGCCTTGKCGTCTTTGGACAGCCCCTTGCCGACCTTTGCAATCCTCT	667	134	10
avgbs_219598	avgbs_cluster_18436	A/G	15	avgbs_cluster_18436.1	TGCAGCGTCACACGRCCAAGCTGATCCGATTAGTATCGCCGTGTCGCCGAGATCGGAAGAGCGG	696	72	8
avgbs_56403	avgbs_cluster_18436	A/G	15	avgbs_cluster_18436.1	TGCAGCGTCACACGRCCAAGCTGATCCGATTAGTATCGCCGTGTCGCCGAGATCGGAAGAGCGG	696	72	8
avgbs_5347	avgbs_cluster_1849	A/G	23	avgbs_cluster_1849.1	TGCAGAAGGTGACAAACTTCTCRTACGCTTGATCCGTAGCCTAGGCGCATACGTACATAGCATG	66	682	1
avgbs_5275	avgbs_cluster_1849	G/A	23	avgbs_cluster_1849.1	TGCAGAAGGTGACAAACTTCTCRTACGCTTGATCCGTAGCCTAGGCGCATACGTACATAGCATG	66	682	1
avgbs_282568	avgbs_cluster_185	G/T	52	avgbs_cluster_185.1	TGCAGRCTGAGGATGTAGAGGCGCGCGTCCTGCGTCTTCTCATTGGGGAGGTACTTGAGCGCCT	95	699	8
avgbs_6K_9503	avgbs_cluster_185	A/G	6	avgbs_cluster_185.1	TGCAGRCTGAGGATGTAGAGGCGCGCGTCCTGCGTCTTCTCATTGGGGAGGTACTTGAGCGCCT	95	699	8
avgbs_216504	avgbs_cluster_1850	C/G	31	avgbs_cluster_1850.1	TGCAGAAGGTGACGCTCACGCGACTGTCGASATCGTGGGCCGCCTGGCACGTGGCGGCAAAATT	741	44	3
avgbs_5276	avgbs_cluster_1850	C/G	31	avgbs_cluster_1850.1	TGCAGAAGGTGACGCTCACGCGACTGTCGASATCGTGGGCCGCCTGGCACGTGGCGGCAAAATT	741	44	3
avgbs_56648	avgbs_cluster_18515	A/G	50	avgbs_cluster_18515.1	TGCAGCGCCATCTCGATGATATCGCTTTCCTTCTCAAAGGCCAGCACCARCGTCTCGCCCATGC	79	654	8
avgbs_56647	avgbs_cluster_18515	G/A	50	avgbs_cluster_18515.1	TGCAGCGCCATCTCGATGATATCGCTTTCCTTCTCAAAGGCCAGCACCARCGTCTCGCCCATGC	79	654	8
avgbs_56737	avgbs_cluster_18539	A/G	22	avgbs_cluster_18539.1	TGCAGCGCCATGTGCAGTGTCRTGCAAGGGCCCGAGATCGGAAGAGCGGTTCAGCAGGAATGCC	530	214	14
avgbs_351074	avgbs_cluster_18539	G/T	50	avgbs_cluster_18539.1	TGCAGCGCCATGTGCAGTGTCRTGCAAGGGCCCGAGATCGGAAGAGCGGTTCAGCAGGAATGCC	530	214	14
avgbs_571854	avgbs_cluster_18539	G/T	50	avgbs_cluster_18539.1	TGCAGCGCCATGTGCAGTGTCRTGCAAGGGCCCGAGATCGGAAGAGCGGTTCAGCAGGAATGCC	530	214	14
avgbs_56739	avgbs_cluster_18540	C/A	34	avgbs_cluster_18540.1	TGCAGCGCCATGTTCRCACCCTCCATTCACCTGMAAGCTCACGCCACCGTTAACCGCACCATCT	181	576	20
avgbs_56738	avgbs_cluster_18540	A/G	16	avgbs_cluster_18540.1	TGCAGCGCCATGTTCRCACCCTCCATTCACCTGMAAGCTCACGCCACCGTTAACCGCACCATCT	181	576	20
avgbs_260686	avgbs_cluster_18548	G/T	51	avgbs_cluster_18548.1	TGCAGCGCCYAGTTGCGCTACTGTGCTGGCAACCGAGATCGGAAGAGCGGTTCAGCAGGAATGC	660	64	3
avgbs_56765	avgbs_cluster_18548	C/T	10	avgbs_cluster_18548.1	TGCAGCGCCYAGTTGCGCTACTGTGCTGGCAACCGAGATCGGAAGAGCGGTTCAGCAGGAATGC	660	64	3
avgbs_219210	avgbs_cluster_18549	C/T	18	avgbs_cluster_18549.1	TGCAGCGCCCATGGCCCYTCCTCTCTCCTTGCCACCGAGATCGGAAGAGCGGTTCAGCAGGAAT	720	48	1
avgbs_56768	avgbs_cluster_18549	C/T	18	avgbs_cluster_18549.1	TGCAGCGCCCATGGCCCYTCCTCTCTCCTTGCCACCGAGATCGGAAGAGCGGTTCAGCAGGAAT	720	48	1
avgbs_395821	avgbs_cluster_18549	G/T	53	avgbs_cluster_18549.1	TGCAGCGCCCATGGCCCYTCCTCTCTCCTTGCCACCGAGATCGGAAGAGCGGTTCAGCAGGAAT	720	48	1
avgbs_201270	avgbs_cluster_1856	C/G	12	avgbs_cluster_1856.1	TGCAGAAGGTGSTGCTGAAGCTGGACCTGCACGACGACAAGCACAAGCAGAAGGCGCTCAAGCT	233	559	16
avgbs_5359	avgbs_cluster_1856	C/G	12	avgbs_cluster_1856.1	TGCAGAAGGTGSTGCTGAAGCTGGACCTGCACGACGACAAGCACAAGCAGAAGGCGCTCAAGCT	233	559	16
avgbs_5285	avgbs_cluster_1856	G/C	12	avgbs_cluster_1856.1	TGCAGAAGGTGSTGCTGAAGCTGGACCTGCACGACGACAAGCACAAGCAGAAGGCGCTCAAGCT	233	559	16
avgbs_56808	avgbs_cluster_18563	A/G	14	avgbs_cluster_18563.1	TGCAGCGCCCCTTRTTGCCGATCATCCCGCTGCCATCGTAGTCCGCCGACTGCAAGCACGACAC	633	130	5
avgbs_237593	avgbs_cluster_18563	A/G	14	avgbs_cluster_18563.1	TGCAGCGCCCCTTRTTGCCGATCATCCCGCTGCCATCGTAGTCCGCCGACTGCAAGCACGACAC	633	130	5
avgbs_214370	avgbs_cluster_18566	C/G	44	avgbs_cluster_18566.1	TGCAGCGCCCGCAGCACGTCGGACCCGCGCAGCTGCCCCGCGGSCGACTCCGAGATCGGAAGAG	594	142	19
avgbs_56816	avgbs_cluster_18566	C/G	44	avgbs_cluster_18566.1	TGCAGCGCCCGCAGCACGTCGGACCCGCGCAGCTGCCCCGCGGSCGACTCCGAGATCGGAAGAG	594	142	19
avgbs_56843	avgbs_cluster_18577	A/C	12	avgbs_cluster_18577.1	TGCAGCGCCCTMGCACGGTACAGTAGGAAGACGACGGGGGRAGGCAGCCCCTGGCACTTCCGAG	749	44	0
avgbs_305769	avgbs_cluster_18577	A/G	36	avgbs_cluster_18577.1	TGCAGCGCCCTMGCACGGTACAGTAGGAAGACGACGGGGGRAGGCAGCCCCTGGCACTTCCGAG	749	44	0
avgbs_237598	avgbs_cluster_18577	A/G	41	avgbs_cluster_18577.1	TGCAGCGCCCTMGCACGGTACAGTAGGAAGACGACGGGGGRAGGCAGCCCCTGGCACTTCCGAG	749	44	0
avgbs_56863	avgbs_cluster_18584	C/T	39	avgbs_cluster_18584.1	TGCAGCGCCCTTTGAATAGGCACGACGGGGTTGTCAGGYTGTGCGTGCCACGCRGGTTTCATGC	102	625	12
avgbs_291162	avgbs_cluster_18584	G/T	57	avgbs_cluster_18584.1	TGCAGCGCCCTTTGAATAGGCACGACGGGGTTGTCAGGYTGTGCGTGCCACGCRGGTTTCATGC	102	625	12
avgbs_200380	avgbs_cluster_18584	A/G	54	avgbs_cluster_18584.1	TGCAGCGCCCTTTGAATAGGCACGACGGGGTTGTCAGGYTGTGCGTGCCACGCRGGTTTCATGC	102	625	12
avgbs_5292	avgbs_cluster_1859	A/G	56	avgbs_cluster_1859.1	TGCAGAAGGGGTGGGAATCGTGGCGCGGGCGGCAGCGGTGCGTTTGGCAGGATTCRATTGTTCA	344	421	11
avgbs_213149	avgbs_cluster_1859	A/G	56	avgbs_cluster_1859.1	TGCAGAAGGGGTGGGAATCGTGGCGCGGGCGGCAGCGGTGCGTTTGGCAGGATTCRATTGTTCA	344	421	11
avgbs_219233	avgbs_cluster_18662	C/T	49	avgbs_cluster_18662.1	TGCAGCGCCGCCGCCCATGGTCCACACTATCGGCTTCCAACGCGCCTTYCTTGGCATGTACGTC	462	301	15
avgbs_57139	avgbs_cluster_18662	C/T	49	avgbs_cluster_18662.1	TGCAGCGCCGCCGCCCATGGTCCACACTATCGGCTTCCAACGCGCCTTYCTTGGCATGTACGTC	462	301	15
avgbs_214419	avgbs_cluster_18688	C/T	18	avgbs_cluster_18688.1	TGCAGCGCTGCGGGCCGYGTCAGGGCCCTCGACGTCTCGTCCCTCGGCCTCGAGGGGACGCTCT	236	514	18
avgbs_57225	avgbs_cluster_18688	C/T	18	avgbs_cluster_18688.1	TGCAGCGCTGCGGGCCGYGTCAGGGCCCTCGACGTCTCGTCCCTCGGCCTCGAGGGGACGCTCT	236	514	18
avgbs_57379	avgbs_cluster_18738	A/G	28	avgbs_cluster_18738.1	TGCAGCGCCTCCCCCCTWGCTCTCGGCRYCGTGCCCGCCTCGTCTGCCGAGATCGGAAGAGCGG	59	745	0
avgbs_260869	avgbs_cluster_18738	G/T	25	avgbs_cluster_18738.1	TGCAGCGCCTCCCCCCTWGCTCTCGGCRYCGTGCCCGCCTCGTCTGCCGAGATCGGAAGAGCGG	59	745	0
avgbs_57381	avgbs_cluster_18738	A/T	18	avgbs_cluster_18738.1	TGCAGCGCCTCCCCCCTWGCTCTCGGCRYCGTGCCCGCCTCGTCTGCCGAGATCGGAAGAGCGG	59	745	0
avgbs_57380	avgbs_cluster_18738	T/C	29	avgbs_cluster_18738.1	TGCAGCGCCTCCCCCCTWGCTCTCGGCRYCGTGCCCGCCTCGTCTGCCGAGATCGGAAGAGCGG	59	745	0
avgbs_57378	avgbs_cluster_18738	A/T	18	avgbs_cluster_18738.1	TGCAGCGCCTCCCCCCTWGCTCTCGGCRYCGTGCCCGCCTCGTCTGCCGAGATCGGAAGAGCGG	59	745	0
avgbs_5341	avgbs_cluster_1874	G/T	9	avgbs_cluster_1874.1	TGCAGAAGKTCTACACGTAAAGGGCCTCCGTAGGGAAGCACACTCAGATGTAATACAATGAGAG	46	720	5
avgbs_5342	avgbs_cluster_1874	G/T	60	avgbs_cluster_1874.1	TGCAGAAGKTCTACACGTAAAGGGCCTCCGTAGGGAAGCACACTCAGATGTAATACAATGAGAG	46	720	5
avgbs_203878	avgbs_cluster_18746	A/G	38	avgbs_cluster_18746.1	TGCAGCGCCTCCTCCAGATGCCAGCTCGTCATCTGCGRAAATCGCCGAGATCGGAAGAGCGGTT	135	663	7
avgbs_57413	avgbs_cluster_18746	A/G	38	avgbs_cluster_18746.1	TGCAGCGCCTCCTCCAGATGCCAGCTCGTCATCTGCGRAAATCGCCGAGATCGGAAGAGCGGTT	135	663	7
avgbs_276937	avgbs_cluster_18749	G/T	37	avgbs_cluster_18749.1	TGCAGYGCCTCCTGCCGCCGCAGCCGCGCGATGAGGTACGGCGTCGGCGAGCGCGTCATGTTGT	60	772	13
avgbs_57420	avgbs_cluster_18749	C/T	6	avgbs_cluster_18749.1	TGCAGYGCCTCCTGCCGCCGCAGCCGCGCGATGAGGTACGGCGTCGGCGAGCGCGTCATGTTGT	60	772	13
avgbs_260896	avgbs_cluster_18766	T/C	33	avgbs_cluster_18766.1	TGCAGCGCCTCTGCCTCCGCCCCCGTCGCGGCCCTCTCCCATCTCATCTCATTCACACRACTCG	88	633	6
avgbs_57474	avgbs_cluster_18766	A/G	59	avgbs_cluster_18766.1	TGCAGCGCCTCTGCCTCCGCCCCCGTCGCGGCCCTCTCCCATCTCATCTCATTCACACRACTCG	88	633	6
avgbs_214387	avgbs_cluster_18783	C/T	36	avgbs_cluster_18783.1	TGCAGCGCCTGGCCGACCATGGCGGCGCGCGACTCYCGCGACATGGGCGTGCCGAGATCGGAAG	580	177	11
avgbs_57511	avgbs_cluster_18783	C/T	36	avgbs_cluster_18783.1	TGCAGCGCCTGGCCGACCATGGCGGCGCGCGACTCYCGCGACATGGGCGTGCCGAGATCGGAAG	580	177	11
avgbs_214391	avgbs_cluster_18796	C/T	48	avgbs_cluster_18796.1	TGCAGCGCCTTGTCCTCGGCCATCCCGCCCTTCACCTGCACGAACAGYAGGATCCCCAGCGTCT	548	176	9
avgbs_308265	avgbs_cluster_18796	C/G	39	avgbs_cluster_18796.1	TGCAGCGCCTTGTCCTCGGCCATCCCGCCCTTCACCTGCACGAACAGYAGGATCCCCAGCGTCT	548	176	9
avgbs_57551	avgbs_cluster_18796	T/C	48	avgbs_cluster_18796.1	TGCAGCGCCTTGTCCTCGGCCATCCCGCCCTTCACCTGCACGAACAGYAGGATCCCCAGCGTCT	548	176	9
avgbs_203883	avgbs_cluster_18798	C/G	9	avgbs_cluster_18798.1	TGCAGCGCSTTGTCTGTACAGCCGTTCGACGCGTACCCAGAAACAAGCGCAGTCCACACGACAC	745	56	8
avgbs_57555	avgbs_cluster_18798	C/G	9	avgbs_cluster_18798.1	TGCAGCGCSTTGTCTGTACAGCCGTTCGACGCGTACCCAGAAACAAGCGCAGTCCACACGACAC	745	56	8
avgbs_6K_8460	avgbs_cluster_188	A/C	51	avgbs_cluster_188.1	TGCAGACGAAGCAGCTGGAGATCACCATGATGGAGCTGGAGGAGGCCAGGMTGGAGGTYGCGTC	52	706	4
avgbs_304686	avgbs_cluster_188	C/G	59	avgbs_cluster_188.1	TGCAGACGAAGCAGCTGGAGATCACCATGATGGAGCTGGAGGAGGCCAGGMTGGAGGTYGCGTC	52	706	4
avgbs_260966	avgbs_cluster_18829	A/T	64	avgbs_cluster_18829.1	TGCAGCGCGACGCTCGCGGGGAYGGATCTAGATTTCAGTGGGATTTAACTACGGCCCTCCAGAA	100	647	5
avgbs_57664	avgbs_cluster_18829	C/T	23	avgbs_cluster_18829.1	TGCAGCGCGACGCTCGCGGGGAYGGATCTAGATTTCAGTGGGATTTAACTACGGCCCTCCAGAA	100	647	5
avgbs_57707	avgbs_cluster_18845	A/G	30	avgbs_cluster_18845.1	TGCAGCGCKAGCGCGAAGTAGTCGAACTCRCGCWGCGCCTTCCCCACCGCGGCCACGGGCACGG	213	522	4
avgbs_280958	avgbs_cluster_18845	C/G	30	avgbs_cluster_18845.1	TGCAGCGCKAGCGCGAAGTAGTCGAACTCRCGCWGCGCCTTCCCCACCGCGGCCACGGGCACGG	213	522	4
avgbs_417837	avgbs_cluster_18845	G/T	9	avgbs_cluster_18845.1	TGCAGCGCKAGCGCGAAGTAGTCGAACTCRCGCWGCGCCTTCCCCACCGCGGCCACGGGCACGG	213	522	4
avgbs_57708	avgbs_cluster_18845	C/G	59	avgbs_cluster_18845.1	TGCAGCGCKAGCGCGAAGTAGTCGAACTCRCGCWGCGCCTTCCCCACCGCGGCCACGGGCACGG	213	522	4
avgbs_57715	avgbs_cluster_18848	A/G	61	avgbs_cluster_18848.1	TGCAGCGCGAGGAAGATCTGTTTCTTGATCACGATGCCGCGCACCGTGAGGAGCACGTCCRTGG	64	716	7
avgbs_260985	avgbs_cluster_18848	C/G	27	avgbs_cluster_18848.1	TGCAGCGCGAGGAAGATCTGTTTCTTGATCACGATGCCGCGCACCGTGAGGAGCACGTCCRTGG	64	716	7
avgbs_5375	avgbs_cluster_1886	C/A	24	avgbs_cluster_1886.1	TGCAGAAGGTTGGCCGTCCAGAGMTAGGAGACTGAGGGACGCGTGCTCCGAGATCGGAAGAGCG	417	425	15
avgbs_5376	avgbs_cluster_1886	A/C	24	avgbs_cluster_1886.1	TGCAGAAGGTTGGCCGTCCAGAGMTAGGAGACTGAGGGACGCGTGCTCCGAGATCGGAAGAGCG	417	425	15
avgbs_305969	avgbs_cluster_18866	C/G	51	avgbs_cluster_18866.1	TGCAGCGYGATCGGCGCCGTGGTCGTGTCCGTCAACTACAGGCTCGCCCCGAGATCGGAAGAGC	56	683	9
avgbs_57778	avgbs_cluster_18866	C/T	8	avgbs_cluster_18866.1	TGCAGCGYGATCGGCGCCGTGGTCGTGTCCGTCAACTACAGGCTCGCCCCGAGATCGGAAGAGC	56	683	9
avgbs_5389	avgbs_cluster_1890	A/C	12	avgbs_cluster_1890.1	TGCAGAAGTAAMTTCAGCTCAACCAYAGGTTTGCACTTGKCATTCTGACAATTTACCGAGATCG	54	802	11
avgbs_5390	avgbs_cluster_1890	T/C	26	avgbs_cluster_1890.1	TGCAGAAGTAAMTTCAGCTCAACCAYAGGTTTGCACTTGKCATTCTGACAATTTACCGAGATCG	54	802	11
avgbs_5391	avgbs_cluster_1890	T/G	40	avgbs_cluster_1890.1	TGCAGAAGTAAMTTCAGCTCAACCAYAGGTTTGCACTTGKCATTCTGACAATTTACCGAGATCG	54	802	11
avgbs_57858	avgbs_cluster_18901	G/T	64	avgbs_cluster_18901.1	TGCAGCGCGCCCGTACGTTCTCTCGCATGCGCTGCTCTCTCTGTCTGGCACTTTTTGTCCGTTK	530	254	18
avgbs_214397	avgbs_cluster_18901	G/T	64	avgbs_cluster_18901.1	TGCAGCGCGCCCGTACGTTCTCTCGCATGCGCTGCTCTCTCTGTCTGGCACTTTTTGTCCGTTK	530	254	18
avgbs_246450	avgbs_cluster_18906	C/T	54	avgbs_cluster_18906.1	TGCAGCGCGCCCCTCTGCATCTTCACCGATCTCTKCTCTGCGCTCTTCGCCGAYGACCCGAGAT	318	393	13
avgbs_57881	avgbs_cluster_18906	G/T	35	avgbs_cluster_18906.1	TGCAGCGCGCCCCTCTGCATCTTCACCGATCTCTKCTCTGCGCTCTTCGCCGAYGACCCGAGAT	318	393	13
avgbs_591002	avgbs_cluster_18920	G/T	54	avgbs_cluster_18920.1	TGCAGCGCGCCGAGGCTGTGGTTTGAGCGCCTGCGCRCTGGCAAGAATTTGGGTACAAGTTTTA	40	732	4
avgbs_57926	avgbs_cluster_18920	A/G	37	avgbs_cluster_18920.1	TGCAGCGCGCCGAGGCTGTGGTTTGAGCGCCTGCGCRCTGGCAAGAATTTGGGTACAAGTTTTA	40	732	4
avgbs_57925	avgbs_cluster_18920	G/A	37	avgbs_cluster_18920.1	TGCAGCGCGCCGAGGCTGTGGTTTGAGCGCCTGCGCRCTGGCAAGAATTTGGGTACAAGTTTTA	40	732	4
avgbs_223300	avgbs_cluster_1895	C/G	42	avgbs_cluster_1895.1	TGCAGAAGTACAGCACGTCGAAAGTGAGCTTTATGTTCTCGSCCATCATGGCGGCATGGACGTT	616	192	4
avgbs_5406	avgbs_cluster_1895	C/G	42	avgbs_cluster_1895.1	TGCAGAAGTACAGCACGTCGAAAGTGAGCTTTATGTTCTCGSCCATCATGGCGGCATGGACGTT	616	192	4
avgbs_58039	avgbs_cluster_18956	G/C	38	avgbs_cluster_18956.1	TGCAGCGCGCGMGAGGCGTTGCGTAGCGCAATGAAGRSGCCGAGATCGGAAGAGCGGTTCAGCA	89	672	2
avgbs_58037	avgbs_cluster_18956	A/C	12	avgbs_cluster_18956.1	TGCAGCGCGCGMGAGGCGTTGCGTAGCGCAATGAAGRSGCCGAGATCGGAAGAGCGGTTCAGCA	89	672	2
avgbs_58038	avgbs_cluster_18956	A/G	37	avgbs_cluster_18956.1	TGCAGCGCGCGMGAGGCGTTGCGTAGCGCAATGAAGRSGCCGAGATCGGAAGAGCGGTTCAGCA	89	672	2
avgbs_412465	avgbs_cluster_19	G/T	17	avgbs_cluster_19.1	TGCAGTGCTTCCTGGGCGTGAGCGTCATCATCTGCATCGTGCTCTACGACCGCGTMCTGGTGCC	51	688	12
avgbs_6K_109008	avgbs_cluster_19	A/C	56	avgbs_cluster_19.1	TGCAGTGCTTCCTGGGCGTGAGCGTCATCATCTGCATCGTGCTCTACGACCGCGTMCTGGTGCC	51	688	12
avgbs_201523	avgbs_cluster_190	C/T	56	avgbs_cluster_190.1	TGCAGACCAAGCGGAGGAGCTCCTCTGTCACACCCTGTTGCCGCCCGTGAGGATTYGGGAGTGA	697	63	2
avgbs_6K_7561	avgbs_cluster_190	C/T	56	avgbs_cluster_190.1	TGCAGACCAAGCGGAGGAGCTCCTCTGTCACACCCTGTTGCCGCCCGTGAGGATTYGGGAGTGA	697	63	2
avgbs_219664	avgbs_cluster_19005	C/T	44	avgbs_cluster_19005.1	TGCAGCGCGCTCTATCGCTCTGCTCGCTCGCGAARAAAACCCGCGCTGAAAAATTCTCCTCTTC	377	371	17
avgbs_58159	avgbs_cluster_19005	A/G	35	avgbs_cluster_19005.1	TGCAGCGCGCTCTATCGCTCTGCTCGCTCGCGAARAAAACCCGCGCTGAAAAATTCTCCTCTTC	377	371	17
avgbs_58168	avgbs_cluster_19009	G/C	60	avgbs_cluster_19009.1	TGCAGCGCGCTGGAAAAAGCRACACTCGCGCGAAGACCAACTTCCTGAAAATTCTGCCCSCGAG	156	658	9
avgbs_58167	avgbs_cluster_19009	A/G	21	avgbs_cluster_19009.1	TGCAGCGCGCTGGAAAAAGCRACACTCGCGCGAAGACCAACTTCCTGAAAATTCTGCCCSCGAG	156	658	9
avgbs_58169	avgbs_cluster_19009	C/G	60	avgbs_cluster_19009.1	TGCAGCGCGCTGGAAAAAGCRACACTCGCGCGAAGACCAACTTCCTGAAAATTCTGCCCSCGAG	156	658	9
avgbs_5425	avgbs_cluster_1903	C/G	22	avgbs_cluster_1903.1	TGCAGAAGTACCTTTCAGACASTAGGTTAATAACAACTGGCTAAATGCTCTTCCGAGATCGGAA	149	605	7
avgbs_249745	avgbs_cluster_1903	C/T	34	avgbs_cluster_1903.1	TGCAGAAGTACCTTTCAGACASTAGGTTAATAACAACTGGCTAAATGCTCTTCCGAGATCGGAA	149	605	7
avgbs_58330	avgbs_cluster_19070	G/A	57	avgbs_cluster_19070.1	TGCAGCGCGGGAGCTCGCGCATCTCCATGGTCGCAACAACTCATGGAGGCAGCGACRCAAATTG	105	647	9
avgbs_58331	avgbs_cluster_19070	A/G	57	avgbs_cluster_19070.1	TGCAGCGCGGGAGCTCGCGCATCTCCATGGTCGCAACAACTCATGGAGGCAGCGACRCAAATTG	105	647	9
avgbs_219310	avgbs_cluster_19117	A/G	15	avgbs_cluster_19117.1	TGCAGCGCGTCCAGRAAATCATTGGATAAGGGGAAGAGACCTCACCGAGTCTCATGTCATAGGC	500	233	11
avgbs_58476	avgbs_cluster_19117	A/G	15	avgbs_cluster_19117.1	TGCAGCGCGTCCAGRAAATCATTGGATAAGGGGAAGAGACCTCACCGAGTCTCATGTCATAGGC	500	233	11
avgbs_261293	avgbs_cluster_19134	G/T	22	avgbs_cluster_19134.1	TGCAGCGYGTCGCGTAGAGGGTGTCCACAGCTTGCTGGGGGCAGAGGAGATGTTGGACCGAGAT	691	82	9
avgbs_58519	avgbs_cluster_19134	C/T	8	avgbs_cluster_19134.1	TGCAGCGYGTCGCGTAGAGGGTGTCCACAGCTTGCTGGGGGCAGAGGAGATGTTGGACCGAGAT	691	82	9
avgbs_219314	avgbs_cluster_19134	C/T	8	avgbs_cluster_19134.1	TGCAGCGYGTCGCGTAGAGGGTGTCCACAGCTTGCTGGGGGCAGAGGAGATGTTGGACCGAGAT	691	82	9
avgbs_406615	avgbs_cluster_19145	G/T	32	avgbs_cluster_19145.1	TGCAGSGCGTGCTCSCGCAGGCGGTTTGTGGTCGTGATCTTGACACCACTAGTTCGTCCTGCTG	277	471	8
avgbs_58562	avgbs_cluster_19145	C/G	6	avgbs_cluster_19145.1	TGCAGSGCGTGCTCSCGCAGGCGGTTTGTGGTCGTGATCTTGACACCACTAGTTCGTCCTGCTG	277	471	8
avgbs_58563	avgbs_cluster_19145	C/G	15	avgbs_cluster_19145.1	TGCAGSGCGTGCTCSCGCAGGCGGTTTGTGGTCGTGATCTTGACACCACTAGTTCGTCCTGCTG	277	471	8
avgbs_219316	avgbs_cluster_19153	G/T	46	avgbs_cluster_19153.1	TGCAGCGCGTGGTATGTGAAGAGCGTACTCCAGTAATTATATAAGKTATTCAGTTGTGCCTGCC	357	411	13
avgbs_58580	avgbs_cluster_19153	G/T	46	avgbs_cluster_19153.1	TGCAGCGCGTGGTATGTGAAGAGCGTACTCCAGTAATTATATAAGKTATTCAGTTGTGCCTGCC	357	411	13
avgbs_58615	avgbs_cluster_19167	A/G	13	avgbs_cluster_19167.1	TGCAGCGCGTTTRGCTGCTGGAAGAAGCGGTTCGTCTTGCCGTCGTCGCCGCCGAGATCGGAAG	653	130	21
avgbs_219319	avgbs_cluster_19167	A/G	13	avgbs_cluster_19167.1	TGCAGCGCGTTTRGCTGCTGGAAGAAGCGGTTCGTCTTGCCGTCGTCGCCGCCGAGATCGGAAG	653	130	21
avgbs_58619	avgbs_cluster_19169	C/T	8	avgbs_cluster_19169.1	TGCAGCGYTAAAAACAGTGGTACAGTTAAATTGCTCCAATARTAGATAATTTCCTAGTATTATT	41	763	3
avgbs_58620	avgbs_cluster_19169	A/G	42	avgbs_cluster_19169.1	TGCAGCGYTAAAAACAGTGGTACAGTTAAATTGCTCCAATARTAGATAATTTCCTAGTATTATT	41	763	3
avgbs_396375	avgbs_cluster_19169	C/T	8	avgbs_cluster_19169.1	TGCAGCGYTAAAAACAGTGGTACAGTTAAATTGCTCCAATARTAGATAATTTCCTAGTATTATT	41	763	3
avgbs_214411	avgbs_cluster_19176	A/C	20	avgbs_cluster_19176.1	TGCAGCGCTACCCTGCTTGMTAGCATGTGCAAGTGGTCTAGTTGGCTGCTGCGAGCCGAGATCG	495	290	20
avgbs_58640	avgbs_cluster_19176	A/C	20	avgbs_cluster_19176.1	TGCAGCGCTACCCTGCTTGMTAGCATGTGCAAGTGGTCTAGTTGGCTGCTGCGAGCCGAGATCG	495	290	20
avgbs_246468	avgbs_cluster_19182	A/C	23	avgbs_cluster_19182.1	TGCAGCGCTACGTCAACTCCCCMAACGGCAAGAAGGTCTTCGCGGCCTGCAAGGCGCGCCTGCC	671	77	8
avgbs_58659	avgbs_cluster_19182	A/C	23	avgbs_cluster_19182.1	TGCAGCGCTACGTCAACTCCCCMAACGGCAAGAAGGTCTTCGCGGCCTGCAAGGCGCGCCTGCC	671	77	8
avgbs_214413	avgbs_cluster_19199	A/T	44	avgbs_cluster_19199.1	TGCAGCGCTAGCTACCTCACTCATTTGGTTGACGTACTACGTCWGTCTCTTCTTAATRCTGCAT	85	658	10
avgbs_58707	avgbs_cluster_19199	A/T	44	avgbs_cluster_19199.1	TGCAGCGCTAGCTACCTCACTCATTTGGTTGACGTACTACGTCWGTCTCTTCTTAATRCTGCAT	85	658	10
avgbs_58708	avgbs_cluster_19199	A/G	58	avgbs_cluster_19199.1	TGCAGCGCTAGCTACCTCACTCATTTGGTTGACGTACTACGTCWGTCTCTTCTTAATRCTGCAT	85	658	10
avgbs_58711	avgbs_cluster_19201	C/G	6	avgbs_cluster_19201.1	TGCAGSGCTAGGCTAGCGATCGATGGGCATCCGTGCGTGTAGGTCCAGTTCATTCCAGGCTGTG	359	412	19
avgbs_200387	avgbs_cluster_19201	C/G	6	avgbs_cluster_19201.1	TGCAGSGCTAGGCTAGCGATCGATGGGCATCCGTGCGTGTAGGTCCAGTTCATTCCAGGCTGTG	359	412	19
avgbs_291265	avgbs_cluster_19204	G/T	25	avgbs_cluster_19204.1	TGCAGCGCTATAGAAACASGAGGGTGGGTCACTTGCTGAAAATCATTACGGCATCCTTGCTCGA	44	746	4
avgbs_58719	avgbs_cluster_19204	C/G	19	avgbs_cluster_19204.1	TGCAGCGCTATAGAAACASGAGGGTGGGTCACTTGCTGAAAATCATTACGGCATCCTTGCTCGA	44	746	4
avgbs_572188	avgbs_cluster_19213	G/T	48	avgbs_cluster_19213.1	TGCAGCGCTCAGCCCCYCTTTAACACCAACCGAGATCGGAAGAGCGGTTCAGCAGGAATGCCGA	631	103	8
avgbs_58747	avgbs_cluster_19213	C/T	17	avgbs_cluster_19213.1	TGCAGCGCTCAGCCCCYCTTTAACACCAACCGAGATCGGAAGAGCGGTTCAGCAGGAATGCCGA	631	103	8
avgbs_5494	avgbs_cluster_1925	A/G	11	avgbs_cluster_1925.1	TGCAGAAGTCRATTGGCGCAAACGGGYCAGCGGTCCCATCAGCCCACCCTCCTGCTATGGCTGA	124	633	2
avgbs_5495	avgbs_cluster_1925	T/C	27	avgbs_cluster_1925.1	TGCAGAAGTCRATTGGCGCAAACGGGYCAGCGGTCCCATCAGCCCACCCTCCTGCTATGGCTGA	124	633	2
avgbs_427961	avgbs_cluster_1925	A/G	11	avgbs_cluster_1925.1	TGCAGAAGTCRATTGGCGCAAACGGGYCAGCGGTCCCATCAGCCCACCCTCCTGCTATGGCTGA	124	633	2
avgbs_572202	avgbs_cluster_19251	G/T	36	avgbs_cluster_19251.1	TGCAGCGCTCGAGASCGAGACACTAGSTTTGTATCGGGAAGSCAAATTCCCGTCGACAAGGAAA	662	71	3
avgbs_484110	avgbs_cluster_19251	C/G	15	avgbs_cluster_19251.1	TGCAGCGCTCGAGASCGAGACACTAGSTTTGTATCGGGAAGSCAAATTCCCGTCGACAAGGAAA	662	71	3
avgbs_58875	avgbs_cluster_19251	C/G	15	avgbs_cluster_19251.1	TGCAGCGCTCGAGASCGAGACACTAGSTTTGTATCGGGAAGSCAAATTCCCGTCGACAAGGAAA	662	71	3
avgbs_261369	avgbs_cluster_19260	C/G	56	avgbs_cluster_19260.1	TGCAGCGCTCGTGCTCCAACATCGAGACGGCGAGGCGAGGCTGGAAGGCRTTCGAGGAGATGCT	171	605	18
avgbs_58909	avgbs_cluster_19260	A/G	50	avgbs_cluster_19260.1	TGCAGCGCTCGTGCTCCAACATCGAGACGGCGAGGCGAGGCTGGAAGGCRTTCGAGGAGATGCT	171	605	18
avgbs_58908	avgbs_cluster_19260	A/C	41	avgbs_cluster_19260.1	TGCAGCGCTCGTGCTCCAACATCGAGACGGCGAGGCGAGGCTGGAAGGCRTTCGAGGAGATGCT	171	605	18
avgbs_214417	avgbs_cluster_19293	C/T	16	avgbs_cluster_19293.1	TGCAGCGCTGCCAGCYCCTGCTCCCCGCCGCCGAGGAGCTCCTCATCGTCAGCCGCTGCGTCGA	540	233	10
avgbs_59015	avgbs_cluster_19293	C/T	16	avgbs_cluster_19293.1	TGCAGCGCTGCCAGCYCCTGCTCCCCGCCGCCGAGGAGCTCCTCATCGTCAGCCGCTGCGTCGA	540	233	10
avgbs_200027	avgbs_cluster_1930	C/T	56	avgbs_cluster_1930.1	TGCAGAAGTCCCATAGCAGATTTACTCTTTTTCTCTACTAGCACAAATGTCCGTGYGTTGCACC	697	102	8
avgbs_5508	avgbs_cluster_1930	C/T	56	avgbs_cluster_1930.1	TGCAGAAGTCCCATAGCAGATTTACTCTTTTTCTCTACTAGCACAAATGTCCGTGYGTTGCACC	697	102	8
avgbs_224411	avgbs_cluster_19307	C/T	21	avgbs_cluster_19307.1	TGCAGCGCTGCCTCCGCCACYCTCCGCGCGTCGAGCCAGACTACCCCGAGATCGGAAGAGCGGT	421	365	17
avgbs_291271	avgbs_cluster_19307	G/T	64	avgbs_cluster_19307.1	TGCAGCGCTGCCTCCGCCACYCTCCGCGCGTCGAGCCAGACTACCCCGAGATCGGAAGAGCGGT	421	365	17
avgbs_59058	avgbs_cluster_19307	C/T	21	avgbs_cluster_19307.1	TGCAGCGCTGCCTCCGCCACYCTCCGCGCGTCGAGCCAGACTACCCCGAGATCGGAAGAGCGGT	421	365	17
avgbs_59146	avgbs_cluster_19334	C/T	45	avgbs_cluster_19334.1	TGCAGCGCTGGCGGTACGTTCCGTTCGTTCCGCTCCAAAGTGATYCCCAGAGCGTTTTGGTATT	52	720	3
avgbs_59145	avgbs_cluster_19334	T/C	45	avgbs_cluster_19334.1	TGCAGCGCTGGCGGTACGTTCCGTTCGTTCCGCTCCAAAGTGATYCCCAGAGCGTTTTGGTATT	52	720	3
avgbs_230544	avgbs_cluster_19346	C/G	34	avgbs_cluster_19346.1	TGCAGCGCTGTCGGAATTTATCTACAGTTGTTASTGAACAACCGAGATCGGAAGAGCGGTTCAG	557	210	8
avgbs_59180	avgbs_cluster_19346	C/G	34	avgbs_cluster_19346.1	TGCAGCGCTGTCGGAATTTATCTACAGTTGTTASTGAACAACCGAGATCGGAAGAGCGGTTCAG	557	210	8
avgbs_261433	avgbs_cluster_19353	G/T	44	avgbs_cluster_19353.1	TGCAGCGCTTCCTCCCTATGACAGCCTTGSCTTCCCCTCGAGGTACAAGGAGGATCACACATGA	67	760	6
avgbs_59214	avgbs_cluster_19353	C/G	30	avgbs_cluster_19353.1	TGCAGCGCTTCCTCCCTATGACAGCCTTGSCTTCCCCTCGAGGTACAAGGAGGATCACACATGA	67	760	6
avgbs_59259	avgbs_cluster_19369	C/T	33	avgbs_cluster_19369.1	TGCAGCGCTTGTTCCTTTGCAAAACTGGCATGYGCTACCGCATGCGTCGTCCCCGATAAGTCCA	48	765	3
avgbs_59260	avgbs_cluster_19369	T/C	33	avgbs_cluster_19369.1	TGCAGCGCTTGTTCCTTTGCAAAACTGGCATGYGCTACCGCATGCGTCGTCCCCGATAAGTCCA	48	765	3
avgbs_214424	avgbs_cluster_19383	A/G	41	avgbs_cluster_19383.1	TGCAGCGGAACAACAAGAGAAGCTAGGGCACATTAGTCGARGCCGAGATCGGAAGAGCGGTTCA	247	551	16
avgbs_59298	avgbs_cluster_19383	A/G	41	avgbs_cluster_19383.1	TGCAGCGGAACAACAAGAGAAGCTAGGGCACATTAGTCGARGCCGAGATCGGAAGAGCGGTTCA	247	551	16
avgbs_219360	avgbs_cluster_19426	C/T	18	avgbs_cluster_19426.1	TGCAGCGGAAGCAGCGGYCGATGCGGTGCGGGTCATCCTCCGAGATCGGAAGAGCGGTTCAGCA	82	713	18
avgbs_59454	avgbs_cluster_19426	C/T	18	avgbs_cluster_19426.1	TGCAGCGGAAGCAGCGGYCGATGCGGTGCGGGTCATCCTCCGAGATCGGAAGAGCGGTTCAGCA	82	713	18
avgbs_5567	avgbs_cluster_1944	G/T	22	avgbs_cluster_1944.1	TGCAGAAGTCTGCACCGCCGTKGAACCATCAAGTCATCTTCAAGGCAAAGATCTGCATAGTCCT	674	118	14
avgbs_216516	avgbs_cluster_1944	G/T	22	avgbs_cluster_1944.1	TGCAGAAGTCTGCACCGCCGTKGAACCATCAAGTCATCTTCAAGGCAAAGATCTGCATAGTCCT	674	118	14
avgbs_5568	avgbs_cluster_1944	C/T	40	avgbs_cluster_1944.1	TGCAGAAGTCTGCACCGCCGTKGAACCATCAAGTCATCTTCAAGGCAAAGATCTGCATAGTCCT	674	118	14
avgbs_633795	avgbs_cluster_19489	C/T	38	avgbs_cluster_19489.1	TGCAGCGGACGCTACGTGTAYRTGCACGACCTCCCTCYGCGGTTCAACGCCGACATGCTCGCCG	45	718	1
avgbs_59646	avgbs_cluster_19489	C/T	21	avgbs_cluster_19489.1	TGCAGCGGACGCTACGTGTAYRTGCACGACCTCCCTCYGCGGTTCAACGCCGACATGCTCGCCG	45	718	1
avgbs_59647	avgbs_cluster_19489	A/G	22	avgbs_cluster_19489.1	TGCAGCGGACGCTACGTGTAYRTGCACGACCTCCCTCYGCGGTTCAACGCCGACATGCTCGCCG	45	718	1
avgbs_261532	avgbs_cluster_19531	C/T	15	avgbs_cluster_19531.1	TGCAGCKGAGCATGTCATGTTTGAAGTAGGCAGAGAAGCAGTGTCCTCCGTGCAAGTCGTCGTG	638	110	10
avgbs_59795	avgbs_cluster_19531	G/T	7	avgbs_cluster_19531.1	TGCAGCKGAGCATGTCATGTTTGAAGTAGGCAGAGAAGCAGTGTCCTCCGTGCAAGTCGTCGTG	638	110	10
avgbs_200390	avgbs_cluster_19549	G/T	11	avgbs_cluster_19549.1	TGCAGCGGAGKAGGCAGGCACACGGGCGCGGTGTAGATCCTTGATGCCGATGGTCGGAGTAGAG	636	147	25
avgbs_59839	avgbs_cluster_19549	G/T	11	avgbs_cluster_19549.1	TGCAGCGGAGKAGGCAGGCACACGGGCGCGGTGTAGATCCTTGATGCCGATGGTCGGAGTAGAG	636	147	25
avgbs_5621	avgbs_cluster_1955	T/C	59	avgbs_cluster_1955.1	TGCAGAAGTGCTTCTCWCCGCGACGAACGACGAGAGGACAACGACTCCCAGTGCTAATYGCTGG	42	714	1
avgbs_233436	avgbs_cluster_1955	A/T	17	avgbs_cluster_1955.1	TGCAGAAGTGCTTCTCWCCGCGACGAACGACGAGAGGACAACGACTCCCAGTGCTAATYGCTGG	42	714	1
avgbs_5620	avgbs_cluster_1955	A/T	17	avgbs_cluster_1955.1	TGCAGAAGTGCTTCTCWCCGCGACGAACGACGAGAGGACAACGACTCCCAGTGCTAATYGCTGG	42	714	1
avgbs_5622	avgbs_cluster_1955	C/T	59	avgbs_cluster_1955.1	TGCAGAAGTGCTTCTCWCCGCGACGAACGACGAGAGGACAACGACTCCCAGTGCTAATYGCTGG	42	714	1
avgbs_214438	avgbs_cluster_19557	C/T	23	avgbs_cluster_19557.1	TGCAGCGGAGGTGTCGCTTGTGYTCTGCTGGTGATAGCTCTGGATATCTTCGAGGAGCAGGGAG	161	583	8
avgbs_59868	avgbs_cluster_19557	T/C	23	avgbs_cluster_19557.1	TGCAGCGGAGGTGTCGCTTGTGYTCTGCTGGTGATAGCTCTGGATATCTTCGAGGAGCAGGGAG	161	583	8
avgbs_219386	avgbs_cluster_19572	C/T	35	avgbs_cluster_19572.1	TGCAGCGGATCAACTGCTGGCCCGTTGAAGTGGTYGGAGTCCGATGAGGATGTGAAGTCGAAGT	628	131	9
avgbs_59928	avgbs_cluster_19572	C/T	35	avgbs_cluster_19572.1	TGCAGCGGATCAACTGCTGGCCCGTTGAAGTGGTYGGAGTCCGATGAGGATGTGAAGTCGAAGT	628	131	9
avgbs_60000	avgbs_cluster_19592	C/T	22	avgbs_cluster_19592.1	TGCAGCGGCAAAAAAAATTGCYAAAATAAATTGTCTGCCGCGGCAGAGGGTTATTTGTCCCGAG	695	74	3
avgbs_281043	avgbs_cluster_19592	A/G	64	avgbs_cluster_19592.1	TGCAGCGGCAAAAAAAATTGCYAAAATAAATTGTCTGCCGCGGCAGAGGGTTATTTGTCCCGAG	695	74	3
avgbs_60036	avgbs_cluster_19605	A/G	51	avgbs_cluster_19605.1	TGCAGCGGCAACAGTTTRGTGCAAAACGCTGCCACGGCAGAAGAACTTTARTACCGAGATCGGA	69	710	0
avgbs_60035	avgbs_cluster_19605	A/G	18	avgbs_cluster_19605.1	TGCAGCGGCAACAGTTTRGTGCAAAACGCTGCCACGGCAGAAGAACTTTARTACCGAGATCGGA	69	710	0
avgbs_261622	avgbs_cluster_19605	A/C	53	avgbs_cluster_19605.1	TGCAGCGGCAACAGTTTRGTGCAAAACGCTGCCACGGCAGAAGAACTTTARTACCGAGATCGGA	69	710	0
avgbs_60035	avgbs_cluster_19605	A/G	18	avgbs_cluster_19605.2	TGCAGCGGCAACAGTTTGGTGCAAAACGCTGCCACGGCAGAAGAACTTTAGTYCCGAGATCGGA	676	70	6
avgbs_60036	avgbs_cluster_19605	A/G	51	avgbs_cluster_19605.2	TGCAGCGGCAACAGTTTGGTGCAAAACGCTGCCACGGCAGAAGAACTTTAGTYCCGAGATCGGA	676	70	6
avgbs_261622	avgbs_cluster_19605	A/C	53	avgbs_cluster_19605.2	TGCAGCGGCAACAGTTTGGTGCAAAACGCTGCCACGGCAGAAGAACTTTAGTYCCGAGATCGGA	676	70	6
avgbs_60082	avgbs_cluster_19624	C/T	24	avgbs_cluster_19624.1	TGCAGCGGCAATCCCGAAGAAGAYCCGATCCGAGATCGGAAGAGCGGTTCAGCAGGAATGCCGA	107	610	10
avgbs_572388	avgbs_cluster_19624	G/T	48	avgbs_cluster_19624.1	TGCAGCGGCAATCCCGAAGAAGAYCCGATCCGAGATCGGAAGAGCGGTTCAGCAGGAATGCCGA	107	610	10
avgbs_5682	avgbs_cluster_1964	A/G	35	avgbs_cluster_1964.1	TGCAGAAGTGGGTTSCTGAAAAGTGTCCCACACCRAAGGTGGCGGCGCCGCTRAGGAGAGGGGT	49	710	3
avgbs_414901	avgbs_cluster_1964	A/G	35	avgbs_cluster_1964.1	TGCAGAAGTGGGTTSCTGAAAAGTGTCCCACACCRAAGGTGGCGGCGCCGCTRAGGAGAGGGGT	49	710	3
avgbs_219397	avgbs_cluster_19646	C/T	31	avgbs_cluster_19646.1	TGCAGCGGCACCTGCCCATTGTACGCTACCYGCTGCCGCGACACCGAGATCGGAAGAGCGGTTC	651	102	6
avgbs_60145	avgbs_cluster_19646	C/T	31	avgbs_cluster_19646.1	TGCAGCGGCACCTGCCCATTGTACGCTACCYGCTGCCGCGACACCGAGATCGGAAGAGCGGTTC	651	102	6
avgbs_261646	avgbs_cluster_19646	G/T	62	avgbs_cluster_19646.1	TGCAGCGGCACCTGCCCATTGTACGCTACCYGCTGCCGCGACACCGAGATCGGAAGAGCGGTTC	651	102	6
avgbs_60244	avgbs_cluster_19681	G/T	60	avgbs_cluster_19681.1	TGCAGCGGCAGAGGCGACATGGCGGAGAGGAGCCGCGGCGCGGGAGAGAGGAGCAGCGTKCAGT	76	662	8
avgbs_591119	avgbs_cluster_19681	A/G	45	avgbs_cluster_19681.1	TGCAGCGGCAGAGGCGACATGGCGGAGAGGAGCCGCGGCGCGGGAGAGAGGAGCAGCGTKCAGT	76	662	8
avgbs_5701	avgbs_cluster_1969	T/C	61	avgbs_cluster_1969.1	TGCAGAAGTGTAGTAGTATGTGGAGGGAGCCCAGGTTCCWTGGTCCGAATCAAGGCTGGAYGAG	659	76	6
avgbs_384397	avgbs_cluster_1969	G/T	36	avgbs_cluster_1969.1	TGCAGAAGTGTAGTAGTATGTGGAGGGAGCCCAGGTTCCWTGGTCCGAATCAAGGCTGGAYGAG	659	76	6
avgbs_5700	avgbs_cluster_1969	A/T	40	avgbs_cluster_1969.1	TGCAGAAGTGTAGTAGTATGTGGAGGGAGCCCAGGTTCCWTGGTCCGAATCAAGGCTGGAYGAG	659	76	6
avgbs_214453	avgbs_cluster_19720	C/G	38	avgbs_cluster_19720.1	TGCAGCGGCAGTAGTAGTTACTAGTTAAGCATATCTGSTTGGATCGCTCAGGGGTAGACAGCCA	510	271	11
avgbs_60349	avgbs_cluster_19720	C/G	38	avgbs_cluster_19720.1	TGCAGCGGCAGTAGTAGTTACTAGTTAAGCATATCTGSTTGGATCGCTCAGGGGTAGACAGCCA	510	271	11
avgbs_298742	avgbs_cluster_19720	G/T	55	avgbs_cluster_19720.1	TGCAGCGGCAGTAGTAGTTACTAGTTAAGCATATCTGSTTGGATCGCTCAGGGGTAGACAGCCA	510	271	11
avgbs_214456	avgbs_cluster_19804	C/T	63	avgbs_cluster_19804.1	TGCAGCGGCCGATGTTGCTGCGACCAGTAGGTCTGCCCCTTCTTCCTCCGCAATCGCGCCAAYC	231	550	4
avgbs_60579	avgbs_cluster_19804	C/T	63	avgbs_cluster_19804.1	TGCAGCGGCCGATGTTGCTGCGACCAGTAGGTCTGCCCCTTCTTCCTCCGCAATCGCGCCAAYC	231	550	4
avgbs_214458	avgbs_cluster_19833	C/T	37	avgbs_cluster_19833.1	TGCAGCGGCCTCTGGCCAAAAGAAGGGCAATACCATYGCGGGGAAGGCGGGCGAGGCGCGATTC	410	329	8
avgbs_60651	avgbs_cluster_19833	C/T	37	avgbs_cluster_19833.1	TGCAGCGGCCTCTGGCCAAAAGAAGGGCAATACCATYGCGGGGAAGGCGGGCGAGGCGCGATTC	410	329	8
avgbs_60661	avgbs_cluster_19837	C/T	19	avgbs_cluster_19837.1	TGCAGCGGCCTTCGGCTTYGGCGACTYGGGAACTCCTTMGGCTCAGGTGATCTGCTGCCGCCAT	110	619	1
avgbs_572470	avgbs_cluster_19837	G/T	48	avgbs_cluster_19837.1	TGCAGCGGCCTTCGGCTTYGGCGACTYGGGAACTCCTTMGGCTCAGGTGATCTGCTGCCGCCAT	110	619	1
avgbs_60662	avgbs_cluster_19837	C/T	27	avgbs_cluster_19837.1	TGCAGCGGCCTTCGGCTTYGGCGACTYGGGAACTCCTTMGGCTCAGGTGATCTGCTGCCGCCAT	110	619	1
avgbs_60724	avgbs_cluster_19853	C/G	14	avgbs_cluster_19853.1	TGCAGCGGCGAGASGAGCTCGCCGATAACTTCGTCCGTCGCGTRGATGCGATCATCGCGTCGCA	200	527	7
avgbs_281075	avgbs_cluster_19853	G/T	33	avgbs_cluster_19853.1	TGCAGCGGCGAGASGAGCTCGCCGATAACTTCGTCCGTCGCGTRGATGCGATCATCGCGTCGCA	200	527	7
avgbs_60732	avgbs_cluster_19857	A/C	64	avgbs_cluster_19857.1	TGCAGCGGCGAGCGAGCGACCTGGCCGAGGCAGAGGCAGCTSACACGGACGGAGAGAGACCAAM	147	582	6
avgbs_60731	avgbs_cluster_19857	C/G	42	avgbs_cluster_19857.1	TGCAGCGGCGAGCGAGCGACCTGGCCGAGGCAGAGGCAGCTSACACGGACGGAGAGAGACCAAM	147	582	6
avgbs_572477	avgbs_cluster_19857	A/C	60	avgbs_cluster_19857.1	TGCAGCGGCGAGCGAGCGACCTGGCCGAGGCAGAGGCAGCTSACACGGACGGAGAGAGACCAAM	147	582	6
avgbs_214465	avgbs_cluster_19887	C/T	50	avgbs_cluster_19887.1	TGCAGCGGCGCCAAGGTTGGTTGGTGCCTGTCGTATTGCCATCATTTTTYGAAACTAAGGACTT	505	211	12
avgbs_60813	avgbs_cluster_19887	C/T	50	avgbs_cluster_19887.1	TGCAGCGGCGCCAAGGTTGGTTGGTGCCTGTCGTATTGCCATCATTTTTYGAAACTAAGGACTT	505	211	12
avgbs_60862	avgbs_cluster_19910	C/A	11	avgbs_cluster_19910.1	TGCAGCGGTGMGATAAAGCTTGGCGGCAATGGCTAAATAGTCTCACACAATGTCTGAAAGCTCG	202	551	6
avgbs_62477	avgbs_cluster_19910	A/C	11	avgbs_cluster_19910.1	TGCAGCGGTGMGATAAAGCTTGGCGGCAATGGCTAAATAGTCTCACACAATGTCTGAAAGCTCG	202	551	6
avgbs_203973	avgbs_cluster_19940	A/G	56	avgbs_cluster_19940.1	TGCAGCGGCGGAGCTTCCCGACCCGTTGTCGAGTACGTCCCCAAGCGCCGTTGCCRACAGGGGG	639	85	8
avgbs_60936	avgbs_cluster_19940	A/G	56	avgbs_cluster_19940.1	TGCAGCGGCGGAGCTTCCCGACCCGTTGTCGAGTACGTCCCCAAGCGCCGTTGCCRACAGGGGG	639	85	8
avgbs_5784	avgbs_cluster_1995	A/G	42	avgbs_cluster_1995.1	TGCAGAAGTTCCGCTTCAGTTCATTTGGAGTTTTCTAGTTARACCTTTGTCAAAAAAAATACTA	691	55	6
avgbs_213161	avgbs_cluster_1995	A/G	42	avgbs_cluster_1995.1	TGCAGAAGTTCCGCTTCAGTTCATTTGGAGTTTTCTAGTTARACCTTTGTCAAAAAAAATACTA	691	55	6
avgbs_201288	avgbs_cluster_1996	C/G	30	avgbs_cluster_1996.1	TGCAGAAGTTCTCCATGGCAGACAATGGCSTTTCTGGGACGATTCCACCAGAAATCGGGAGGTG	175	663	10
avgbs_249790	avgbs_cluster_1996	G/T	63	avgbs_cluster_1996.1	TGCAGAAGTTCTCCATGGCAGACAATGGCSTTTCTGGGACGATTCCACCAGAAATCGGGAGGTG	175	663	10
avgbs_5789	avgbs_cluster_1996	C/G	30	avgbs_cluster_1996.1	TGCAGAAGTTCTCCATGGCAGACAATGGCSTTTCTGGGACGATTCCACCAGAAATCGGGAGGTG	175	663	10
avgbs_6K_115266	avgbs_cluster_2	A/G	58	avgbs_cluster_2.1	TGCAGTTTCTAAACGTGTCGTCGAATTCCATATCGGGGCAGCTCCCTGCTGGCATTGRTGGGAT	478	322	24
avgbs_309079	avgbs_cluster_2	C/G	11	avgbs_cluster_2.1	TGCAGTTTCTAAACGTGTCGTCGAATTCCATATCGGGGCAGCTCCCTGCTGGCATTGRTGGGAT	478	322	24
avgbs_61274	avgbs_cluster_20071	C/T	9	avgbs_cluster_20071.1	TGCAGCGGYTGGAATCGACGATGCCACCACGCCGCTGCTCGAAGGGCTTCTTCGGCGTGAGGAT	674	95	10
avgbs_591205	avgbs_cluster_20071	C/T	9	avgbs_cluster_20071.1	TGCAGCGGYTGGAATCGACGATGCCACCACGCCGCTGCTCGAAGGGCTTCTTCGGCGTGAGGAT	674	95	10
avgbs_61318	avgbs_cluster_20090	C/T	12	avgbs_cluster_20090.1	TGCAGCGGCTTYGCACCGCCTCCGCTGGCTTCAGCAGCATCACACCGCCGTTGCCGTCAACCTC	312	459	30
avgbs_61319	avgbs_cluster_20090	C/T	12	avgbs_cluster_20090.1	TGCAGCGGCTTYGCACCGCCTCCGCTGGCTTCAGCAGCATCACACCGCCGTTGCCGTCAACCTC	312	459	30
avgbs_224468	avgbs_cluster_20090	C/T	12	avgbs_cluster_20090.1	TGCAGCGGCTTYGCACCGCCTCCGCTGGCTTCAGCAGCATCACACCGCCGTTGCCGTCAACCTC	312	459	30
avgbs_305908	avgbs_cluster_20090	A/C	45	avgbs_cluster_20090.1	TGCAGCGGCTTYGCACCGCCTCCGCTGGCTTCAGCAGCATCACACCGCCGTTGCCGTCAACCTC	312	459	30
avgbs_214488	avgbs_cluster_20098	G/T	18	avgbs_cluster_20098.1	TGCAGCGGCTTCTCGACKGCGGCGTACACGCCCTCGTGGCCGCCCTCCAGCAGCAGCGCCGCCA	395	353	8
avgbs_61342	avgbs_cluster_20098	G/T	18	avgbs_cluster_20098.1	TGCAGCGGCTTCTCGACKGCGGCGTACACGCCCTCGTGGCCGCCCTCCAGCAGCAGCGCCGCCA	395	353	8
avgbs_255598	avgbs_cluster_201	A/G	64	avgbs_cluster_201.1	TGCAGMAGCAGAAGGTTAGTGAACAGATAAATTTTAACTACTCATAATAGAGGCAAACCTGAAG	163	631	11
avgbs_6K_4358	avgbs_cluster_201	A/C	6	avgbs_cluster_201.1	TGCAGMAGCAGAAGGTTAGTGAACAGATAAATTTTAACTACTCATAATAGAGGCAAACCTGAAG	163	631	11
avgbs_223310	avgbs_cluster_2010	C/T	27	avgbs_cluster_2010.1	TGCAGAAGTTGGCCCAGTACTCACTTYCAATGGACAGTGTCACGGCCAATACYGCCGAGATCGG	90	728	14
avgbs_5829	avgbs_cluster_2010	C/T	53	avgbs_cluster_2010.1	TGCAGAAGTTGGCCCAGTACTCACTTYCAATGGACAGTGTCACGGCCAATACYGCCGAGATCGG	90	728	14
avgbs_291413	avgbs_cluster_20101	G/T	54	avgbs_cluster_20101.1	TGCAGCGGCTTCTGGACCGCGGCCACGRCGCAAGTCCGAGATCGGAAGAGCGGTTCAGCAGGAA	350	387	21
avgbs_214489	avgbs_cluster_20101	A/G	28	avgbs_cluster_20101.1	TGCAGCGGCTTCTGGACCGCGGCCACGRCGCAAGTCCGAGATCGGAAGAGCGGTTCAGCAGGAA	350	387	21
avgbs_61346	avgbs_cluster_20101	A/G	28	avgbs_cluster_20101.1	TGCAGCGGCTTCTGGACCGCGGCCACGRCGCAAGTCCGAGATCGGAAGAGCGGTTCAGCAGGAA	350	387	21
avgbs_262166	avgbs_cluster_20101	G/T	54	avgbs_cluster_20101.1	TGCAGCGGCTTCTGGACCGCGGCCACGRCGCAAGTCCGAGATCGGAAGAGCGGTTCAGCAGGAA	350	387	21
avgbs_572549	avgbs_cluster_20111	C/G	36	avgbs_cluster_20111.1	TGCAGCGGGAACCCTTATGTCGTCGGCTACGAGGGCCTCGTGCCCAACCCGACCAACGRCCAAC	677	51	4
avgbs_61370	avgbs_cluster_20111	A/G	59	avgbs_cluster_20111.1	TGCAGCGGGAACCCTTATGTCGTCGGCTACGAGGGCCTCGTGCCCAACCCGACCAACGRCCAAC	677	51	4
avgbs_61369	avgbs_cluster_20111	G/A	59	avgbs_cluster_20111.1	TGCAGCGGGAACCCTTATGTCGTCGGCTACGAGGGCCTCGTGCCCAACCCGACCAACGRCCAAC	677	51	4
avgbs_214491	avgbs_cluster_20117	G/T	20	avgbs_cluster_20117.1	TGCAGCGGGAAGGCGATGAKGTACCCCACGGGGATGCCGACCCCGTAGTAGCACGCCAGGTTGA	299	475	25
avgbs_61382	avgbs_cluster_20117	G/T	20	avgbs_cluster_20117.1	TGCAGCGGGAAGGCGATGAKGTACCCCACGGGGATGCCGACCCCGTAGTAGCACGCCAGGTTGA	299	475	25
avgbs_224471	avgbs_cluster_20118	G/T	7	avgbs_cluster_20118.1	TGCAGCKGGAATCTCTTCCATGGCCGCGAAGGCTGCCCATCTCCACGGGCATGGCACGGTGAAA	94	644	9
avgbs_61385	avgbs_cluster_20118	G/T	7	avgbs_cluster_20118.1	TGCAGCKGGAATCTCTTCCATGGCCGCGAAGGCTGCCCATCTCCACGGGCATGGCACGGTGAAA	94	644	9
avgbs_61645	avgbs_cluster_20196	C/T	34	avgbs_cluster_20196.1	TGCAGCGGTAGTTTGTTATATAGTATGGGCAAAYCCTCGTTTCGCCGAGATCGGAAGAGCGGTT	714	77	5
avgbs_281179	avgbs_cluster_20196	C/T	34	avgbs_cluster_20196.1	TGCAGCGGTAGTTTGTTATATAGTATGGGCAAAYCCTCGTTTCGCCGAGATCGGAAGAGCGGTT	714	77	5
avgbs_61808	avgbs_cluster_20246	C/T	43	avgbs_cluster_20246.1	TGCAGCGGGCTGCGAGCCTAGCTTCTGCTGGTCGCTGGCGGCYAGAGCAGGATGGCCAGGAGGC	720	47	0
avgbs_219513	avgbs_cluster_20246	C/T	43	avgbs_cluster_20246.1	TGCAGCGGGCTGCGAGCCTAGCTTCTGCTGGTCGCTGGCGGCYAGAGCAGGATGGCCAGGAGGC	720	47	0
avgbs_353477	avgbs_cluster_20247	G/T	50	avgbs_cluster_20247.1	TGCAGCGGGCTGGCRGCCGCATCGGAGAACCACATCAGCAACGGCATGGTSATGAACGGGCTGC	251	469	9
avgbs_262299	avgbs_cluster_20247	G/T	50	avgbs_cluster_20247.1	TGCAGCGGGCTGGCRGCCGCATCGGAGAACCACATCAGCAACGGCATGGTSATGAACGGGCTGC	251	469	9
avgbs_61810	avgbs_cluster_20247	A/G	15	avgbs_cluster_20247.1	TGCAGCGGGCTGGCRGCCGCATCGGAGAACCACATCAGCAACGGCATGGTSATGAACGGGCTGC	251	469	9
avgbs_61811	avgbs_cluster_20247	C/G	51	avgbs_cluster_20247.1	TGCAGCGGGCTGGCRGCCGCATCGGAGAACCACATCAGCAACGGCATGGTSATGAACGGGCTGC	251	469	9
avgbs_219515	avgbs_cluster_20258	C/G	22	avgbs_cluster_20258.1	TGCAGCGGGGACTTCGGGACASCCGCGGCGTGTCGGCCGTCGCAGTACTCCAACTTCTTCAAGA	470	266	20
avgbs_61839	avgbs_cluster_20258	C/G	22	avgbs_cluster_20258.1	TGCAGCGGGGACTTCGGGACASCCGCGGCGTGTCGGCCGTCGCAGTACTCCAACTTCTTCAAGA	470	266	20
avgbs_214516	avgbs_cluster_20276	C/G	6	avgbs_cluster_20276.1	TGCAGSGGGGCCATGGAACCACTCGAGTTCGCCTTCTGTACACARAAATCTAACAGGTCTTCCG	404	384	27
avgbs_219519	avgbs_cluster_20276	A/G	45	avgbs_cluster_20276.1	TGCAGSGGGGCCATGGAACCACTCGAGTTCGCCTTCTGTACACARAAATCTAACAGGTCTTCCG	404	384	27
avgbs_61889	avgbs_cluster_20276	C/G	6	avgbs_cluster_20276.1	TGCAGSGGGGCCATGGAACCACTCGAGTTCGCCTTCTGTACACARAAATCTAACAGGTCTTCCG	404	384	27
avgbs_61896	avgbs_cluster_20281	C/G	54	avgbs_cluster_20281.1	TGCAGCGGGGCGCACCGCCACCAAACCAGGCGACCTACCGCGAGGCCGAGGCASCTACGCGCGC	154	602	17
avgbs_262331	avgbs_cluster_20281	G/T	63	avgbs_cluster_20281.1	TGCAGCGGGGCGCACCGCCACCAAACCAGGCGACCTACCGCGAGGCCGAGGCASCTACGCGCGC	154	602	17
avgbs_214522	avgbs_cluster_20341	A/G	21	avgbs_cluster_20341.1	TGCAGCGGGTCGGAGGAGAARGGGCCGAGCGAGCGCCGAGATCGGAAGAGCGGTTCAGCAGGAA	156	549	51
avgbs_62067	avgbs_cluster_20341	A/G	21	avgbs_cluster_20341.1	TGCAGCGGGTCGGAGGAGAARGGGCCGAGCGAGCGCCGAGATCGGAAGAGCGGTTCAGCAGGAA	156	549	51
avgbs_262379	avgbs_cluster_20341	G/T	54	avgbs_cluster_20341.1	TGCAGCGGGTCGGAGGAGAARGGGCCGAGCGAGCGCCGAGATCGGAAGAGCGGTTCAGCAGGAA	156	549	51
avgbs_204012	avgbs_cluster_20343	A/G	25	avgbs_cluster_20343.1	TGCAGCGGGTCGTCGTAGTCAAAGRAAGCAGTGGGTCGTGGTCATGATTGCGGGACCCAATGAG	602	181	12
avgbs_62071	avgbs_cluster_20343	A/G	25	avgbs_cluster_20343.1	TGCAGCGGGTCGTCGTAGTCAAAGRAAGCAGTGGGTCGTGGTCATGATTGCGGGACCCAATGAG	602	181	12
avgbs_219541	avgbs_cluster_20430	G/T	24	avgbs_cluster_20430.1	TGCAGCGGTATGGCCGCCGTTTCKTCCAGCACGCGGACCGAGATCGGAAGAGCGGTTCAGCAGG	256	490	11
avgbs_62325	avgbs_cluster_20430	G/T	24	avgbs_cluster_20430.1	TGCAGCGGTATGGCCGCCGTTTCKTCCAGCACGCGGACCGAGATCGGAAGAGCGGTTCAGCAGG	256	490	11
avgbs_214538	avgbs_cluster_20439	C/G	10	avgbs_cluster_20439.1	TGCAGCGGTSGACGAGGAGCAATCGGATACGCAGTGCGTCCACGTGATACACCCCTCTTGCGAC	598	191	16
avgbs_62367	avgbs_cluster_20439	C/G	10	avgbs_cluster_20439.1	TGCAGCGGTSGACGAGGAGCAATCGGATACGCAGTGCGTCCACGTGATACACCCCTCTTGCGAC	598	191	16
avgbs_219544	avgbs_cluster_20451	G/T	24	avgbs_cluster_20451.1	TGCAGCGGTCGGAAAACGGCAAGKAACAGAGGCGATCTAGTCGGTTCAGACTGATGGAAAAAGG	651	116	6
avgbs_62396	avgbs_cluster_20451	G/T	24	avgbs_cluster_20451.1	TGCAGCGGTCGGAAAACGGCAAGKAACAGAGGCGATCTAGTCGGTTCAGACTGATGGAAAAAGG	651	116	6
avgbs_62478	avgbs_cluster_20474	C/T	56	avgbs_cluster_20474.1	TGCAGCGGTGAGCAGAACGTATATCTCGTCCAGGGGCTGGCGATAACMATATCGCYTCRGCATG	78	692	6
avgbs_262472	avgbs_cluster_20474	A/C	48	avgbs_cluster_20474.1	TGCAGCGGTGAGCAGAACGTATATCTCGTCCAGGGGCTGGCGATAACMATATCGCYTCRGCATG	78	692	6
avgbs_62484	avgbs_cluster_20477	C/T	22	avgbs_cluster_20477.1	TGCAGCGGTGAGGGAGGGCGCYCGCAGTGAGGTGGCTCGGGTATGCGGCCGAGGTCTAGGAGGA	36	689	4
avgbs_262473	avgbs_cluster_20477	G/T	42	avgbs_cluster_20477.1	TGCAGCGGTGAGGGAGGGCGCYCGCAGTGAGGTGGCTCGGGTATGCGGCCGAGGTCTAGGAGGA	36	689	4
avgbs_214545	avgbs_cluster_20486	G/T	50	avgbs_cluster_20486.1	TGCAGCGGTGCACCGTCCTGTTCCCGCACCTGTACGACCTCAAGGTGCTKGCGGAGTGGCGCGC	145	640	10
avgbs_62507	avgbs_cluster_20486	G/T	50	avgbs_cluster_20486.1	TGCAGCGGTGCACCGTCCTGTTCCCGCACCTGTACGACCTCAAGGTGCTKGCGGAGTGGCGCGC	145	640	10
avgbs_200412	avgbs_cluster_20517	A/G	34	avgbs_cluster_20517.1	TGCAGCGGTGGACGCACAGTGTGTACCGTGGCCRTTCTGGTCCCGAGATCGGAAGAGCGGTTCA	243	465	17
avgbs_62599	avgbs_cluster_20517	A/G	34	avgbs_cluster_20517.1	TGCAGCGGTGGACGCACAGTGTGTACCGTGGCCRTTCTGGTCCCGAGATCGGAAGAGCGGTTCA	243	465	17
avgbs_291474	avgbs_cluster_20517	G/T	61	avgbs_cluster_20517.1	TGCAGCGGTGGACGCACAGTGTGTACCGTGGCCRTTCTGGTCCCGAGATCGGAAGAGCGGTTCA	243	465	17
avgbs_62657	avgbs_cluster_20536	A/G	59	avgbs_cluster_20536.1	TGCAGCGGTGGCGATCCCGTTGTGGATTTTGCTCATCATGTTTCGTGGTCACGGTGGCRTCAGG	449	331	21
avgbs_238003	avgbs_cluster_20536	A/G	59	avgbs_cluster_20536.1	TGCAGCGGTGGCGATCCCGTTGTGGATTTTGCTCATCATGTTTCGTGGTCACGGTGGCRTCAGG	449	331	21
avgbs_62874	avgbs_cluster_20603	C/T	21	avgbs_cluster_20603.1	TGCAGCGGTTAGCAACTGCAYCGTGGTAGCAGCATGGACACAGTTCCTAGTTACCACCGAGATC	767	51	10
avgbs_238012	avgbs_cluster_20603	C/T	21	avgbs_cluster_20603.1	TGCAGCGGTTAGCAACTGCAYCGTGGTAGCAGCATGGACACAGTTCCTAGTTACCACCGAGATC	767	51	10
avgbs_62987	avgbs_cluster_20634	A/C	11	avgbs_cluster_20634.1	TGCAGCGTAAMAGTGGGAAAATCTCTACCTGTGGCATGCACGCATTTACTGCTGAACCTTCAAG	495	276	16
avgbs_224512	avgbs_cluster_20634	A/C	11	avgbs_cluster_20634.1	TGCAGCGTAAMAGTGGGAAAATCTCTACCTGTGGCATGCACGCATTTACTGCTGAACCTTCAAG	495	276	16
avgbs_214558	avgbs_cluster_20644	C/T	43	avgbs_cluster_20644.1	TGCAGCGTAAGCAACCCGCAACCCATCCCTCCCTCACCGCCTYGCTCTTCCCCACGCGATCTTC	438	265	25
avgbs_63019	avgbs_cluster_20644	C/T	43	avgbs_cluster_20644.1	TGCAGCGTAAGCAACCCGCAACCCATCCCTCCCTCACCGCCTYGCTCTTCCCCACGCGATCTTC	438	265	25
avgbs_219584	avgbs_cluster_20658	A/C	40	avgbs_cluster_20658.1	TGCAGCGTACAGCAGCGGCAGAGCTCGGCTCAATATTGCMGCGATGGTGGCATGGCCGAGATCG	483	322	16
avgbs_63064	avgbs_cluster_20658	A/C	40	avgbs_cluster_20658.1	TGCAGCGTACAGCAGCGGCAGAGCTCGGCTCAATATTGCMGCGATGGTGGCATGGCCGAGATCG	483	322	16
avgbs_262589	avgbs_cluster_20658	G/T	48	avgbs_cluster_20658.1	TGCAGCGTACAGCAGCGGCAGAGCTCGGCTCAATATTGCMGCGATGGTGGCATGGCCGAGATCG	483	322	16
avgbs_214559	avgbs_cluster_20670	C/G	12	avgbs_cluster_20670.1	TGCAGCGTACGSGACAAAGCTACTTGGTGGGACCAGTGCGGTCGCGTAGAAAACGAGGACCCGA	576	161	7
avgbs_63098	avgbs_cluster_20670	C/G	12	avgbs_cluster_20670.1	TGCAGCGTACGSGACAAAGCTACTTGGTGGGACCAGTGCGGTCGCGTAGAAAACGAGGACCCGA	576	161	7
avgbs_63104	avgbs_cluster_20673	A/G	56	avgbs_cluster_20673.1	TGCAGCGTACGGGATCTAGTGATTGCRCACAGCCATAATTGATTGTAGAAAAAATRTCCATTTC	40	743	4
avgbs_200416	avgbs_cluster_20673	A/G	27	avgbs_cluster_20673.1	TGCAGCGTACGGGATCTAGTGATTGCRCACAGCCATAATTGATTGTAGAAAAAATRTCCATTTC	40	743	4
avgbs_397682	avgbs_cluster_20679	G/T	50	avgbs_cluster_20679.1	TGCAGCGTACTGRACATGATGATTGGCTTCACCGAGATCGGAAGAGCGGTTCAGCAGGAATGCC	68	660	6
avgbs_63119	avgbs_cluster_20679	A/G	13	avgbs_cluster_20679.1	TGCAGCGTACTGRACATGATGATTGGCTTCACCGAGATCGGAAGAGCGGTTCAGCAGGAATGCC	68	660	6
avgbs_204065	avgbs_cluster_20689	A/G	16	avgbs_cluster_20689.1	TGCAGCGTAGCGACGRGGGCTTTGCGRGCCAGAGATGAGCCCGACCGAGATCGGAAGAGCGGTT	54	745	6
avgbs_63146	avgbs_cluster_20689	A/G	27	avgbs_cluster_20689.1	TGCAGCGTAGCGACGRGGGCTTTGCGRGCCAGAGATGAGCCCGACCGAGATCGGAAGAGCGGTT	54	745	6
avgbs_63202	avgbs_cluster_20703	C/A	14	avgbs_cluster_20703.1	TGCAGTGTATGAGMTGCTTATTCTTCGAGATTGTCCCCTGCCGAGATCGGAAGAGCGGTTCAGC	51	761	4
avgbs_119410	avgbs_cluster_20703	A/C	14	avgbs_cluster_20703.1	TGCAGTGTATGAGMTGCTTATTCTTCGAGATTGTCCCCTGCCGAGATCGGAAGAGCGGTTCAGC	51	761	4
avgbs_214564	avgbs_cluster_20708	G/T	14	avgbs_cluster_20708.1	TGCAGCGTATGGCKGTCTTGGGTTGGTCAGAGGACGAAGGGAGCGATGGTGGCTGCGGCAGTGA	603	147	14
avgbs_63213	avgbs_cluster_20708	G/T	14	avgbs_cluster_20708.1	TGCAGCGTATGGCKGTCTTGGGTTGGTCAGAGGACGAAGGGAGCGATGGTGGCTGCGGCAGTGA	603	147	14
avgbs_63237	avgbs_cluster_20718	A/C	16	avgbs_cluster_20718.1	TGCAGCGTATTTACTMCCTTCRTCGCATTAAATAAGTGTACGTCGAACAATTTTCTTTAGTYAA	557	172	8
avgbs_63239	avgbs_cluster_20718	T/C	62	avgbs_cluster_20718.1	TGCAGCGTATTTACTMCCTTCRTCGCATTAAATAAGTGTACGTCGAACAATTTTCTTTAGTYAA	557	172	8
avgbs_63238	avgbs_cluster_20718	A/G	22	avgbs_cluster_20718.1	TGCAGCGTATTTACTMCCTTCRTCGCATTAAATAAGTGTACGTCGAACAATTTTCTTTAGTYAA	557	172	8
avgbs_63268	avgbs_cluster_20725	C/G	25	avgbs_cluster_20725.1	TGCAGCGTATTTACTCCGTCCGTCSCATTAAATAAGTGTACGTCTAACAACTTTTTYCAGTCAA	91	638	7
[truncated: 10,729 more rows]
